# Supplementary material for: Sustained organic amendments utilization enhances ratoon crop growth and soil quality by enriching beneficial metabolites and suppressing pathogenic bacteria
Source: Front Plant Sci. 2023 Sep 18;14:1273546. doi: 10.3389/fpls.2023.1273546 (PMC10544933; doi:10.3389/fpls.2023.1273546)
Supplement: Supplementary file 2 [file Table_1.xlsx]

## Sheet: Sheet1
Table S1. Root exudates taxa with known pathways detected in the both compartments under the different treatments.
#ID	name	BC-R-1	BC-R-2	BC-R-3	FM-R-1	FM-R-2	FM-R-3	CK-R-1	CK-R-2	CK-R-3	BC-Rhi-1	BC-Rhi-2	BC-Rhi-3	FM-Rhi-1	FM-Rhi-2	FM-Rhi-3	CK-Rhi-1	CK-Rhi-2	CK-Rhi-3	KEGG_pathway_annotation	HMDB_taxonomy	Ave.
pos_15822	3alpha,7alpha,12alpha-Trihydroxy-5beta-cholestane	6.1454e+06	5.80337e+06	5.54639e+06	6.23287e+06	6.17305e+06	5.91866e+06	5.69522e+06	6.2139e+06	5.53388e+06	2.77181e+07	2.56433e+07	3.06524e+07	3.05067e+07	27649688	2.33809e+07	3.00208e+07	2.85233e+07	2.95898e+07	Metabolic pathways(ko01100)	Steroids and steroid derivatives	1.70527e+07
neg_17229	dCDP	439125	402012	438942	440118	452973	432015	389965	486443	389040	5.99168e+06	5.75443e+06	6.87638e+06	6.79609e+06	6.62839e+06	6.01817e+06	7.0332e+06	7.14255e+06	7.16319e+06	Pyrimidine metabolism(ko00240);;Metabolic pathways(ko01100);;Nucleotide metabolism(ko01232)	Organic oxoanionic compounds	3.51526e+06
pos_4958	Indoxyl	1.65695e+06	1.51392e+06	1.48813e+06	1.62513e+06	1.53675e+06	1.54582e+06	1.54312e+06	1.80663e+06	1.48631e+06	3.87361e+06	3.75654e+06	4.30306e+06	3.94646e+06	3.62986e+06	2.80692e+06	4.34441e+06	3.75422e+06	3.86959e+06	Tryptophan metabolism(ko00380)	Indoles and derivatives	2.69375e+06
neg_17029	2-Methyl-6-solanyl-1,4-benzoquinol	25831.2	3308.88	3363.96	4407.55	1552.17	13516.5	8854.23	1293	359.521	2.1e-13	384.596	33075	5.00518e+06	1.89973e+07	3.2731e+06	59363.8	470167	200165	Ubiquinone and other terpenoid-quinone biosynthesis(ko00130);;Metabolic pathways(ko01100);;Biosynthesis of secondary metabolites(ko01110);;Biosynthesis of cofactors(ko01240)	Prenol lipids	1.56118e+06
neg_3212	D-Glucono-1,5-lactone 6-phosphate	186152	165001	179043	177458	183939	171219	160666	189851	154909	2.41561e+06	2.28103e+06	2.68051e+06	4.08594e+06	2.65688e+06	2.425e+06	2.76412e+06	2.86231e+06	2.97898e+06	Pentose phosphate pathway(ko00030);;Metabolic pathways(ko01100);;Biosynthesis of secondary metabolites(ko01110);;Carbon metabolism(ko01200)	Organooxygen compounds	1.48437e+06
neg_1415	alpha,alpha-Trehalose	504251	421274	534045	498975	440153	454162	581477	543457	397366	1.25845e+06	1.31086e+06	1.3824e+06	1.95236e+06	1.44281e+06	2.10151e+06	1.31429e+06	1.53531e+06	1.55284e+06	Starch and sucrose metabolism(ko00500);;Metabolic pathways(ko01100);;Biosynthesis of secondary metabolites(ko01110);;ABC transporters(ko02010)	Organooxygen compounds	1.01255e+06
neg_17138	Stearidonic acid	84499.7	67220.9	98752.6	99593.6	59092.3	69719.2	67947.1	179427	92296.9	591565	891126	642632	249645	1.2982e+06	1.03899e+06	887760	1.92943e+06	1.20477e+06	alpha-Linolenic acid metabolism(ko00592);;Biosynthesis of secondary metabolites(ko01110)	Fatty Acyls	530704
neg_13521	Colnelenic acid	39930.7	38456.5	37103.2	44544.7	45004.7	40866.3	48770.5	48337.2	44526.3	886579	689165	851471	562690	410079	482492	788787	580188	652552	alpha-Linolenic acid metabolism(ko00592);;Biosynthesis of secondary metabolites(ko01110)	Fatty Acyls	349530
neg_11467	Isoliquiritigenin	93.8737	196.01	3182.57	7377.72	18821.3	5263.26	546.936	716.245	354.564	5.42678e+06	75.9801	2.1e-13	181.259	2.1e-13	452.096	2.1e-13	407.512	2.1e-13	Flavonoid biosynthesis(ko00941);;Metabolic pathways(ko01100);;Biosynthesis of secondary metabolites(ko01110)	Linear 1,3-diarylpropanoids	303580
pos_3989	13(S)-HpOTrE	90617	113649	99883.2	194860	216691	168321	431456	235657	246019	563793	763243	803747	103122	110063	94597.8	39429	32119.9	47414.6	alpha-Linolenic acid metabolism(ko00592);;Metabolic pathways(ko01100);;Biosynthesis of secondary metabolites(ko01110)	Fatty Acyls	241927
neg_17155	dUDP	31383	28177.7	30193.5	30796.5	30226.4	28318.8	27996.6	31719.3	26046.9	375425	381180	446220	517228	428862	395883	443492	487604	418841	Pyrimidine metabolism(ko00240);;Metabolic pathways(ko01100);;Nucleotide metabolism(ko01232)	Pyrimidine nucleotides	231088
pos_15955	L-2,4-Diaminobutanoate	80029.6	82452.6	70498.7	80819	71444.1	72170.8	92246	83598	67053.9	438705	374852	376184	413372	389869	271147	400961	390720	383849	Glycine, serine and threonine metabolism(ko00260);;Metabolic pathways(ko01100);;2-Oxocarboxylic acid metabolism(ko01210);;Biosynthesis of amino acids(ko01230)	Carboxylic acids and derivatives	229998
neg_3251	2-Methylmaleate	24643.2	23289.8	26218.1	23918.1	25101.7	24498	21986.4	26097.9	21630	289825	288897	359605	438879	363474	335698	365690	389999	422733	Valine, leucine and isoleucine biosynthesis(ko00290);;C5-Branched dibasic acid metabolism(ko00660);;Metabolic pathways(ko01100);;2-Oxocarboxylic acid metabolism(ko01210)	Fatty Acyls	192899
pos_16527	Adrenic acid	59290.5	59688.2	57744.5	64368.5	63335.2	58567.4	57637.1	68924.6	56144	294555	278624	283872	318200	298078	246696	304904	310710	309587	Biosynthesis of unsaturated fatty acids(ko01040)	Fatty Acyls	177274
pos_13858	2-Oxoglutarate	47236	39235.9	46803.5	41470.2	38545.2	43105.6	36882.1	49954.4	38031.5	224096	238208	265492	293539	284685	246507	298260	318064	341027	Citrate cycle (TCA cycle)(ko00020);;Pentose and glucuronate interconversions(ko00040);;Ascorbate and aldarate metabolism(ko00053);;Arginine biosynthesis(ko00220);;Alanine, aspartate and glutamate metabolism(ko00250);;Lysine biosynthesis(ko00300);;Lysine degradation(ko00310);;Histidine metabolism(ko00340);;Taurine and hypotaurine metabolism(ko00430);;D-Amino acid metabolism(ko00470);;Glyoxylate an…	Keto acids and derivatives	160619
pos_8149	CMP-N-trimethyl-2-aminoethylphosphonate	297910	255905	36473.9	444791	74633.4	48221.3	490444	633253	483458	3251.02	3279.9	1899.85	2758.11	2204.39	780.821	1934.01	1611.96	756.355	Phosphonate and phosphinate metabolism(ko00440);;Metabolic pathways(ko01100)	Organooxygen compounds	154643
neg_15505	16-Hydroxypalmitate	5425.29	3951.19	3952.85	4200.79	5077.45	4730.8	4949.82	4001.33	6030.58	208672	469256	246560	226575	385354	295155	272917	265579	272715	Cutin, suberine and wax biosynthesis(ko00073);;Metabolic pathways(ko01100)	Fatty Acyls	149172
neg_13748	13(S)-HpODE	177678	213478	271890	221802	235830	204097	486443	284637	379811	18257.8	22913.4	17111.4	18808.6	16037.8	22457.9	17293.2	14020.2	58806.1	Linoleic acid metabolism(ko00591);;Metabolic pathways(ko01100)	Fatty Acyls	148965
neg_16754	3alpha,7alpha,12alpha,26-Tetrahydroxy-5beta-cholestane	22886	40094.6	37261.2	22154.1	74972.4	63778.7	29292.1	27012.5	47985.3	203497	345256	693550	788.88	153741	217972	119902	200952	234064	Metabolic pathways(ko01100)	Steroids and steroid derivatives	140842
pos_13859	4-Methylthio-2-oxobutanoic acid	33590.9	27138.1	33382.4	28982.1	26582.8	29479.8	24643.3	34672.9	25958.6	160620	165746	192933	211383	200304	176317	216325	231196	246213	Cysteine and methionine metabolism(ko00270);;D-Amino acid metabolism(ko00470);;Glucosinolate biosynthesis(ko00966);;Metabolic pathways(ko01100);;Biosynthesis of secondary metabolites(ko01110);;2-Oxocarboxylic acid metabolism(ko01210)	Fatty Acyls	114748
neg_15854	Abscisic aldehyde	12392.2	19274	10691.6	8178.47	13200.1	15962.7	8744.11	10127.2	11811.3	26520.3	38863.2	38003	430524	416874	353186	45786.7	38050.8	47054.7	Carotenoid biosynthesis(ko00906);;Metabolic pathways(ko01100);;Biosynthesis of secondary metabolites(ko01110)	Prenol lipids	85846.9
neg_16287	UMP	10720.7	8950.27	11309.9	10077.5	10708	10260.7	9449.43	11752	9655.42	126099	136049	181546	172949	160992	145372	165210	163066	183327	Pyrimidine metabolism(ko00240);;Metabolic pathways(ko01100);;Nucleotide metabolism(ko01232);;Biosynthesis of cofactors(ko01240)	Pyrimidine nucleotides	84860.7
neg_9668	Quercetin 3-O-glucoside	9211.39	9352.8	2186.42	7544.45	3430.31	4897.52	13438.1	13995.7	11030.9	80592.3	86530.3	177558	391137	74323.7	164574	115082	244865	92952.9	Flavone and flavonol biosynthesis(ko00944);;Metabolic pathways(ko01100);;Biosynthesis of secondary metabolites(ko01110)	Flavonoids	83483.5
neg_6304	4-Hydroxybenzaldehyde	28348.1	46892.6	29583.8	18994.8	13303.7	19463.9	43912.5	33047.1	56505.4	129561	97007.2	96207.7	149597	109995	290094	91852.5	117104	99919	Metabolic pathways(ko01100)	Organooxygen compounds	81743.9
pos_3729	N-Acetyl-L-citrulline	27917.2	24014.4	25474	25805.1	26249.8	25207.8	23009.4	25312	21080.9	113666	112650	132759	150736	134149	111339	167212	162622	147548	Arginine biosynthesis(ko00220);;Metabolic pathways(ko01100);;Biosynthesis of amino acids(ko01230)	Carboxylic acids and derivatives	80930.6
pos_15664	3,4-Dihydroxymandelic acid	33019.4	18228	22366.2	18593.4	19956.2	22012.4	19816.7	24152.7	25050.3	88310.1	80596.6	97867.1	128696	109136	72535.7	114042	155180	111939	Tyrosine metabolism(ko00350);;Metabolic pathways(ko01100)	Phenols	64527.7
neg_13891	9,10-Epoxy-18-hydroxystearate	41552.9	23233.2	41123.4	34806.1	45056.3	25493.9	56800.8	36381.5	55057.3	66133.6	149614	50647.2	60119.7	55379.9	66211.9	108193	44745.3	43572.4	Cutin, suberine and wax biosynthesis(ko00073)	Fatty Acyls	55784.6
pos_1699	N1-Methyl-2-pyridone-5-carboxamide	49870.5	61555	57577.3	56495.9	49887.1	42036.1	104403	62416.8	87709.4	36116.2	52621.2	38698.6	37126.7	54294.1	43987.8	51362.9	36156.8	78005.6	Nicotinate and nicotinamide metabolism(ko00760);;Metabolic pathways(ko01100)	Pyridines and derivatives	55573.4
neg_4310	Phosphonoacetate	6659.51	5921.04	6672.42	6262.92	6232.52	5965.15	5496.33	6316.9	4844.05	85804.9	82402	93162.9	121729	101204	90876.8	106741	120511	117983	Phosphonate and phosphinate metabolism(ko00440);;Metabolic pathways(ko01100)	Organic phosphonic acids and derivatives	54154.7
neg_14877	9(S)-HODE	78735.2	55003.3	50634.5	68110.2	70924.8	62038.1	189165	41958.1	97082.5	31144.5	42535.1	26215.7	7654.59	24943.6	40264.7	32787.8	27383.6	23834.6	Linoleic acid metabolism(ko00591)	Fatty Acyls	53912
pos_14922	11,12-DHET	21377.4	21529.3	18414.4	34972	39019.2	17453.1	20464.7	19991.6	16786.6	84787.4	77756.7	94975.5	86775.3	75392.8	66468.3	85897.8	73259.4	81446.2	Arachidonic acid metabolism(ko00590);;Metabolic pathways(ko01100)	Fatty Acyls	52042.6
neg_8863	5-Methoxyindoleacetate	6917.12	7058.21	6343.24	7460.85	5773.21	5460.05	8622.7	8783.23	11197.8	80072.4	87239.6	84931.8	102908	90074.6	88688.1	101410	105596	98973.8	Tryptophan metabolism(ko00380)	Indoles and derivatives	50417.3
pos_15828	Butanoic acid	16012.3	15210.7	15305.8	16851.1	17539	15321.9	17132.8	19085.9	15972.5	81870.8	78861.1	79316.7	85190.8	78157.7	60556.3	78665.8	83298	80013.2	Butanoate metabolism(ko00650);;Metabolic pathways(ko01100)	Fatty Acyls	47464.6
pos_14511	14,15-DHET	44389.2	40139.7	21959.1	28204.2	38634.9	20586.3	28305.3	23799.4	31341.9	67329.3	64509.7	60492.3	64574.1	58976.2	64245.7	64167.6	61096.5	65790.3	Arachidonic acid metabolism(ko00590);;Metabolic pathways(ko01100)	Fatty Acyls	47141.2
neg_12389	9,12,13-TriHOME	96589.8	29753.2	50270.3	120672	72690.3	92153.6	119668	25350.1	83727.9	25679.8	26670.1	11608	13045.1	9230.12	24475.8	10959.6	8118.31	11200.6	Linoleic acid metabolism(ko00591)	Fatty Acyls	46214.6
pos_12186	o-Xylene	18156.7	16880.9	13526.7	15074	17244.2	13895.1	13247.3	15238.8	12818.5	73129.4	70651.8	77955.8	83976.3	76230	64624	80006.9	79733.3	79509.4	Metabolic pathways(ko01100)	Benzene and substituted derivatives	45661.1
neg_6951	4-Hydroxyphenylacetaldehyde	4138.93	3606.31	7838.57	3958.56	6726.19	3853.31	1767.71	2085.4	6530.39	54823.3	38618.6	62667.7	98361.4	58986.7	46807.9	68853.8	265132	63135.4	Tyrosine metabolism(ko00350);;Isoquinoline alkaloid biosynthesis(ko00950);;Metabolic pathways(ko01100);;Biosynthesis of secondary metabolites(ko01110)	Benzene and substituted derivatives	44327.3
pos_3802	trans,trans-Farnesol	19390	11247.7	11638.5	20714.6	15007.6	16665.6	12103.5	13803.6	12035.4	45796.2	119759	52777	78518.1	70061.8	79208.7	64992.1	57302.1	67178	Terpenoid backbone biosynthesis(ko00900);;Sesquiterpenoid and triterpenoid biosynthesis(ko00909);;Biosynthesis of secondary metabolites(ko01110)	Prenol lipids	42677.7
pos_5515	Hydroxyatrazine	6269.76	3134.46	6888.43	3087.27	3383.61	7230.2	2103.61	8129.99	1338.27	75423.5	83787.6	78590.2	97411.2	71014	43876.4	82471.5	90839.7	102566	Metabolic pathways(ko01100)	Triazines	42641.4
pos_16417	Arachidic acid	18010.4	8315.57	11670.2	15306.6	10310.3	14532.4	13091.1	8934.18	13221.2	44167.6	90053.4	58025	64793.3	66540.7	87784	61734.9	69066.4	93699	Biosynthesis of unsaturated fatty acids(ko01040)	Fatty Acyls	41625.4
pos_15320	alpha-Linolenic acid	27878.7	22131	19228.9	33976.5	24924.2	21661.7	33471.4	26005.5	26946.4	79306	80260	73994.9	46618.1	38133.4	29615.4	35747.4	36185.8	32312.5	alpha-Linolenic acid metabolism(ko00592);;Biosynthesis of unsaturated fatty acids(ko01040);;Metabolic pathways(ko01100);;Biosynthesis of secondary metabolites(ko01110)	Fatty Acyls	38244.3
neg_1352	Sulfate	25451.3	29720.2	76021.7	100115	31902.2	24477.3	32083.8	106103	91833.1	13286.4	15582.5	16332.4	5841.56	15248.9	12770.5	53492.6	16764.3	14736.1	Purine metabolism(ko00230);;Monobactam biosynthesis(ko00261);;Cysteine and methionine metabolism(ko00270);;Sulfur metabolism(ko00920);;Metabolic pathways(ko01100);;Biosynthesis of secondary metabolites(ko01110);;ABC transporters(ko02010)	Non-metal oxoanionic compounds	37875.7
pos_14135	3,4-Dihydroxybenzaldehyde	13411.9	11509.2	11861.2	13442.9	12139.2	11966	11044.8	14731.5	11008.1	58396.2	55835.5	63073.7	66947.6	64285.1	50525.9	67031.4	69524.7	67072.7	Isoquinoline alkaloid biosynthesis(ko00950)	Organooxygen compounds	37433.7
pos_11375	Styrene	16180.3	23316.4	9391.21	7400.53	10798.5	18190.5	15166.8	7187.92	10080	115593	31887.7	47742.2	57460.5	38289.1	37229.3	45776.1	39576.3	47247.1	Metabolic pathways(ko01100)	Benzene and substituted derivatives	32139.7
neg_11883	Dihydrophaseic acid	160898	121478	7631.3	28941.3	129023	2957.99	5656.94	9816.41	1711.87	2720.07	9098.43	26613.6	1521.14	12010.4	13555.2	5160.08	3828.14	7341.04	Carotenoid biosynthesis(ko00906)	Prenol lipids	30553.5
pos_13837	Calcidiol	25760.9	32936.4	16154.8	27332.7	26842.4	19907.6	15863.7	19885.1	15862.1	67302.2	60265.6	55537.2	28972.4	31592.9	32391.4	27476.7	21790.5	22427.9	Steroid biosynthesis(ko00100);;Metabolic pathways(ko01100);;Biosynthesis of secondary metabolites(ko01110)	Steroids and steroid derivatives	30461.3
neg_2265	Xanthosine 5'-phosphate	33279.7	24138.5	30348.4	37325.8	30988.4	27917.3	42774.8	113442	48168	11658.1	11745.4	10545.4	18586.7	11995.6	18486.1	15649.1	13668.6	17048.4	Purine metabolism(ko00230);;Metabolic pathways(ko01100);;Biosynthesis of secondary metabolites(ko01110);;Nucleotide metabolism(ko01232)	Purine nucleotides	28764.8
pos_13592	8,9-DHET	13482.1	14795.4	12757.7	15031.1	14039.2	13413.8	16430.6	12627.8	14486.3	47015.4	41660.8	43751.2	48581.1	35787.8	34953.4	43352	36917.3	40289.5	Arachidonic acid metabolism(ko00590);;Metabolic pathways(ko01100)	Fatty Acyls	27742.9
pos_9072	Biochanin A	17512.5	155124	91332.3	25082.4	24454.8	52306.4	19806.3	18304.6	27198	6018.83	6277.69	7403.21	4208.56	5566.45	7998.69	4418.58	5388.52	7165.45	Isoflavonoid biosynthesis(ko00943);;Metabolic pathways(ko01100);;Biosynthesis of secondary metabolites(ko01110)	Isoflavonoids	26976
neg_13090	8,11,14-Eicosatrienoyl-CoA	39060.2	47358.6	62706.2	32570.1	45608.4	41639.4	30006.9	57207.3	32680.5	3651.99	15886.2	6003.84	319.965	15308.6	15697.3	7909.82	4718.28	17877.7	Biosynthesis of unsaturated fatty acids(ko01040);;Fatty acid metabolism(ko01212)	Fatty Acyls	26456.2
neg_1277	D-Mannitol	4274.52	8691.28	3392.21	3188.57	3274.63	12273.7	1970.58	2298.41	3730.13	28348.7	53845.4	27355.7	2.1e-13	30874	91959.1	88013.8	49244	63404.4	Fructose and mannose metabolism(ko00051);;Metabolic pathways(ko01100);;ABC transporters(ko02010)	Organooxygen compounds	26452.2
pos_15451	17-HYDROXYPROGESTERONE	61180.4	86367.9	23679.5	23265.3	38371.4	12937.8	61402.2	17875.7	46719.9	11323.4	10576.1	8794.44	8095.4	9080.43	8848.85	8134.34	8140.87	8086.21	Metabolic pathways(ko01100)	Steroids and steroid derivatives	25160
pos_10721	6-Hydroxypseudooxynicotine	14140.7	15211.2	14319.4	15479	13871.5	11082.3	25144	17774.3	19422.9	33048.6	29566.4	35466.9	37232.8	32267.6	26288.7	37109.2	34522.2	35898.6	Nicotinate and nicotinamide metabolism(ko00760);;Metabolic pathways(ko01100)	Organooxygen compounds	24880.4
pos_8878	Luteolin 7-O-glucuronide	1573.13	3075.19	2190.04	1621.68	2282.97	1942.68	1368.26	2397.54	1572.38	29634.7	37108.8	61645.2	66294.1	38186.9	26054.6	53808.7	80485.8	34523.7	Flavone and flavonol biosynthesis(ko00944)	Flavonoids	24764.8
pos_16018	(Z,Z)-3,6-Nonadienal	11058	8198.54	9081.38	12958.2	9824.78	8151.57	8950.48	8850.83	8753.14	28308.1	28648.7	25272.8	66246.3	35729.3	44450.4	45759.4	36545.9	39865.5	alpha-Linolenic acid metabolism(ko00592);;Biosynthesis of secondary metabolites(ko01110)	Organooxygen compounds	24258.5
pos_4829	5,6-Dihydrouracil	25815.3	15185.3	16872.5	19928.4	14038.9	20345.2	39087.2	43161.7	51859.5	20467.5	19554.7	20628.3	21026.8	19872.7	16013.6	22661.4	21335.2	20665.8	Pyrimidine metabolism(ko00240);;beta-Alanine metabolism(ko00410);;Pantothenate and CoA biosynthesis(ko00770);;Metabolic pathways(ko01100)	Diazines	23806.7
pos_4976	ITP	2441.77	1534.48	1724.01	2361.46	1337.49	543.914	1111.34	2891.99	1464.77	34198.3	32358.5	49065.8	37714.2	34734.6	30763.4	39650.4	38152.1	50641.1	Purine metabolism(ko00230);;Metabolic pathways(ko01100);;Nucleotide metabolism(ko01232)	Purine nucleotides	20149.4
pos_2014	trans-Cinnamate	28646.3	25616.4	31670.3	25151.3	26795.7	29673.5	66051.6	29859.3	51353	3738.04	3713.2	3438.32	5240.83	3529.45	3915.26	4322.82	4547.06	3902.66	Ubiquinone and other terpenoid-quinone biosynthesis(ko00130);;Phenylalanine metabolism(ko00360);;Phenylpropanoid biosynthesis(ko00940);;Biosynthesis of various alkaloids(ko00996);;Biosynthesis of various plant secondary metabolites(ko00999);;Metabolic pathways(ko01100);;Biosynthesis of secondary metabolites(ko01110)	Cinnamic acids and derivatives	19509.2
pos_14237	Prostaglandin F2alpha	6389.91	7318.07	6908.04	7856.74	8129.09	6079.81	7507.27	6447.38	19612.1	35519.4	34704.1	35234.4	31601.4	34779.6	22594	25206.6	29148.1	23960.8	Arachidonic acid metabolism(ko00590)	Fatty Acyls	19388.7
pos_10595	Coumestrol	2.1e-13	2.1e-13	0.0542138	0.856879	2.1e-13	0.450753	2.1e-13	2.1e-13	2.1e-13	16165.7	6200.23	4331.38	98902.5	16510.4	4128.44	13995.2	15771.8	160403	Isoflavonoid biosynthesis(ko00943);;Biosynthesis of secondary metabolites(ko01110)	Isoflavonoids	18689.5
pos_9958	Chlorogenate	140.596	176.472	1404.53	303.776	12.0934	823.625	31.7755	587.087	366.803	14924.3	40642.6	34442.9	23312	18094.3	94221.9	12423	27154.2	62151.3	Phenylpropanoid biosynthesis(ko00940);;Flavonoid biosynthesis(ko00941);;Stilbenoid, diarylheptanoid and gingerol biosynthesis(ko00945);;Biosynthesis of secondary metabolites(ko01110)	Organooxygen compounds	18400.7
pos_1233	Furfural	23016.8	17631.1	21707.1	21730.4	24484.9	21884.9	10261.2	25924.1	13460.9	14128.1	15187.5	15918	18793.5	14614	19290	18695.2	14301.9	16353.4	Metabolic pathways(ko01100)	Organooxygen compounds	18187.9
pos_16501	Neoxanthin	29584.6	21312.5	17328	23018.6	9989.64	13500	12847	10723.8	14294.7	23817.3	31369.2	33853.9	13159.6	21598.9	18578.2	7453.1	8006.63	12898.5	Carotenoid biosynthesis(ko00906);;Metabolic pathways(ko01100);;Biosynthesis of secondary metabolites(ko01110)	Prenol lipids	17963
pos_4658	D-Glucono-1,5-lactone	5592.04	5029.82	5107.74	5422.54	4987.3	4761.26	5428.63	6112.18	4765.82	29434.3	25200.4	27808	31997.6	26824.4	22445.4	30696.8	27000.8	28770.8	Pentose phosphate pathway(ko00030);;Metabolic pathways(ko01100);;Biosynthesis of secondary metabolites(ko01110);;Carbon metabolism(ko01200)	Organooxygen compounds	16521.4
neg_1585	myo-Inositol	11522.9	12800.3	9830.74	9898.51	12051.8	11116.8	40672.7	21286.5	36680.6	9420.72	12562.5	12795.3	21985.9	10052.8	15463.6	11627.7	12064.8	15461.7	Galactose metabolism(ko00052);;Ascorbate and aldarate metabolism(ko00053);;Inositol phosphate metabolism(ko00562);;Metabolic pathways(ko01100);;Biosynthesis of secondary metabolites(ko01110);;Biosynthesis of nucleotide sugars(ko01250);;ABC transporters(ko02010);;Phosphatidylinositol signaling system(ko04070)	Organooxygen compounds	15960.9
pos_1152	3-Hydroxy-2,6-dimethyl-5-methylene-heptanoyl-CoA	7898.34	6105.82	6823.98	6286.03	6040.84	5519.91	2937.81	9592.99	3467.37	21064.1	25740.2	18842	30886.3	27291	28833.4	27308.9	25079	27194	Limonene and pinene degradation(ko00903)	Fatty Acyls	15939.6
pos_6828	5-Hydroxyindoleacetylglycine	19626.2	13717.6	24519.3	15303.7	89554.3	35396.2	23880.5	20727.4	17458.1	2622.9	3028.61	2880.13	3223.54	2484.74	2379.67	3322.17	2434.97	3237.16	Tryptophan metabolism(ko00380)	Carboxylic acids and derivatives	15877.6
pos_2729	Citric acid	2777.47	5523.47	5316.18	3870.76	4614.78	5320.67	3189.87	4995.08	4652.15	23803	18841	26621.5	28273.3	26953.5	26453.4	29290.5	31977.1	32650.6	Citrate cycle (TCA cycle)(ko00020);;Alanine, aspartate and glutamate metabolism(ko00250);;Glyoxylate and dicarboxylate metabolism(ko00630);;Metabolic pathways(ko01100);;Biosynthesis of secondary metabolites(ko01110);;Carbon metabolism(ko01200);;2-Oxocarboxylic acid metabolism(ko01210);;Biosynthesis of amino acids(ko01230);;Biosynthesis of cofactors(ko01240)	Carboxylic acids and derivatives	15840.2
pos_6072	Luteolin 7-O-beta-D-glucoside	15819.8	52636.8	17553.5	23140.1	29577.5	26022.6	18728.8	71224.6	16680.1	50.4084	524.706	79.1069	275.882	256.392	384.269	127.693	194.048	210.464	Flavone and flavonol biosynthesis(ko00944)	Flavonoids	15193.7
pos_5241	5-Hydroxyconiferyl alcohol	27590.5	21370	35404.5	25270.4	36340.8	33797.4	19062.5	30950	21887.4	2371.14	1982.85	2368.76	2221.38	2134.35	2538.96	2210.55	2159.23	3120.12	Phenylpropanoid biosynthesis(ko00940);;Biosynthesis of secondary metabolites(ko01110)	Phenols	15154.5
neg_4974	L-Tryptophan	29070.2	10306.4	13740.6	18305.9	7723.76	12440.1	52510.9	51883.4	67727.1	342.493	726.975	293.325	1219.03	352.104	943.259	735.522	2188.71	1121.17	Glycine, serine and threonine metabolism(ko00260);;Tryptophan metabolism(ko00380);;Phenylalanine, tyrosine and tryptophan biosynthesis(ko00400);;Indole alkaloid biosynthesis(ko00901);;Glucosinolate biosynthesis(ko00966);;Aminoacyl-tRNA biosynthesis(ko00970);;Biosynthesis of various alkaloids(ko00996);;Metabolic pathways(ko01100);;Biosynthesis of secondary metabolites(ko01110);;2-Oxocarboxylic aci…	Indoles and derivatives	15090.6
pos_13376	15-deoxy-??-12,14-PGJ2	9028.32	10537.7	10494.7	12539.3	9692.92	6954.78	103376	10169.9	38676.4	9900.2	6018.02	5035.18	8191.53	5812.84	3289.4	5375.78	4386.37	10113.5	Arachidonic acid metabolism(ko00590)	Fatty Acyls	14977.4
pos_13632	19-Hydroxyandrost-4-ene-3,17-dione	5533.05	5749.15	5355.76	7231.73	6142.11	6908.51	4053.01	7495.21	4359.04	35969.9	29054.2	22859.9	19752.6	17295.3	16640.8	19921.5	19881.9	20170.6	Metabolic pathways(ko01100)	Steroids and steroid derivatives	14131.9
pos_943	Pyroglutamic acid	34113.7	33581.2	25933.5	24830.1	22602.7	24093.3	24964	16363.6	24704	1824.71	1499.38	1219.31	2007	1018.9	2067.14	2035.85	1018.65	865.212	Glutathione metabolism(ko00480);;Metabolic pathways(ko01100)	Carboxylic acids and derivatives	13596.8
pos_11882	9-OxoODE	16112.8	13136.9	15452.5	19083.6	18796.6	16569.3	48294.9	14992.7	32902.6	6830.05	6290.39	5220.2	5537.14	4483.87	5026.39	4952.9	4528.11	5739.54	Linoleic acid metabolism(ko00591)	Fatty Acyls	13552.8
pos_15276	Eicosapentaenoic Acid	6453.3	9981.5	5459.94	5714.56	4643.7	6108.31	4428.04	6416.48	5084.94	21192.7	21303.3	20055.9	21486.8	20819.6	19871.9	23185.3	17624.4	21494.5	Biosynthesis of unsaturated fatty acids(ko01040)	Fatty Acyls	13407
neg_8905	4-Pyridoxolactone	5143	6897.05	3422.92	5867.19	3361.28	4044.75	16260.9	12911.9	26043.4	14964.4	14380.1	17288.5	20262.4	16641.5	15075.4	17947.5	17875.5	19398.6	Vitamin B6 metabolism(ko00750)	Pyridines and derivatives	13210.4
neg_11648	12-OxoETE	2640.66	2950.6	3293.27	2944.83	2779.98	2389.7	4622.13	3024.59	3353.69	27230.3	22937.4	31739.8	18881.6	20081	16405.7	20613.2	24381.7	26356.4	Arachidonic acid metabolism(ko00590)	Fatty Acyls	13145.9
pos_9867	Nicotinamide-beta-riboside	31886.4	9700.23	33324.3	23721.5	73631.5	22212.3	17324.8	5699.36	7278.26	1608.27	1858.97	1719.69	1186.94	839.808	1587.82	1130.44	917.113	793.985	Nicotinate and nicotinamide metabolism(ko00760);;Metabolic pathways(ko01100)	Organooxygen compounds	13134.5
neg_2253	3-(Imidazol-4-yl)-2-oxopropyl phosphate	29293.5	14241.3	23919.3	37385.6	24722	43303.1	8912.92	28701.9	13821.3	18.4515	64.2399	52.4922	373.106	187.775	103.82	2.1e-13	72.0725	190.912	Histidine metabolism(ko00340);;Metabolic pathways(ko01100);;Biosynthesis of secondary metabolites(ko01110);;Biosynthesis of amino acids(ko01230)	Organic phosphoric acids and derivatives	12520.2
pos_15203	(1R,4R)-Dihydrocarvone	8649.35	8175.67	6437.78	8315.23	8764.45	6559.3	10660.1	9963.31	8259.21	18682	19096.9	21938.8	18296.5	13123.7	11547.3	12568.5	9408.73	10884.9	Limonene and pinene degradation(ko00903);;Biosynthesis of secondary metabolites(ko01110)	Prenol lipids	11740.7
pos_15279	3alpha,7alpha,12alpha-Trihydroxy-5beta-cholestan-26-al	13287.7	18879.3	22840.9	12987.7	20798.1	38657.2	9892.22	14768.2	12833.2	4772.26	4282.98	4431.92	4796.03	5074.06	3715.8	4213.68	5379.28	5617.11	Metabolic pathways(ko01100)	Steroids and steroid derivatives	11512.6
pos_16547	Estragole	3995.47	3674.01	3477.05	3854.59	3094.39	3567.61	4172.71	3973.14	3827.14	19599	19716.2	19807.3	21011.2	20275	18400.1	17340.2	15496.5	17326.4	Phenylpropanoid biosynthesis(ko00940);;Biosynthesis of secondary metabolites(ko01110)	Phenol ethers	11256
pos_13258	(S)-Limonene	6099.91	5785.13	4532.12	6036.77	6203.47	4802.75	7483.17	4943.8	5709.04	19815.8	17738.5	18444.4	17018.8	15279.1	13024.2	16788.6	15878.6	16629.1	Monoterpenoid biosynthesis(ko00902);;Limonene and pinene degradation(ko00903);;Metabolic pathways(ko01100);;Biosynthesis of secondary metabolites(ko01110)	Prenol lipids	11234.1
pos_2155	p-Hydroxycinnamaldehyde	14892.4	13707.7	16609.9	13707.1	14533.1	15489.5	36621.2	18085	29169.7	1970.46	2053.49	1689.91	2575.44	1891.14	1777.32	2115.1	2273.06	2159.21	Phenylpropanoid biosynthesis(ko00940);;Metabolic pathways(ko01100);;Biosynthesis of secondary metabolites(ko01110)	Cinnamaldehydes	10628.9
neg_4301	Methylphosphonate	1338.83	1117.92	1417.48	1212.71	1202.98	1228.56	1180.54	1387.85	1081.54	16622.2	16007.8	20058.7	23118.9	20230.7	18934.2	20055.1	21423.9	21075.4	Phosphonate and phosphinate metabolism(ko00440);;Metabolic pathways(ko01100)	Organic phosphonic acids and derivatives	10483.1
neg_8959	4-Hydroxyphenyl acetate	627.752	999.031	1428.56	838.05	698.775	988.091	289.729	266.625	725.385	14385.9	9637.3	18135	25386.5	16310.6	21770.3	16239.1	37386.7	17748	Metabolic pathways(ko01100)	Phenol esters	10214.5
pos_11623	Coumarin	16798.5	22076.8	23936	15810.3	18519.8	17715.3	14703	18914.5	14421.6	1231.97	4224.19	1893.11	188.095	2430.16	2972.13	1485.86	1411.51	3651.88	Biosynthesis of various plant secondary metabolites(ko00999);;Biosynthesis of secondary metabolites(ko01110)	Coumarins and derivatives	10132.5
pos_13532	10,16-Dihydroxyhexadecanoic acid	5544.37	4735.32	3798.83	5352.48	5184.52	4132.13	5357.77	4896.67	5174.23	18793.4	15304.1	16112.6	16144.9	13044.3	12295	14615.6	13576.9	14225.7	Cutin, suberine and wax biosynthesis(ko00073)	Fatty Acyls	9904.94
pos_2246	Glucocochlearin	25567.1	15443.9	25130	19098.2	21990.6	25310	9263.1	14122.4	16775.3	9.7185	2.1e-13	2.1e-13	2.1e-13	2.1e-13	11.2289	2.1e-13	2.1e-13	14.1241	Glucosinolate biosynthesis(ko00966);;Biosynthesis of secondary metabolites(ko01110);;2-Oxocarboxylic acid metabolism(ko01210)	Organooxygen compounds	9596.43
pos_7147	Galangin	18113.2	10662.9	19499.9	14258.2	46229.1	18872.2	16186.7	11623.6	10270.4	840.355	722.438	888.065	629.347	640.593	820.311	536.381	609.176	545.033	Flavonoid biosynthesis(ko00941)	Flavonoids	9552.66
pos_1423	L-Valine	19751.1	8801.76	18532.8	11491.6	16960.7	12863.3	20597.1	13260.6	20859.4	2844.25	3192.6	2804.04	3025.78	2937.98	3000.94	3804.46	3365.39	3380.8	Valine, leucine and isoleucine degradation(ko00280);;Valine, leucine and isoleucine biosynthesis(ko00290);;Penicillin and cephalosporin biosynthesis(ko00311);;Cyanoamino acid metabolism(ko00460);;Pantothenate and CoA biosynthesis(ko00770);;Glucosinolate biosynthesis(ko00966);;Aminoacyl-tRNA biosynthesis(ko00970);;Metabolic pathways(ko01100);;Biosynthesis of secondary metabolites(ko01110);;2-Oxoca…	Carboxylic acids and derivatives	9526.36
neg_1742	Fumaric acid	12055.2	17898.4	11699.7	17551.4	20922.9	10486.6	20257.5	38539.1	19214.2	136.432	325.038	90.8805	553.163	273.396	266.982	246.067	300.523	141.728	Citrate cycle (TCA cycle)(ko00020);;Oxidative phosphorylation(ko00190);;Arginine biosynthesis(ko00220);;Alanine, aspartate and glutamate metabolism(ko00250);;Tyrosine metabolism(ko00350);;Phenylalanine metabolism(ko00360);;Pyruvate metabolism(ko00620);;Butanoate metabolism(ko00650);;Nicotinate and nicotinamide metabolism(ko00760);;Metabolic pathways(ko01100);;Biosynthesis of secondary metabolites…	Carboxylic acids and derivatives	9497.74
pos_7011	L-1-Pyrroline-3-hydroxy-5-carboxylate	5689.5	7220.51	8342.25	5449.73	8195.39	10618.1	5442.57	4924.96	5335.53	10816.8	10950.5	7999.08	16422.8	11957	8092.74	12092.2	18077.8	12093.6	Arginine and proline metabolism(ko00330);;Metabolic pathways(ko01100)	Carboxylic acids and derivatives	9428.95
pos_12297	(-)-Naringenin	894.443	3172.31	931.055	964.885	1022.66	1703.33	321.672	1808.11	564.41	5692.3	7765.78	2350.27	1742.15	4411.25	119142	5162.99	4792.52	7091.49	Flavonoid biosynthesis(ko00941);;Isoflavonoid biosynthesis(ko00943);;Metabolic pathways(ko01100);;Biosynthesis of secondary metabolites(ko01110)	Flavonoids	9418.56
pos_14179	Tetracosanoic acid	2938.5	2729.56	3060.59	3504.16	2736.77	3644.52	2933.76	3557.96	2592.05	14292	13407.4	15620.6	16718.6	15766.4	13658.7	16372.2	16155.1	18039.7	Biosynthesis of unsaturated fatty acids(ko01040)	Fatty Acyls	9318.25
pos_8775	N-((R)-Pantothenoyl)-L-cysteine	16403.1	19978.8	17578.1	16740.1	11202.2	20780.4	17256	22811	16293.7	820.995	1035.54	639.767	789.335	470.999	1878.41	801.436	609.553	1492.23	Pantothenate and CoA biosynthesis(ko00770)	Peptidomimetics	9310.09
neg_26	3-Phospho-D-glycerate	11000.6	5211.67	10198.5	9441.66	4771.61	10257.6	2668.06	12729.3	2085.95	9365.9	8077.57	11591.1	13272.9	10317.2	8959.84	10418.2	11983.4	13066.2	Glycolysis / Gluconeogenesis(ko00010);;Pentose phosphate pathway(ko00030);;Glycine, serine and threonine metabolism(ko00260);;Cysteine and methionine metabolism(ko00270);;Glycerolipid metabolism(ko00561);;Glyoxylate and dicarboxylate metabolism(ko00630);;Carbon fixation in photosynthetic organisms(ko00710);;Metabolic pathways(ko01100);;Biosynthesis of secondary metabolites(ko01110);;Carbon metabo…	Organooxygen compounds	9189.86
pos_14158	DIBOA	2948.5	2567	3112.88	2961.36	2653.51	2826.92	2372.79	3710.48	2332.41	12212.8	12696.1	14654	15536.3	16849.9	12837.3	16136	18484.6	18850.3	Benzoxazinoid biosynthesis(ko00402);;Biosynthesis of secondary metabolites(ko01110)	Benzoxazines	9096.84
pos_5799	2-Methyl-1-hydroxybutyl-ThPP	16538.5	14890.2	16803.7	16783.7	27566	21473.7	15439.7	19592.2	13421.7	216.984	88.2896	99.7497	108.516	99.2132	178.312	138.257	62.5551	152.988	Valine, leucine and isoleucine degradation(ko00280)	Diazines	9091.9
neg_6683	N2-Succinyl-L-ornithine	17433	9046.6	17530.3	12199	23550.1	45864.2	9755.06	11500.5	12928.4	18.1693	2.1e-13	394.138	2.1e-13	449.346	46.5439	2.1e-13	2.1e-13	693.689	Arginine and proline metabolism(ko00330);;Metabolic pathways(ko01100)	Carboxylic acids and derivatives	8967.16
pos_9473	2,7,4'-Trihydroxyisoflavanone	3747.58	6800.16	32435.6	46786.9	21231.1	36105.6	3582.06	2951.14	4781.13	178.46	314.822	91.8507	240.067	115.029	472.828	793.094	154.988	363.435	Isoflavonoid biosynthesis(ko00943);;Metabolic pathways(ko01100);;Biosynthesis of secondary metabolites(ko01110)	Isoflavonoids	8952.55
pos_12323	Traumatic acid	4546.1	4645.36	3694.4	4356.36	4311.3	3783.09	5066.7	3965.49	4110.74	13417.3	13168.4	14600.7	14532.5	13195.2	11545.6	13917.1	13670.7	13861.9	alpha-Linolenic acid metabolism(ko00592);;Biosynthesis of secondary metabolites(ko01110)	Fatty Acyls	8910.51
pos_8324	trans,cis-Lauro-2,6-dienoyl-CoA	18885.3	16437.5	17116.9	23048.4	19543.7	17423.8	15747.6	16441.2	13668.2	216.024	122.21	18.3792	109.957	35.2506	4.41499	56.927	7.46082	21.2241	Fatty acid degradation(ko00071)	Fatty Acyls	8828.03
pos_5437	Nornicotine	1032.12	629.107	2101.2	1028.72	718.324	1963.39	477.036	2546.96	230.289	20488.4	7225.38	23173.8	28044.7	11262	15949.6	11918.6	9992.78	14146.6	Tropane, piperidine and pyridine alkaloid biosynthesis(ko00960);;Biosynthesis of secondary metabolites(ko01110)	Pyridines and derivatives	8496.06
pos_10072	Salicin	6986.34	9884.49	28401.8	8845.05	5976.77	7650.74	7378.74	5928.2	15828.9	5572.63	5430.99	6630.74	4842.85	5763.03	6171.36	5784.06	6241.13	7710.59	Glycolysis / Gluconeogenesis(ko00010)	Organooxygen compounds	8390.47
pos_7292	Sepiapterin	13379.6	15054.5	8668.26	17991.3	8732.53	9842.93	23462.7	22181.7	20931.3	893.069	932.848	460.12	973.274	565.188	469.966	462.823	552.874	214.952	Folate biosynthesis(ko00790);;Metabolic pathways(ko01100)	Pteridines and derivatives	8098.33
pos_8871	Luteolin	1566.81	12029.7	2485.71	3076.88	1209.54	4410.77	43878.6	13966.2	61779.3	132.634	167.292	251.334	102.731	128.407	229.164	92.1732	100.014	124.402	Flavonoid biosynthesis(ko00941);;Flavone and flavonol biosynthesis(ko00944);;Metabolic pathways(ko01100);;Biosynthesis of secondary metabolites(ko01110)	Flavonoids	8096.21
neg_1948	1-Methyluric acid	14273.8	13229.4	17112.6	13455.4	11767.9	15770.2	15505.7	15410.3	22028.9	315.197	435.217	152.925	899.885	829.046	672.024	681.12	451.379	695.543	Caffeine metabolism(ko00232)	Imidazopyrimidines	7982.6
neg_4014	18-Hydroxycorticosterone	5903.44	2738.61	4886.13	4959.98	3769.32	3651.42	4988.3	3686.79	3417.64	5076.42	7686.45	7528.89	13308	10737.2	9421.18	15232.9	16054.5	15767.9	Metabolic pathways(ko01100)	Steroids and steroid derivatives	7711.95
pos_8733	3,7-Di-O-methylquercetin	12654.6	14723.7	17220	10280.6	13285.9	19047.7	7602.67	11507.4	9839.32	2775.66	4639.97	1820.18	1112.21	1835.09	3440.38	1867.18	918.6	2146.25	Flavone and flavonol biosynthesis(ko00944);;Biosynthesis of secondary metabolites(ko01110)	Flavonoids	7595.41
neg_5946	2-Dehydropantoate	15619.6	10379.5	16527.9	16497.8	23357.9	22562.9	9226.8	8348.16	5520.73	703.766	745.28	895.152	1059.79	938.684	1052.9	1003.68	852.555	878.206	Pantothenate and CoA biosynthesis(ko00770);;Metabolic pathways(ko01100);;Biosynthesis of secondary metabolites(ko01110);;Biosynthesis of cofactors(ko01240)	Keto acids and derivatives	7565.07
neg_13234	12-OPDA	8306.79	9998.3	14898.4	13005.8	10949.8	10388	26627.8	12124	22042.5	1412.14	591.296	781.758	78.6758	248.595	669.012	245.689	62.0211	1803.14	alpha-Linolenic acid metabolism(ko00592);;Metabolic pathways(ko01100);;Biosynthesis of secondary metabolites(ko01110)	Fatty Acyls	7457.43
pos_4677	Indoleacetaldehyde	7724.97	13573.2	12657.3	8658.03	12397.7	31868.5	5569.92	17933.8	5805	1650.65	1430.52	1656.13	1773.58	1673.79	1584.05	1671.97	1667.84	2903.04	Tryptophan metabolism(ko00380);;Metabolic pathways(ko01100)	Indoles and derivatives	7344.44
neg_16227	9,10,18-Trihydroxystearate	434.598	1170.81	2268.64	275.287	747.634	551.917	324.995	718.217	2615.15	3363.28	11690	2759.15	10837.4	15004.1	29343.7	15343.4	11558.9	15431.6	Cutin, suberine and wax biosynthesis(ko00073)	Fatty Acyls	6913.27
pos_11845	Homovanillin	1262.54	72727.1	10611.7	6718.96	1440.44	3208.35	2181.2	3509.54	2051.03	1815.83	1792.97	1847.71	1988.43	1634.71	5143.42	1869.7	1982.22	1827.69	Tyrosine metabolism(ko00350);;Metabolic pathways(ko01100)	Phenols	6867.42
pos_9766	trans-3-Hydroxy-L-proline	3903.16	9442.72	6671.56	4978.68	6350.18	24348.4	7006.73	9818.23	5985.7	5315.1	4187.92	4756.82	5749.39	5457.72	4117.77	5507.72	4701.31	4967.42	Arginine and proline metabolism(ko00330);;Metabolic pathways(ko01100)	Carboxylic acids and derivatives	6848.14
pos_12839	N6-(Delta2-Isopentenyl)-adenine	7784.59	11582	8306.23	6576.46	6856.76	6695.45	8589.78	9297.04	7572.67	8897.7	8624.52	6640.69	4121.84	4504.49	4626.08	3906.92	3868.55	3616.78	Zeatin biosynthesis(ko00908);;Biosynthesis of secondary metabolites(ko01110);;Plant hormone signal transduction(ko04075)	Imidazopyrimidines	6781.59
neg_15050	19S-HETE	703.338	744.212	1816.62	564.476	162.71	1266.9	481.537	1441.43	554.313	25159.7	11808.5	31193	5041.52	7265.29	13968.7	7363.26	4241.4	6657.15	Arachidonic acid metabolism(ko00590);;Metabolic pathways(ko01100)	Fatty Acyls	6690.78
pos_3790	Cyclohexane-1-carboxylate	2186.41	1958.72	1741.9	2697.57	2429.95	2089.13	1981.31	2009.81	1584.62	7862.74	13137.9	6809.95	13900	13137.1	7098.02	13039.1	15050.9	11330.7	Metabolic pathways(ko01100)	Carboxylic acids and derivatives	6669.21
neg_16212	Phylloquinol	3704.92	4806.3	4964.4	2822.91	3341.56	3699.68	1909.52	1341.04	2665.09	3024.85	2516.83	3955	10701.3	9301.77	19134.2	9809.79	4379.2	23601.7	Ubiquinone and other terpenoid-quinone biosynthesis(ko00130);;Metabolic pathways(ko01100);;Biosynthesis of secondary metabolites(ko01110);;Biosynthesis of cofactors(ko01240)	Prenol lipids	6426.67
neg_12525	4-Pyridoxate	745.338	431.945	695.493	680.295	665.1	592.422	424.7	602.376	829.301	8595.17	6529.63	9655.18	15696.9	15786.3	6827.89	11345.7	21343.2	11989.5	Vitamin B6 metabolism(ko00750);;Metabolic pathways(ko01100)	Pyridines and derivatives	6302.03
neg_8526	5-Amino-6-(5'-phospho-D-ribitylamino)uracil	5668.06	14122.6	5100.79	7850.44	4702.76	5077.82	6607.69	54708.6	4780.44	7.71761	2.1e-13	2.1e-13	21.8728	2.1e-13	2.1e-13	2.1e-13	2.1e-13	2.1e-13	Riboflavin metabolism(ko00740);;Metabolic pathways(ko01100);;Biosynthesis of secondary metabolites(ko01110);;Biosynthesis of cofactors(ko01240)	Organooxygen compounds	6036.04
neg_10328	Daidzein	7236.71	9517.72	12311.9	5915.71	13783.3	13017.8	4485.21	14863.6	3367.81	1996.17	2107.88	1595.23	1313.15	1262.52	4665.58	5132.95	1315.18	1570.97	Isoflavonoid biosynthesis(ko00943);;Metabolic pathways(ko01100);;Biosynthesis of secondary metabolites(ko01110)	Isoflavonoids	5858.86
neg_9636	Scopoletin	947.225	17541.4	17222.8	2437.44	1074.68	4639.81	1807.33	1321.25	2949.51	5524.09	5147.47	6188.89	7019.88	5692.16	5604.75	5998.81	6113.49	6591.58	Biosynthesis of various plant secondary metabolites(ko00999);;Biosynthesis of secondary metabolites(ko01110)	Coumarins and derivatives	5767.92
pos_12986	7-Dehydrodesmosterol	3328.39	4536.69	2775.06	2739.72	3538.52	4680.66	2091.88	2778.74	2372.47	8938.43	8932.62	14370.1	7985.87	7286.26	6477.11	7245.79	7602.94	6047.52	Steroid biosynthesis(ko00100);;Metabolic pathways(ko01100)	Steroids and steroid derivatives	5762.71
neg_15467	I-Urobilinogen	2410.59	2148.61	978.22	2039.98	1289.87	2551.18	980.344	707.497	1049.95	4107.65	5997.52	3145.57	19452.4	26978.7	24321.9	1176.95	1008.04	1739.44	Porphyrin metabolism(ko00860)	Tetrapyrroles and derivatives	5671.35
pos_5274	m-Coumaric acid	2196.66	2075.59	2072.45	2151.41	2620.36	2892.73	2137.61	3737.81	1941.14	8375.07	10876.3	1766.87	2649.19	6859.59	11363.8	19515.5	1943.1	12289.6	Phenylalanine metabolism(ko00360);;Metabolic pathways(ko01100)	Cinnamic acids and derivatives	5414.71
neg_7707	(S)-3-Hydroxyisobutyrate	84.1386	201.02	491.121	61.586	356.568	295.526	24.6327	9.12901	24.202	6884.5	6804.65	9552.48	12196.5	8015.65	6155.25	11772.1	15055.2	17692.4	Valine, leucine and isoleucine degradation(ko00280);;Metabolic pathways(ko01100)	Hydroxy acids and derivatives	5315.37
neg_5103	N-(5'-Phospho-D-1'-ribulosylformimino)-5-amino-1-(5''-phospho-D-ribosyl)-4-imidazolecarboxamide	280.883	297.12	135.859	392.386	89.7501	110.37	425.663	595.975	424.144	10820.5	9518.28	13312.6	10396.4	9788.48	8893.41	8960.78	10839.9	10210.6	Histidine metabolism(ko00340);;Metabolic pathways(ko01100);;Biosynthesis of secondary metabolites(ko01110);;Biosynthesis of amino acids(ko01230)	Imidazole ribonucleosides and ribonucleotides	5305.18
pos_11107	5'-Methylthioadenosine	7946.71	10051.3	10953.8	7454.75	9154.25	9875.76	5546.51	6918.32	5367.81	1583.77	2901.36	1932.07	1949.24	2062.5	3567.13	2142.57	2087.22	2139.56	Cysteine and methionine metabolism(ko00270);;Zeatin biosynthesis(ko00908);;Metabolic pathways(ko01100)	5'-deoxyribonucleosides	5201.93
pos_1081	L-Threonine	9139.61	6018.81	7930.64	7485.02	8390.54	7385.45	8813.51	7123.23	11985.9	1732.61	1247.04	1204.84	2095.72	1365.16	1207.39	1653.59	1676.64	1242.74	Glycine, serine and threonine metabolism(ko00260);;Monobactam biosynthesis(ko00261);;Valine, leucine and isoleucine biosynthesis(ko00290);;D-Amino acid metabolism(ko00470);;Porphyrin metabolism(ko00860);;Aminoacyl-tRNA biosynthesis(ko00970);;Metabolic pathways(ko01100);;Biosynthesis of secondary metabolites(ko01110);;Biosynthesis of amino acids(ko01230);;ABC transporters(ko02010)	Carboxylic acids and derivatives	4872.14
pos_8357	Lactoyl-CoA	10837.7	9229.12	2877.28	15355.6	6092.8	3440.36	12579.2	15901.3	9937.75	9.56151	2.1e-13	2.1e-13	25.3613	2.1e-13	2.1e-13	2.1e-13	2.1e-13	2.1e-13	Propanoate metabolism(ko00640);;Metabolic pathways(ko01100)	Fatty Acyls	4793.67
neg_7977	Isoformononetin	1214.49	17839.4	23955.3	3859.95	1552.65	4158.25	2382.19	1754.71	3599.27	2106.64	1461.45	1308.9	303.817	682.5	5544.63	656.155	429.322	8103.04	Isoflavonoid biosynthesis(ko00943);;Biosynthesis of secondary metabolites(ko01110)	Isoflavonoids	4495.15
neg_6796	K-252c	7840.21	4224.86	9225.64	8073.15	9562.77	12999.2	8750.03	10501.2	9287.88	2.1e-13	20.5513	2.1e-13	2.1e-13	33.6519	2.1e-13	2.1e-13	2.1e-13	2.1e-13	Metabolic pathways(ko01100);;Biosynthesis of secondary metabolites(ko01110)	Indoles and derivatives	4473.29
pos_2165	Skatole	1103.36	646.539	1413.21	863.944	1017.41	1097.34	528.759	866.775	400.239	9810.76	8904.76	7847.81	9037.47	5410.71	9766.52	7607.75	2994.76	9282.73	Tryptophan metabolism(ko00380)	Indoles and derivatives	4366.71
pos_15128	(13Z,16Z)-Docosadienoic acid	2146.17	1792.58	1708.19	1812.19	1552.8	1626.5	2196.75	2675.74	1826.26	7539.64	7110.69	8028.05	6121.53	5903.63	6397.04	7057.64	4964.95	7030.24	Biosynthesis of unsaturated fatty acids(ko01040)	Fatty Acyls	4305.03
neg_9480	Apigenin	4175.36	2516.53	8158.4	3204.27	12359.2	7304.96	2889.23	2479.8	2709.12	3114.1	3074.76	3525.29	3512.86	3166.17	3639.46	3407.53	3240.07	3918.37	Flavonoid biosynthesis(ko00941);;Isoflavonoid biosynthesis(ko00943);;Flavone and flavonol biosynthesis(ko00944);;Metabolic pathways(ko01100);;Biosynthesis of secondary metabolites(ko01110)	Flavonoids	4244.19
pos_7171	6''-O-Malonylglycitin	7768.87	11229.9	3590.32	13472.5	3047.3	2999.27	15382.4	6727.36	11149.8	240.792	65.987	47.2331	240.07	24.4973	31.7352	129.852	29.7965	19.4727	Isoflavonoid biosynthesis(ko00943)	Flavonoids	4233.18
neg_1512	4-Hydroxy-L-threonine	575.051	1221.84	817.779	781.489	447.848	718.007	5425.78	810.786	2227.43	4005.89	8878.97	4958.23	3151.95	6166.45	14527	5802.94	6070.86	9467.29	Vitamin B6 metabolism(ko00750)	--	4225.31
pos_13801	15H-11,12-EETA	3119.48	3133.9	2263.12	3572.13	2746.98	2387.67	4767.86	2994.32	4160.63	5990.48	6421.62	4210.34	5599.7	4980	5273.96	4661.79	4432.6	4841.06	Arachidonic acid metabolism(ko00590);;Metabolic pathways(ko01100)	Hydroxy acids and derivatives	4197.65
pos_5508	Piperidine	4836.27	7190.21	5597.52	5655	5530.87	6862.35	17278.3	5712.67	7279.47	1013.77	1516.84	974.463	1250.89	821.68	1095.37	1111.82	914.879	776.544	Tropane, piperidine and pyridine alkaloid biosynthesis(ko00960)	Piperidines	4189.94
pos_16220	8(R)-HPODE	2.1e-13	30.4464	3.12564	0.313162	2.1e-13	2.1e-13	66269.5	2.1e-13	6811.76	2.1e-13	2.1e-13	745.575	208.262	330.573	206.901	2.1e-13	87.2254	9.79288	Linoleic acid metabolism(ko00591)	Fatty Acyls	4150.19
neg_3174	Hydrocortisone	377.023	2.1e-13	2053.34	908.835	2039.43	4804.77	734.029	1618.38	4099.99	2.1e-13	21279.4	24765.5	2.1e-13	1572.08	1269.29	2.1e-13	163.677	8197.36	Metabolic pathways(ko01100)	Steroids and steroid derivatives	4104.62
neg_15872	Hexadecanal	942.545	827.01	347.037	369.069	1044.76	284.556	99.3228	180.612	270.731	4920.16	13203.8	5190.72	582.33	10003.6	10891.8	7376.28	7928.8	8312.39	Fatty acid degradation(ko00071)	Fatty Acyls	4043.09
neg_8965	(S)-N-Methylcoclaurine	612.638	439.966	187.333	87.313	875.439	2.1e-13	2.1e-13	2.1e-13	2.1e-13	9228.87	6118.44	5989.16	14708.7	8541.27	3389.03	7149.96	10520.4	4379.99	Isoquinoline alkaloid biosynthesis(ko00950);;Metabolic pathways(ko01100);;Biosynthesis of secondary metabolites(ko01110)	Isoquinolines and derivatives	4012.7
neg_6413	Chrysoeriol	2470.82	3204.83	2890.68	2569.86	2831.03	2744.56	1588.89	3289.28	1720.22	4384.47	4352.15	5150.5	6210.82	5200.04	4689.16	5336.73	5274.53	5562.43	Flavone and flavonol biosynthesis(ko00944)	Flavonoids	3859.5
neg_5798	Prunetin	5839.45	7140.7	2636.07	3296.7	4708.88	10062.5	3557.01	9269.88	9149.16	1363.07	1454.28	1419.61	1486.07	1381.29	2269.41	1345.56	1211.55	1447.08	Isoflavonoid biosynthesis(ko00943)	Isoflavonoids	3835.46
neg_8105	N-Acetylserotonin	4329.08	1604.54	7971.86	2925.88	15851.2	7396.83	2031.32	1833.75	828.595	4252.82	4921.99	4769.51	2086.64	2355.09	2077.04	835.477	1358.96	1271.22	Tryptophan metabolism(ko00380);;Metabolic pathways(ko01100);;Biosynthesis of secondary metabolites(ko01110)	Indoles and derivatives	3816.77
pos_11159	Gibberellin A3	4800.04	6633.6	6967.6	4559.81	4278.11	8536.79	3923.66	3403.2	4194.09	1923.59	1940.1	2024.04	2204.14	1930.07	2471.26	2316.5	4161.25	1983.83	Diterpenoid biosynthesis(ko00904);;Biosynthesis of secondary metabolites(ko01110)	Prenol lipids	3791.76
neg_5579	S-(Hydroxymethyl)glutathione	7353.43	7415.1	7754.95	6884.28	9050.19	12517.6	4529.28	7210.68	5512.6	2.1e-13	2.1e-13	2.1e-13	2.1e-13	3.33362	5.9593	2.1e-13	2.1e-13	7.11203	Metabolic pathways(ko01100)	Carboxylic acids and derivatives	3791.36
pos_13805	all-trans-4-Hydroxyretinoic acid	3723.73	3775.64	3416.47	3397.84	3057.68	3017.53	5483.86	3628.21	4601.79	3274.36	4812.45	2968.94	2741.47	2852.17	5440.15	3108.93	2983.12	3857.91	Metabolic pathways(ko01100)	Prenol lipids	3674.57
neg_6407	2-Hydroxy-3-phenylpropenoate	3457.07	5270.21	3461.47	3069.33	3507.02	4334.78	3382.62	4522.75	3364.64	3081.53	2825.08	3328.73	4041.78	3537.01	3549.53	3473.02	3084.23	4064.66	Phenylalanine metabolism(ko00360);;Metabolic pathways(ko01100)	Benzene and substituted derivatives	3630.86
pos_3361	Chenodeoxycholate	21.4253	132.32	928.198	11750.8	67.2288	740.417	17522.7	125.274	325.694	156.421	1769.25	3350.28	1222.11	2149.8	7846.07	3815.48	3882.62	9032.28	Metabolic pathways(ko01100)	Steroids and steroid derivatives	3602.13
neg_6139	FMN	5044.92	5964.15	5771.98	5833.18	6561.76	7181.13	6465.1	6838.95	8388.42	493.635	703.546	839.283	638.199	495.6	1110.35	179.742	355.478	623.708	Oxidative phosphorylation(ko00190);;Riboflavin metabolism(ko00740);;Metabolic pathways(ko01100);;Biosynthesis of secondary metabolites(ko01110);;Biosynthesis of cofactors(ko01240)	Flavin nucleotides	3527.17
pos_8495	Xanthurenic acid	4045.19	4561.06	4298.68	4539.69	3192.62	5958.87	4316.93	3979.54	5985.69	2445	2164.36	2219.28	2474.74	2167.87	2630.78	2555.6	2126.43	2621.65	Tryptophan metabolism(ko00380)	Quinolines and derivatives	3460.22
neg_2114	3-Hydroxyisovalerate	5252.97	3977.11	3248.03	4516.81	7364.83	5308.33	971.278	4345.5	1800.07	1632.96	2737.53	1723.19	4648.45	2022.45	4336.26	1407.17	2215.49	4298.44	Valine, leucine and isoleucine degradation(ko00280);;Metabolic pathways(ko01100)	Fatty Acyls	3433.71
neg_13095	cis-9,10-Epoxystearic acid	5465.94	3464.69	1713.16	10341.9	11748.3	8651.46	6234.01	1114.81	3516.39	358.589	3166.33	1202.02	582.997	504.703	1900.58	325.05	187.198	555.962	Cutin, suberine and wax biosynthesis(ko00073)	Fatty Acyls	3390.79
pos_6285	3-Butyn-1-al	6078.41	4122.39	6203.11	4887.02	6849.88	11852	3619.06	4131.46	5853.03	830.439	753.169	932.601	846.554	782.056	734.958	859.448	737.754	884.26	Butanoate metabolism(ko00650)	Organooxygen compounds	3386.53
pos_14213	N-Methylserotonin	1473.08	1790.17	1444.42	1109.17	1134.98	1126.99	829.001	1381.87	1218.86	3486.49	4845.88	3281.64	4974.23	5442.35	7503.69	5423.02	5171.79	8639.91	Tryptophan metabolism(ko00380)	Indoles and derivatives	3348.75
pos_11969	Folate	107.539	193.496	220.271	119.928	663.54	218.328	300.693	134.782	116.587	90.5569	0.15147	94.879	382.811	2.1e-13	56361.8	217.829	175.07	597.894	One carbon pool by folate(ko00670);;Folate biosynthesis(ko00790);;Metabolic pathways(ko01100);;Biosynthesis of cofactors(ko01240)	Phenols	3333.12
pos_2001	(R)-5-Phosphomevalonate	30.9096	2.1e-13	2.1e-13	0.74705	2.1e-13	129.288	2.1e-13	104.101	2.1e-13	5552.46	5109.39	8751.84	8757.5	4722.91	5409.92	5673.79	6784.6	8655.61	Terpenoid backbone biosynthesis(ko00900);;Metabolic pathways(ko01100);;Biosynthesis of secondary metabolites(ko01110)	Organic phosphoric acids and derivatives	3315.73
pos_6376	3-Methoxytyramine	1643.81	1794.97	1932.2	1925.61	2168.04	1807.5	7966.71	1625.02	2619.57	4253.84	3645.69	3422.98	4405.14	3710.42	3375.1	4435.84	4062.94	4105.72	Tyrosine metabolism(ko00350);;Betalain biosynthesis(ko00965);;Metabolic pathways(ko01100)	Phenols	3272.28
pos_12403	Biotin sulfone	4081.42	5626.65	4912.53	3721.18	3088.34	4049.05	3349.78	2472.96	2987.47	2620.93	3518.85	2245.66	2554.67	2255.78	3031.41	2666.5	2400.47	2928.62	Biotin metabolism(ko00780)	Thienoimidazolidines	3250.68
pos_954	3-Aminopropiononitrile	1389.42	1128.23	780.321	1180.9	452.369	253.804	1049.58	1299.05	915.063	8466.27	3003.17	761.395	4461.69	6611.12	768.712	11969.4	6347.82	7368.24	beta-Alanine metabolism(ko00410);;Cyanoamino acid metabolism(ko00460)	Organonitrogen compounds	3233.7
neg_5442	4-Hydroxy-3-methoxycinnamaldehyde	6521.45	4659.04	8365.61	5998.62	8473.24	7292.83	5048.58	6334.43	4731.51	2.1e-13	0.863648	0.0154034	2.1e-13	2.1e-13	0.274574	5.65601	2.1e-13	251.318	Phenylpropanoid biosynthesis(ko00940);;Metabolic pathways(ko01100);;Biosynthesis of secondary metabolites(ko01110)	Phenols	3204.64
pos_8133	Protopine	9449.56	7748.59	3118.84	13619.6	3658.53	3891.37	5171.4	7537.51	3405.24	11.7138	50.1967	2.1e-13	2.1e-13	2.1e-13	2.1e-13	2.1e-13	2.1e-13	2.1e-13	Isoquinoline alkaloid biosynthesis(ko00950);;Metabolic pathways(ko01100);;Biosynthesis of secondary metabolites(ko01110)	Protopine alkaloids	3203.47
neg_8987	Stearoyl-CoA	5815.7	5847.98	8745.21	5631.93	7430.59	8621.41	4256.92	4870.61	4360.6	41.6507	22.8768	2.1e-13	2.1e-13	2.1e-13	2.1e-13	2.1e-13	57.5752	2.1e-13	Biosynthesis of unsaturated fatty acids(ko01040);;Fatty acid metabolism(ko01212)	Fatty Acyls	3094.61
neg_9200	Aerobactin	7218.28	4528.22	10160	5111.83	7220.63	12283.4	2965.14	3489.03	2591.37	2.1e-13	2.1e-13	2.1e-13	2.1e-13	0.246305	0.0975725	2.1e-13	2.1e-13	2.1e-13	Metabolic pathways(ko01100);;Biosynthesis of secondary metabolites(ko01110)	Carboxylic acids and derivatives	3087.13
neg_6772	3-Methoxy-4-hydroxyphenylacetaldehyde	1547.12	5035.55	923.846	1719.92	2286.7	5374.98	863.295	309.813	605.49	3155.94	3069.57	4481.65	4917.04	4366.25	3256.57	4150.85	5455.96	3749.79	Tyrosine metabolism(ko00350);;Metabolic pathways(ko01100)	Phenols	3070.57
neg_2142	Dopaquinone	2483.8	3903.16	2670.46	2668.01	4095.52	2276.21	22.5515	1963.79	449.516	3385.37	3624.92	3944.85	8069.34	1663.12	5497.16	645.537	2926.77	4555.55	Tyrosine metabolism(ko00350);;Betalain biosynthesis(ko00965);;Metabolic pathways(ko01100)	Carboxylic acids and derivatives	3046.98
pos_9176	Tetracycline	7128.43	6357.59	2484.74	9007.9	3841.2	2801.96	8306.25	7470.04	6204.12	141.284	176.57	149.66	215.528	99.4979	12.5939	61.2717	200.055	2.1e-13	Metabolic pathways(ko01100);;Biosynthesis of secondary metabolites(ko01110)	Tetracyclines	3036.59
pos_7952	3-Carboxy-1-hydroxypropyl-ThPP	4042.33	7158.87	2528.07	7664.88	2887.1	2886.9	9719.65	9445.3	6700.46	330.256	104.605	127.381	111.736	57.6041	56.1678	310.97	80.0451	26.3116	Citrate cycle (TCA cycle)(ko00020)	Diazines	3013.26
pos_9940	Umbelliferone	1320.02	3244.03	19860.4	4687.51	1009.05	3029.25	4090.83	1509.27	11478	136.746	275.329	900.274	26.1214	283.286	924.825	143.541	205.302	930.672	Biosynthesis of various plant secondary metabolites(ko00999);;Biosynthesis of secondary metabolites(ko01110)	Coumarins and derivatives	3003.03
pos_7349	2'-Deoxyinosine 5'-phosphate	5092.62	5531.62	6293.45	4232.33	5738.75	8142.58	3145.22	4670.12	3462.99	965.506	799.769	801.973	846.237	668.3	1138.1	841.602	774.952	845.536	Purine metabolism(ko00230);;Nucleotide metabolism(ko01232)	Purine nucleotides	2999.54
pos_5691	Pseudooxynicotine	1483.08	2769.91	1952.39	1192.28	1642.09	1723.19	638.152	1595.15	573.612	4075.55	3081.87	3272.11	4964.47	5681.27	5823.98	3809.64	3279.52	6348.83	Nicotinate and nicotinamide metabolism(ko00760);;Metabolic pathways(ko01100)	Organooxygen compounds	2994.84
pos_14192	Cortisol	1652.15	3235.8	2010.09	1694.3	2885.67	1484.66	2746.64	1540.29	2246.31	3967.44	4385.46	4215.73	3403.36	3395.94	4168.98	3280.86	3180.83	3717.08	Metabolic pathways(ko01100)	Steroids and steroid derivatives	2956.2
neg_16275	16-Epivellosimine	1291.07	758.445	1462.78	763.934	669.78	462.216	995.055	775.034	974.275	389.842	883.058	2.1e-13	5001.57	5647.57	7606.7	6532.09	8299.68	9852.08	Indole alkaloid biosynthesis(ko00901);;Biosynthesis of secondary metabolites(ko01110)	Macroline alkaloids	2909.18
pos_2036	Adipate semialdehyde	3221.47	5215.72	1980.98	2439.61	2443.67	5782.96	6781.07	3354.24	9387.51	1528.96	1098.23	1132.85	1682.75	983.711	1150.24	1497.17	1428.08	1241.99	Metabolic pathways(ko01100)	Fatty Acyls	2908.4
pos_3524	L-2,3-Diaminopropanoate	887.269	773.641	839.576	725.86	1211.32	1058	953.49	954.245	809.763	5340.5	4563.35	4788.4	4960.86	4730.18	4321.69	5272.53	4731.97	5291.23	Metabolic pathways(ko01100);;Biosynthesis of secondary metabolites(ko01110)	Carboxylic acids and derivatives	2900.77
pos_10602	Coniferin	5070.91	7299.22	7846.51	3696.28	5980.16	6942.81	4781.83	4374.81	5303.26	69.5412	171.628	35.5669	140.316	22.2981	102.547	38.0649	35.6172	2.1e-13	Phenylpropanoid biosynthesis(ko00940);;Biosynthesis of secondary metabolites(ko01110)	Organooxygen compounds	2883.96
neg_13139	Doxorubicin	5030.95	6880.81	8358.17	3715.32	5637.59	6265.11	3448.57	6833.57	4447.4	124.697	354.07	0.165426	109.539	2.1e-13	2.1e-13	185.682	55.1798	2.1e-13	Biosynthesis of secondary metabolites(ko01110)	Carboxylic acids and derivatives	2858.16
pos_8182	3-Oxotetradecanoyl-CoA	5623.66	9629.31	3131.88	8192.77	2422.62	4539.8	3550.22	10104.2	2341.02	61.8262	39.2508	2.1e-13	12.0389	14.8864	2.1e-13	2.1e-13	2.1e-13	2.1e-13	Fatty acid elongation(ko00062);;Fatty acid degradation(ko00071);;Metabolic pathways(ko01100);;Fatty acid metabolism(ko01212)	Fatty Acyls	2759.08
pos_5161	Tryptamine	911.401	1239.12	987.416	1982.57	869.251	4535.96	1512.48	787.956	1458.66	3414.24	3239.81	3503.17	3793.06	3479.45	3075.45	3591.74	3791.87	4269.52	Tryptophan metabolism(ko00380);;Indole alkaloid biosynthesis(ko00901);;Metabolic pathways(ko01100);;Biosynthesis of secondary metabolites(ko01110)	Indoles and derivatives	2580.17
pos_5282	2-Phenylacetamide	2327.02	2699.51	2198.68	2683.21	2631.12	2778.03	6940.45	2619.01	3338.2	2003.45	1810.14	2153.39	2151.59	1927.55	1679.54	2019.8	2019.33	2057.59	Phenylalanine metabolism(ko00360);;Metabolic pathways(ko01100)	Benzene and substituted derivatives	2557.64
pos_12980	L-Metanephrine	634.332	972.539	483.9	389.76	385.035	398.555	241.562	680.357	246.008	4590.45	4727.77	3476.49	5417.01	5718.77	3978.98	4307.38	4997.58	4226.74	Tyrosine metabolism(ko00350);;Metabolic pathways(ko01100)	Phenols	2548.51
neg_2041	2-Furoate	3893.69	2190.31	3732.32	4292.54	2547.73	2294.45	5956.18	6394.1	3171.01	1306.77	1568.9	1713.13	1367.02	1119.06	1439.35	775.207	1166.62	877.657	Metabolic pathways(ko01100)	Furans	2544.78
pos_11696	4,4-Dimethyl-5alpha-cholesta-8-en-3beta-ol	5400.68	5764.44	2064.33	3460.27	3617.29	3567.48	1941.52	1123.59	6841.44	1661.84	1439.56	1363.81	1141.86	1302.67	1731.89	968.062	1055.68	537.322	Steroid biosynthesis(ko00100)	Pteridines and derivatives	2499.1
pos_5544	Dihydrocoumarin	5376.16	4820.4	4766.49	3600.11	4834.15	6026.56	3108.81	4052.35	7240.13	9.68726	4.18064	1.12907	9.38393	8.04818	3.62133	6.08742	2.71786	2.79058	Biosynthesis of various plant secondary metabolites(ko00999)	3,4-dihydrocoumarins	2437.38
pos_15673	Ammonia	1007.97	490.117	948.639	113.92	326.967	653.651	373.113	364.423	541.705	711.361	1524.06	3201.37	5116.3	4460.16	4198.09	7489.73	5847.5	6223.82	Arginine biosynthesis(ko00220);;Purine metabolism(ko00230);;Alanine, aspartate and glutamate metabolism(ko00250);;Glycine, serine and threonine metabolism(ko00260);;Cyanoamino acid metabolism(ko00460);;Glyoxylate and dicarboxylate metabolism(ko00630);;Nitrogen metabolism(ko00910);;Metabolic pathways(ko01100);;Biosynthesis of secondary metabolites(ko01110);;Carbon metabolism(ko01200);;Biosynthesis…	Homogeneous other non-metal compounds	2421.83
pos_5319	Imidazole-4-acetate	1834.37	1405.65	1296.08	1618.75	1668.3	1598.9	3774.33	2753.11	3634.22	2621.99	2330.19	2506.02	2978.63	2310.3	2119.38	3228.15	2883.14	2824.1	Histidine metabolism(ko00340);;Metabolic pathways(ko01100)	Azoles	2410.31
pos_4795	5-Amino-6-(1-D-ribitylamino)uracil	2651.35	3487.72	3531.14	3350.75	3348.1	3097.01	10676.7	3452.58	6641.95	290.512	218.865	57.1038	522.08	119.126	390.694	317.7	187.909	278.324	Riboflavin metabolism(ko00740);;Metabolic pathways(ko01100);;Biosynthesis of secondary metabolites(ko01110);;Biosynthesis of cofactors(ko01240)	Organooxygen compounds	2367.76
pos_6179	Methoxsalen	640.312	1511.17	5115.73	624.089	649.341	622.789	17593.4	13530.6	741.635	19.8917	20.4629	4.80271	23.556	0.58598	33.2901	27.9112	19.413	12.0449	Biosynthesis of various plant secondary metabolites(ko00999);;Biosynthesis of secondary metabolites(ko01110)	Coumarins and derivatives	2288.39
pos_15056	(E)-gamma-bisabolene	612.489	123.359	304.981	1580.58	1085.63	800.055	355.466	1093.94	1055.41	3369.83	1168.84	5004.35	13208.9	2353.18	2233.79	3797.87	1407.64	1606.96	Sesquiterpenoid and triterpenoid biosynthesis(ko00909)	Prenol lipids	2286.85
neg_2473	O-beta-D-Glucosylzeatin	3393.83	5291.86	5764.93	3959.74	4281.45	3600.31	1613.97	10070.2	3088.66	2.1e-13	2.1e-13	2.1e-13	2.1e-13	2.1e-13	2.1e-13	2.1e-13	2.1e-13	2.1e-13	Zeatin biosynthesis(ko00908);;Biosynthesis of secondary metabolites(ko01110)	Fatty Acyls	2281.38
neg_1893	dGMP	2742.05	3733.55	702.103	1856.43	2043.37	4510.33	10048.2	3747.26	10025.5	0.000564676	5.17198	3.98491	57.5634	3.27558	10.4503	22.7896	2.1e-13	2.92069	Purine metabolism(ko00230);;Metabolic pathways(ko01100);;Nucleotide metabolism(ko01232)	Purine nucleotides	2195.27
neg_5487	2-Hydroxycinnamic acid	4585.21	2055.31	4839.18	5513.09	5429.15	5861.21	4368.37	2451.95	3695.42	41.4774	15.1312	6.15501	1.40661	89.3876	181.79	110.411	0.907959	99.055	Biosynthesis of various plant secondary metabolites(ko00999);;Biosynthesis of secondary metabolites(ko01110)	Cinnamic acids and derivatives	2185.81
pos_5126	4-Hydroxy-2-quinolinecarboxylic acid	7612.12	3899.69	5377.97	3857.41	4668.83	4368.26	1400.72	5620.4	1328.09	2.1e-13	2.1e-13	2.1e-13	2.1e-13	2.1e-13	0.00675623	2.1e-13	2.1e-13	2.1e-13	Tryptophan metabolism(ko00380);;Metabolic pathways(ko01100)	Quinolines and derivatives	2118.53
pos_9531	trans-beta-D-Glucosyl-2-hydroxycinnamate	3364.21	5656.45	5126.58	2982.38	3001.29	8347.27	2180.87	3795.87	3293.04	2.1e-13	92.8348	34.5262	2.01991	2.1e-13	16.4408	16.8769	2.1e-13	2.1e-13	Biosynthesis of various plant secondary metabolites(ko00999);;Biosynthesis of secondary metabolites(ko01110)	Organooxygen compounds	2106.15
neg_8588	Kaempferol	697.571	1389.15	1390.22	2231.94	1449.06	1803.35	447.189	464.206	383.384	2761.5	2735.35	3227.52	3390.07	2779.16	3089.11	2975.33	3017.33	3270.09	Flavonoid biosynthesis(ko00941);;Flavone and flavonol biosynthesis(ko00944);;Metabolic pathways(ko01100);;Biosynthesis of secondary metabolites(ko01110)	Flavonoids	2083.42
pos_14239	trans-2-Octenal	1395.19	1526.92	1357.21	1512.87	1807.88	1114.41	2147.6	1428.51	1923.26	3640.59	3127.73	2605.01	2869.48	2606.07	1753.19	2312.87	2056.89	1868.17	Metabolic pathways(ko01100);;Biosynthesis of secondary metabolites(ko01110)	Organooxygen compounds	2058.55
neg_5050	3,4-Dihydroxybenzoic acid	1161.45	1053.78	1151.53	1267.35	1513.27	1335.46	855.882	1468.51	1113.64	2595.72	2361.88	2917.88	3444.43	2782.5	2764.4	2915.82	2904.06	3174.4	Metabolic pathways(ko01100);;Biosynthesis of secondary metabolites(ko01110)	Benzene and substituted derivatives	2043.44
pos_12443	6-Ketoprostaglandin E1	510.493	375.556	211.871	452.084	631.64	76.17	1215.62	222.827	964.933	2368.52	1730.85	4051.4	3687.9	2950.77	3299.49	3028.72	4177.56	5808.99	Arachidonic acid metabolism(ko00590);;Metabolic pathways(ko01100)	Fatty Acyls	1986.97
neg_5731	cyclo-Dopa 5-O-glucoside	3958.11	3468.64	4011.06	3741.5	5126.91	5630.3	2099.79	5052.12	2333.6	2.1e-13	2.1e-13	2.1e-13	2.1e-13	2.1e-13	2.1e-13	2.1e-13	2.1e-13	2.1e-13	Betalain biosynthesis(ko00965)	Organooxygen compounds	1967.89
neg_5443	Isoeugenol	340.495	570.45	474.182	392.742	305.182	478.17	142.586	300.805	273.302	3374.23	2766.68	120.618	854.113	5109.92	6545.53	5889.83	85.2824	5745.39	Phenylpropanoid biosynthesis(ko00940)	Phenols	1876.08
neg_15009	9,10-Dihydroxystearate	489.582	516.385	592.772	460.407	469.006	619.888	898.763	432.403	871.782	2828.57	3543.19	3316.14	1305.53	2809.19	3492.47	3941.83	3708.3	3395.49	Cutin, suberine and wax biosynthesis(ko00073)	Fatty Acyls	1871.76
pos_5157	dADP	3231.86	2121.29	4346.75	3130.29	5647.93	5986.52	1604.1	5505.87	1906.76	2.1e-13	2.1e-13	2.1e-13	0.0435582	2.1e-13	16.4345	2.1e-13	2.1e-13	2.1e-13	Purine metabolism(ko00230);;Metabolic pathways(ko01100);;Nucleotide metabolism(ko01232)	Purine nucleotides	1860.99
pos_6262	(1R,6R)-6-Hydroxy-2-succinylcyclohexa-2,4-diene-1-carboxylate	3828.75	4290.06	3888.87	2850.66	3159.64	4085.44	2476.13	3776.35	4512.04	2.1e-13	22.0542	2.1e-13	2.1e-13	2.1e-13	38.7907	27.2821	24.5815	21.3722	Ubiquinone and other terpenoid-quinone biosynthesis(ko00130);;Metabolic pathways(ko01100);;Biosynthesis of secondary metabolites(ko01110);;Biosynthesis of cofactors(ko01240)	Keto acids and derivatives	1833.45
neg_10678	Phloretin	541.053	707.729	7216.47	4164.13	1157.37	8171.62	656.051	588.089	712.789	31.0147	124.422	6.63931	4.02125	3.62656	303.095	3889.17	3841.62	2.14581	Flavonoid biosynthesis(ko00941);;Biosynthesis of secondary metabolites(ko01110)	Linear 1,3-diarylpropanoids	1784.5
pos_13100	Gibberellin A53	1554.15	2190.53	1981.64	1909.35	1478.86	1556.08	3164.18	1761.55	2572.46	3135.76	1236.71	1186.08	1460.67	871.249	1420.05	1661.53	1535.56	1368.37	Diterpenoid biosynthesis(ko00904);;Metabolic pathways(ko01100);;Biosynthesis of secondary metabolites(ko01110)	Prenol lipids	1780.27
pos_6144	2-Methylbenzoic acid	1937.49	1994.09	3045.39	1793.21	1758.79	1948.16	6053.53	6397.3	2644.2	581.871	425.652	271.566	736.174	238.426	688.367	430.838	354.203	399.658	Metabolic pathways(ko01100)	Benzene and substituted derivatives	1761.05
pos_1916	Gentisate aldehyde	2812.25	4940.37	1003.72	1644.81	1636.17	4342.59	1719.1	2396.6	7719.25	464.04	146.133	236.844	453.086	347.027	380.377	290.688	438.508	327.024	Tyrosine metabolism(ko00350);;Metabolic pathways(ko01100)	Organooxygen compounds	1738.81
neg_10744	Maltol	296.448	16.283	491.521	250.843	838.932	250.883	199.345	38.7603	108.775	2412.72	2695.51	3433.45	3650.8	3017.33	3401.74	3004.69	3347.59	3809.82	Polyketide sugar unit biosynthesis(ko00523);;Biosynthesis of secondary metabolites(ko01110)	Pyrans	1736.97
neg_961	3-Cyano-L-alanine	7064.84	3318.27	3130.81	2498.59	1657.26	3295.32	4058.44	1225.03	2494.63	24.7079	404.887	282.214	2.1e-13	224.589	304.913	225.807	299.595	428.179	Cyanoamino acid metabolism(ko00460);;Metabolic pathways(ko01100);;Biosynthesis of secondary metabolites(ko01110)	Carboxylic acids and derivatives	1718.78
pos_15097	Geranylhydroquinone	1203.03	1283.87	706.302	1039.3	999.536	789.841	1382.46	966.453	883.602	3055.34	1837.92	2324.47	2772.01	2128.51	2315.13	2461.21	1941.06	2294.21	Ubiquinone and other terpenoid-quinone biosynthesis(ko00130);;Biosynthesis of secondary metabolites(ko01110)	--	1688.02
pos_11233	7,8-Diaminononanoate	1298.28	1105.69	1058.35	1249.65	1188.89	1059.18	1084.65	993.832	1117.57	2296.3	2177.23	2105.48	2233.34	2289.1	2262.15	2508.22	2060.77	2151.82	Biotin metabolism(ko00780);;Metabolic pathways(ko01100);;Biosynthesis of cofactors(ko01240)	Fatty Acyls	1680.03
pos_9870	5,10-Methylenetetrahydromethanopterin	2857	4141.77	5154.86	3468.78	2910.49	5056.66	1686.18	2108.09	2704.7	12.5703	2.1e-13	2.1e-13	2.1e-13	2.1e-13	25.1228	2.1e-13	2.1e-13	2.1e-13	Metabolic pathways(ko01100);;Carbon metabolism(ko01200)	Pyrimidine nucleosides	1673.68
pos_16140	Norfloxacin	3277.81	2952.17	2988.93	2923.45	2724.1	2666.09	3140.77	2548.65	3157	446.884	231.236	2.1e-13	190.301	2.1e-13	1247.1	810.706	412.396	144.398	ABC transporters(ko02010)	Carboxylic acids and derivatives	1659
neg_6954	3,4-Dihydroxymandelate	1075.76	954.113	1218.23	766.224	1516.41	1491.47	4320.7	13222	4489.1	48.4921	71.7979	71.2422	67.5787	71.3092	64.4733	50.1739	79.1987	71.815	Tyrosine metabolism(ko00350);;Metabolic pathways(ko01100)	Phenols	1647.23
neg_1874	L-Dopachrome	4188.77	3100.85	2834.03	2595.08	4356.64	2701.85	2113.28	3103.39	1896.47	158.88	97.9149	28.1936	1628.58	23.0173	301.472	250.666	2.1e-13	110.99	Tyrosine metabolism(ko00350);;Metabolic pathways(ko01100)	Carboxylic acids and derivatives	1638.34
pos_8442	Perillic acid	2298.43	2065.69	2599.51	2074.74	1886.56	5101.58	2308.46	2381.15	3221.2	710.074	469.864	575.136	669.5	516.955	605.402	663.472	488.609	599.676	Limonene and pinene degradation(ko00903)	Prenol lipids	1624.22
pos_7515	5-O-Caffeoylshikimic acid	1757.69	1926.93	1846.59	1953.1	2484.13	2854.91	1139.48	3841.05	1249.41	1229.05	998.452	1060.55	1355.23	1059.84	864.534	1211.66	1174.23	1152.97	Phenylpropanoid biosynthesis(ko00940);;Flavonoid biosynthesis(ko00941);;Stilbenoid, diarylheptanoid and gingerol biosynthesis(ko00945);;Metabolic pathways(ko01100);;Biosynthesis of secondary metabolites(ko01110)	Cinnamic acids and derivatives	1619.99
neg_1382	Chorismate	827.133	1413.61	1138.24	1278.02	993.244	1510.23	1565.52	736.399	805.531	658.4	2581.96	2440.99	2.1e-13	2225.32	3566.11	2226.05	1752.39	3170.49	Ubiquinone and other terpenoid-quinone biosynthesis(ko00130);;Phenylalanine, tyrosine and tryptophan biosynthesis(ko00400);;Folate biosynthesis(ko00790);;Biosynthesis of various alkaloids(ko00996);;Metabolic pathways(ko01100);;Biosynthesis of secondary metabolites(ko01110);;Biosynthesis of amino acids(ko01230);;Biosynthesis of cofactors(ko01240)	Carboxylic acids and derivatives	1604.98
pos_3835	Isoprene	570.831	449.456	480.02	844.144	717.261	623.727	518.336	680.389	267.637	2253.27	3953.67	1481.83	2359.63	2996.97	2815.72	2339.13	2568.57	2882.98	Terpenoid backbone biosynthesis(ko00900);;Biosynthesis of secondary metabolites(ko01110)	Unsaturated hydrocarbons	1600.2
pos_7623	Scolymoside	3045.8	3281.36	4138.78	3152.51	3181.76	4737.51	2278.52	2184.86	2055.91	22.0646	337.755	2.1e-13	24.177	59.7601	127.857	2.1e-13	14.9042	9.44673	Flavone and flavonol biosynthesis(ko00944)	Tannins	1591.83
pos_11986	3-Oxo-OPC8-CoA	2500.72	3425.05	3828.74	2626.17	2795.59	2860.76	2413.93	2838.5	2816.05	61.4151	537.883	156.653	1.33021	270.333	593.297	205.389	237.035	464.994	alpha-Linolenic acid metabolism(ko00592);;Metabolic pathways(ko01100);;Biosynthesis of secondary metabolites(ko01110)	Fatty Acyls	1590.77
pos_8204	Chavicol	663.028	647.97	734.695	634.02	717.527	856.888	612.087	461.686	600.426	2402.74	2267.56	2607.76	2698.91	2526.19	2097.84	2616.65	2702.52	2545.02	Phenylpropanoid biosynthesis(ko00940);;Biosynthesis of secondary metabolites(ko01110)	Phenols	1577.42
neg_7211	Crocin	3189.56	2919.58	3097.77	3452.26	3573.17	4076.31	2400.56	3206	2406.32	2.1e-13	2.1e-13	2.1e-13	2.1e-13	2.1e-13	2.1e-13	2.1e-13	2.1e-13	2.1e-13	Biosynthesis of various plant secondary metabolites(ko00999);;Metabolic pathways(ko01100);;Biosynthesis of secondary metabolites(ko01110)	Prenol lipids	1573.42
neg_7637	(S)-3-Methyl-2-oxopentanoic acid	746.765	2113.27	1695.39	1013.73	514.457	1913.24	1408.74	595.283	1116.39	1864.6	1688.89	1552.96	2127.36	1597.68	2175.49	1895.88	1620.62	2331.1	Valine, leucine and isoleucine degradation(ko00280);;Valine, leucine and isoleucine biosynthesis(ko00290);;Glucosinolate biosynthesis(ko00966);;Metabolic pathways(ko01100);;Biosynthesis of secondary metabolites(ko01110);;2-Oxocarboxylic acid metabolism(ko01210);;Biosynthesis of amino acids(ko01230)	Keto acids and derivatives	1553.99
pos_9656	N-Carbamyl-L-glutamate	3301.55	3470.28	3818.13	2622.9	2092.64	5109.51	1433.53	2144.83	1991.31	127.318	467.881	104.927	178.511	160.316	558.952	93.5816	108.735	115.089	Histidine metabolism(ko00340)	Carboxylic acids and derivatives	1550
neg_14621	(6Z,9Z,12Z)-Octadecatrienoic acid	522.904	335.077	775.582	409.941	748.124	496.773	733.95	441.958	698.482	1430.72	2096.58	1805.14	61.2196	1789.69	3433.92	3640.63	4919.33	3547.6	Linoleic acid metabolism(ko00591);;Biosynthesis of unsaturated fatty acids(ko01040);;Metabolic pathways(ko01100)	Fatty Acyls	1549.31
pos_8295	N1-(5-Phospho-alpha-D-ribosyl)-5,6-dimethylbenzimidazole	4329.97	4421.49	1297.2	4605.78	3067.46	1917.12	2717.08	3516.36	1935.89	2.1e-13	8.48792	2.1e-13	18.1258	2.1e-13	2.1e-13	2.1e-13	13.3357	2.1e-13	Porphyrin metabolism(ko00860);;Metabolic pathways(ko01100);;Biosynthesis of cofactors(ko01240)	Benzimidazole ribonucleosides and ribonucleotides	1547.13
neg_2191	Pyridoxamine phosphate	2239.84	2307.11	1941.49	1958.5	2191.89	2413.41	1171.35	3792.81	2019.14	508.464	635.419	655.757	1035.68	765.861	1933.09	569.813	584.926	819.913	Vitamin B6 metabolism(ko00750);;Metabolic pathways(ko01100)	Pyridines and derivatives	1530.25
neg_5659	Succinate	2211.48	1827.63	3193.69	1954.35	4354.21	2562.53	1050.78	2469.74	913.144	608.071	641.575	831.64	881.207	882.515	886.219	823.987	499.381	873.807	Citrate cycle (TCA cycle)(ko00020);;Oxidative phosphorylation(ko00190);;Alanine, aspartate and glutamate metabolism(ko00250);;Lysine degradation(ko00310);;Tyrosine metabolism(ko00350);;Phenylalanine metabolism(ko00360);;Pyruvate metabolism(ko00620);;Glyoxylate and dicarboxylate metabolism(ko00630);;Propanoate metabolism(ko00640);;Butanoate metabolism(ko00650);;Nicotinate and nicotinamide metaboli…	Carboxylic acids and derivatives	1525.89
pos_6598	Berberine	1117.82	1990.26	146.658	2081.71	168.206	112.943	5759.96	7258.01	7664.03	33.1241	18.8997	45.882	88.4246	1.46561	27.4151	13.0497	96.0345	1.19942	Isoquinoline alkaloid biosynthesis(ko00950);;Biosynthesis of secondary metabolites(ko01110)	Protoberberine alkaloids and derivatives	1479.17
neg_10441	Pyridoxine phosphate	875.973	1622.59	657.798	1178.63	995.955	1002.1	1731.92	1274.33	1157.04	1597.59	1665.91	1715.98	2303.19	1740.67	1580.48	1728.17	1935.27	1748.65	Vitamin B6 metabolism(ko00750);;Metabolic pathways(ko01100);;Biosynthesis of cofactors(ko01240)	Pyridines and derivatives	1472.9
neg_420	L-Histidine	718.864	548.925	342.308	665.539	331.94	467.558	13793.7	771.947	5741.21	43.9995	2.1e-13	122.268	859.668	565.149	2.1e-13	301.746	926.635	127.586	Histidine metabolism(ko00340);;beta-Alanine metabolism(ko00410);;D-Amino acid metabolism(ko00470);;Aminoacyl-tRNA biosynthesis(ko00970);;Metabolic pathways(ko01100);;Biosynthesis of secondary metabolites(ko01110);;Biosynthesis of amino acids(ko01230);;ABC transporters(ko02010)	Carboxylic acids and derivatives	1462.73
pos_14528	ADP	870.51	856.475	755.316	1091.41	931.447	851.311	828.085	1039.34	868.902	2386.78	2010.21	2035.88	1584.77	2074.57	1429.49	2220.82	1978.08	2484.86	Oxidative phosphorylation(ko00190);;Photosynthesis(ko00195);;Purine metabolism(ko00230);;Zeatin biosynthesis(ko00908);;Metabolic pathways(ko01100);;Biosynthesis of secondary metabolites(ko01110);;Nucleotide metabolism(ko01232);;Biosynthesis of cofactors(ko01240)	Purine nucleotides	1461.01
pos_12810	Paromomycin	381.911	1257.56	562.944	10609.6	849.588	650.595	7911.17	373.743	3014.1	2.1e-13	2.1e-13	2.1e-13	0.0169379	2.1e-13	17.5376	2.1e-13	2.1e-13	2.1e-13	Neomycin, kanamycin and gentamicin biosynthesis(ko00524);;Biosynthesis of secondary metabolites(ko01110)	Organooxygen compounds	1423.82
pos_2586	Androsta-1,4-diene-3,17-dione	199.352	807.209	408.618	718.158	482.773	370.58	445.71	1030.93	524.991	3187.5	3299.65	2288.24	2773.42	1989.37	1053.83	1396.25	2003.88	1824.89	Metabolic pathways(ko01100)	Steroids and steroid derivatives	1378.08
pos_8617	Dihydropteroate	2582.36	2935.78	3819.39	2327	2729.41	4113.77	1833.55	2228.85	2117.09	2.1e-13	2.1e-13	2.1e-13	17.8568	2.1e-13	24.3633	2.1e-13	16.3772	2.1e-13	Folate biosynthesis(ko00790);;Metabolic pathways(ko01100);;Biosynthesis of cofactors(ko01240)	Pteridines and derivatives	1374.77
pos_12424	(9Z,12Z,15Z)-Octadecatrienoic acid	1781.71	752.975	1353.99	1854.49	2480.33	1603.96	1899.72	1475.17	2405.1	2049.75	2287.72	1617.24	632.107	572.718	473.89	410.201	464.983	469.224	alpha-Linolenic acid metabolism(ko00592);;Biosynthesis of unsaturated fatty acids(ko01040);;Metabolic pathways(ko01100);;Biosynthesis of secondary metabolites(ko01110)	Fatty Acyls	1365.85
neg_2222	2,5-Dihydroxybenzaldehyde	2907.33	2151.33	1873.55	1806.5	2451.76	3126.13	1088.2	1635.54	2444.49	367.287	450.591	277.982	990.948	665.231	793.433	417.174	397.033	560.023	Tyrosine metabolism(ko00350);;Metabolic pathways(ko01100)	Organooxygen compounds	1355.81
neg_2628	p-Salicylic acid	3317.82	1429.78	3159.31	2074.76	3376.87	2762.75	2050.58	1919.41	2975.87	29.6543	112.282	82.0523	38.2417	227.737	256.962	137.407	129.887	133.005	Ubiquinone and other terpenoid-quinone biosynthesis(ko00130);;Folate biosynthesis(ko00790);;Metabolic pathways(ko01100);;Biosynthesis of secondary metabolites(ko01110);;Biosynthesis of cofactors(ko01240)	Benzene and substituted derivatives	1345.24
neg_11195	Hydroxymethylbilane	2189.62	3870.9	3010.83	1586.82	2301.81	4909.69	1337.15	2775.24	1944.46	2.1e-13	22.376	2.1e-13	2.1e-13	2.1e-13	2.1e-13	2.1e-13	2.1e-13	2.1e-13	Porphyrin metabolism(ko00860);;Metabolic pathways(ko01100);;Biosynthesis of secondary metabolites(ko01110);;Biosynthesis of cofactors(ko01240)	Tetrapyrroles and derivatives	1330.49
pos_1034	Dimethyl sulfide	2827.64	2016.33	1431.52	2521.77	1874.02	2374.34	4282.43	4923.88	1431.57	4.99948	2.1e-13	2.1e-13	2.1e-13	6.65689	13.4946	2.1e-13	2.1e-13	14.8399	Sulfur metabolism(ko00920);;Metabolic pathways(ko01100)	Thioethers	1317.97
neg_15507	Galanthamine	1794.2	1845.48	2531.18	1824.93	1588.91	2188.63	3084.62	1227.93	3334.47	119.841	1179.25	218.911	71.0162	133.917	1885.96	2.1e-13	2.1e-13	401.19	Isoquinoline alkaloid biosynthesis(ko00950);;Biosynthesis of secondary metabolites(ko01110)	Amaryllidaceae alkaloids	1301.69
pos_9063	Deoxyuridine	2344.56	2390.37	2208.13	2103.74	1880.41	3080.53	1341.24	1997.43	1622.47	259.278	419.3	267.071	647.917	414.076	443.044	647.901	743.961	219.417	Pyrimidine metabolism(ko00240);;Metabolic pathways(ko01100);;Nucleotide metabolism(ko01232);;ABC transporters(ko02010)	Pyrimidine nucleosides	1279.49
neg_13501	17-Hydroxylinolenic acid	815.442	501.911	627.186	598.432	464.968	529.288	1146.7	627.025	802.674	6896.94	1023.09	706.525	2417.89	406.802	1457.14	1541.77	669.301	1072.7	alpha-Linolenic acid metabolism(ko00592)	Fatty Acyls	1239.21
pos_12486	p-Tolualdehyde	459.524	568.756	445.057	433.183	410.299	438.15	478.583	399.504	408.225	2268.74	1891.84	2187.27	2357.53	2149.66	1491.85	2011.48	1874.2	1713.06	Metabolic pathways(ko01100)	Benzene and substituted derivatives	1221.5
neg_2692	Hypoxanthine	1729.22	1710.13	2654.7	2080.44	3012.65	2834	2424.09	2649.22	2592.85	2.1e-13	52.4738	26.7523	27.1213	20.8052	11.9949	22.3788	2.1e-13	2.1e-13	Purine metabolism(ko00230);;Metabolic pathways(ko01100);;Nucleotide metabolism(ko01232)	Imidazopyrimidines	1213.82
neg_6123	gamma-L-Glutamyl-L-cysteine	2120.24	1868.46	2449.35	2392.18	3638.69	3141.05	1733.61	2640.83	1800.35	2.1e-13	2.1e-13	25.8125	2.1e-13	2.1e-13	2.1e-13	25.9087	2.1e-13	2.1e-13	Glutathione metabolism(ko00480);;Metabolic pathways(ko01100);;Biosynthesis of cofactors(ko01240)	Carboxylic acids and derivatives	1213.14
pos_10459	N6-(L-1,3-Dicarboxypropyl)-L-lysine	3990.29	2739.27	900.562	1338.41	3267.02	503.257	183.378	1031.38	208.293	734.203	776.856	1332.69	643.766	977.597	902.298	781.144	650.446	765.906	Lysine biosynthesis(ko00300);;Lysine degradation(ko00310);;Metabolic pathways(ko01100);;Biosynthesis of secondary metabolites(ko01110);;Biosynthesis of amino acids(ko01230)	Carboxylic acids and derivatives	1207.04
pos_9683	20-HETE	874.045	341.408	1123.73	624.548	1118.19	785.218	2865.63	1019.78	1733.17	1945.59	1728	1890.16	1168.53	696.554	1032.47	800.878	887.411	808.192	Arachidonic acid metabolism(ko00590);;Metabolic pathways(ko01100)	Fatty Acyls	1191.31
neg_1074	Taurine	408.644	821.415	236.024	217.887	263.277	584.156	91.0931	150.672	191.548	1021.87	2484.34	2025.54	2.1e-13	777.639	4545.45	4517.6	2346.54	743.2	Taurine and hypotaurine metabolism(ko00430);;Sulfur metabolism(ko00920);;Metabolic pathways(ko01100);;ABC transporters(ko02010)	Organic sulfonic acids and derivatives	1190.38
neg_11916	S-Lactoylglutathione	2348.02	2854.36	3645.79	1879.38	2222.75	3047.12	1391.58	2160.39	1820.52	2.1e-13	2.1e-13	2.1e-13	2.1e-13	2.1e-13	2.1e-13	2.1e-13	2.1e-13	2.1e-13	Pyruvate metabolism(ko00620);;Metabolic pathways(ko01100)	Carboxylic acids and derivatives	1187.22
pos_1696	(2R)-2-Hydroxy-2-methylbutanenitrile	190.123	437.994	329.422	510.486	344.658	316.32	974.403	445.605	566.844	2035.27	2263.7	947.969	2682.99	2218.58	1325.14	1731.87	2006.65	1998.73	Cyanoamino acid metabolism(ko00460);;Biosynthesis of secondary metabolites(ko01110)	Organooxygen compounds	1184.82
pos_15371	Sphingosine 1-phosphate	2.1e-13	525.416	420.904	110.598	519.112	594.117	1764.24	143.846	1029.68	176.834	3512.52	653.417	363.623	1021.06	5872.94	19.7559	2512.49	1988.78	Sphingolipid metabolism(ko00600);;Metabolic pathways(ko01100)	Sphingolipids	1179.41
neg_13381	gamma-L-Glutamylputrescine	2477.83	4455.38	1353.57	2315.43	3769.21	2581.17	1282.88	341.821	1034.57	76.5408	67.7623	1148.01	2.1e-13	2.1e-13	76.2657	2.1e-13	2.1e-13	57.7975	Arginine and proline metabolism(ko00330);;Metabolic pathways(ko01100)	Carboxylic acids and derivatives	1168.79
neg_12235	5,6,7,8-Tetrahydromethanopterin	2021.21	2582.09	3275.27	2193.57	1798.63	3076.38	2033.55	1675.68	2252.01	2.1e-13	2.1e-13	2.1e-13	2.1e-13	2.1e-13	61.0078	2.1e-13	2.1e-13	2.1e-13	Folate biosynthesis(ko00790);;Metabolic pathways(ko01100);;Carbon metabolism(ko01200);;Biosynthesis of cofactors(ko01240)	Organooxygen compounds	1164.97
pos_9320	4',5-Dihydroxy-7-methoxyflavanone	706.237	606.24	3126.5	1213.78	2388.73	5043.87	1842.84	856.639	1095.72	461.351	447.552	380.449	344.203	504.18	463.364	420.887	502.568	550.422	Flavonoid biosynthesis(ko00941);;Biosynthesis of secondary metabolites(ko01110)	Flavonoids	1164.2
neg_1700	Uroporphyrinogen III	4203.56	873.346	1769.06	1052.06	4194.71	2514.57	776.935	1381.31	668.426	2.1e-13	87.6679	168.411	2520.49	197.223	388.193	2.1e-13	2.1e-13	57.9435	Porphyrin metabolism(ko00860);;Metabolic pathways(ko01100);;Biosynthesis of secondary metabolites(ko01110);;Biosynthesis of cofactors(ko01240)	Tetrapyrroles and derivatives	1158.55
neg_9302	Matairesinol	2785.78	1801.92	3139.52	1278.29	1051.1	4674	1580.51	1872.29	2551.66	2.1e-13	2.1e-13	2.1e-13	2.1e-13	2.1e-13	0.567983	2.1e-13	2.1e-13	2.1e-13	Biosynthesis of various plant secondary metabolites(ko00999);;Metabolic pathways(ko01100);;Biosynthesis of secondary metabolites(ko01110)	Furanoid lignans	1151.98
pos_13051	Dronabinol	583.365	863.604	736.715	900.999	742.499	649.428	962.404	482.922	770.395	2267.67	2530.41	1756.05	1597.72	1455.41	1483.48	1130.97	835.808	871.367	Biosynthesis of various plant secondary metabolites(ko00999);;Metabolic pathways(ko01100);;Biosynthesis of secondary metabolites(ko01110)	Benzopyrans	1145.62
neg_4827	4,8-Dihydroxyquinoline	1203.99	964.421	1402.93	1126.03	1529.53	1775.61	608.591	782.545	915.053	930.385	1116.58	1123.38	1028	658.337	631.637	1968.68	1057.94	1787.19	Tryptophan metabolism(ko00380)	Quinolines and derivatives	1145.05
neg_5671	S-Adenosylhomocysteine	1969.31	1374.9	2495.34	2165.22	3244.89	3903.57	1298.81	2635.52	1157.94	2.1e-13	0.361369	2.1e-13	126.484	6.81818	3.76089	69.6348	10.1793	77.7704	Cysteine and methionine metabolism(ko00270);;Metabolic pathways(ko01100);;Biosynthesis of amino acids(ko01230);;Biosynthesis of cofactors(ko01240)	Lactones	1141.14
pos_12374	Perillyl aldehyde	1304.17	1559.71	870.431	917.467	1246.26	733.295	1850.23	789.018	1251.08	1132.92	929.079	1071.74	1118.61	954.1	793.265	1084.16	1050.56	1026.72	Limonene and pinene degradation(ko00903)	Prenol lipids	1093.49
pos_7260	5-Hydroxyindoleacetate	1238.63	2532.2	1213.94	1703.06	1093.79	1656.01	2157.25	4041.08	2797.97	109.093	93.6195	77.7848	94.2718	73.4951	327.558	99.7263	102.747	82.0146	Tryptophan metabolism(ko00380);;Metabolic pathways(ko01100)	Indoles and derivatives	1083.01
pos_12188	(S)-2-Aceto-2-hydroxybutanoate	347.813	290.282	261.444	291.268	314.382	269.964	241.642	269.371	270.529	1644.41	1755.37	1672.51	2063.81	2171.04	1692.95	1886.54	1646.95	2039.45	Valine, leucine and isoleucine biosynthesis(ko00290);;Metabolic pathways(ko01100);;Biosynthesis of secondary metabolites(ko01110);;2-Oxocarboxylic acid metabolism(ko01210);;Biosynthesis of amino acids(ko01230)	Keto acids and derivatives	1062.76
neg_13784	Calcitetrol	1413.74	2566.92	358.634	1933.3	2477.5	925.629	300.02	45.8225	148.863	1194.09	1933.76	1087.7	2.1e-13	1857.05	1055.28	2.1e-13	2.1e-13	1574.19	Steroid biosynthesis(ko00100);;Metabolic pathways(ko01100)	Steroids and steroid derivatives	1048.47
neg_2634	N6-Acetyl-L-lysine	1295.44	1485.11	1730.3	1551.84	1468.44	1262.99	3216.14	1206.71	2204.4	418.845	324.885	310.006	507.738	361.233	268.676	499.067	457.57	252.969	Lysine degradation(ko00310);;Metabolic pathways(ko01100)	Carboxylic acids and derivatives	1045.69
pos_11990	Leukotriene A4	784.571	1396.11	376.412	524.623	1040.07	573.556	332.162	366.72	237.515	1962.58	2400.61	945.775	1752.27	843.554	2060.99	1369.59	1060.34	720.866	Arachidonic acid metabolism(ko00590);;Metabolic pathways(ko01100)	Fatty Acyls	1041.57
neg_5338	p-Coumaroyl quinic acid	2140.03	1033.65	2215.05	2518.89	2672.45	3063.8	1845.52	1460.15	1522.14	2.1e-13	2.1e-13	2.1e-13	2.1e-13	2.1e-13	2.1e-13	2.1e-13	2.1e-13	2.1e-13	Phenylpropanoid biosynthesis(ko00940);;Flavonoid biosynthesis(ko00941);;Stilbenoid, diarylheptanoid and gingerol biosynthesis(ko00945);;Biosynthesis of secondary metabolites(ko01110)	Organooxygen compounds	1026.21
pos_1246	4-Aminobutyraldehyde	1541.07	1851.22	1512.55	1453.55	1237.12	1301.76	1846.56	1273.36	2126.93	385.733	470.894	344.986	524.613	465.183	430.745	426.447	517.858	448.696	Arginine and proline metabolism(ko00330);;beta-Alanine metabolism(ko00410);;Metabolic pathways(ko01100)	Organooxygen compounds	1008.85
neg_163	Oxaloacetate	3401.78	962.62	2248.51	1855.46	633.799	2890.06	504.426	1486.94	255.033	132.849	165.212	1082.9	522.68	351.108	151.899	1.36736	183.886	863.006	Glycolysis / Gluconeogenesis(ko00010);;Citrate cycle (TCA cycle)(ko00020);;Alanine, aspartate and glutamate metabolism(ko00250);;D-Amino acid metabolism(ko00470);;Pyruvate metabolism(ko00620);;Glyoxylate and dicarboxylate metabolism(ko00630);;Carbon fixation in photosynthetic organisms(ko00710);;Biosynthesis of various plant secondary metabolites(ko00999);;Metabolic pathways(ko01100);;Biosynthesi…	Keto acids and derivatives	982.975
neg_2012	2',3'-Cyclic GMP	668.243	857.098	769.566	914.583	1017.94	765.877	3605.24	1169.27	1650.2	363.805	570.904	364.284	534.085	462.896	1093.68	823.742	433.376	1602.8	Purine metabolism(ko00230);;Metabolic pathways(ko01100)	Sphingolipids	981.533
pos_7053	Glutaryl-CoA	2033.45	2514.1	1361.74	1801.89	5196.85	408.702	731.05	2905.54	274.644	2.1e-13	2.1e-13	2.1e-13	2.1e-13	2.1e-13	2.1e-13	2.1e-13	2.1e-13	2.1e-13	Fatty acid degradation(ko00071);;Lysine degradation(ko00310);;Tryptophan metabolism(ko00380);;Metabolic pathways(ko01100);;Biosynthesis of secondary metabolites(ko01110)	Fatty Acyls	957.109
pos_920	1-(5-Phospho-D-ribosyl)-ATP	501.406	370.116	871.9	513.465	123.106	593.504	12807.4	197.763	1139.15	2.1e-13	2.1e-13	2.1e-13	2.1e-13	2.1e-13	2.1e-13	2.1e-13	2.1e-13	2.1e-13	Histidine metabolism(ko00340);;Metabolic pathways(ko01100);;Biosynthesis of secondary metabolites(ko01110);;Biosynthesis of amino acids(ko01230)	Purine nucleotides	950.99
pos_3733	trans-Dehydroandrosterone	291.396	242.036	401.786	520.869	734.861	549.861	487.595	905.998	628.794	3167.96	2115.31	2737.67	861.849	570.836	703.101	660.19	1223.09	239.183	Metabolic pathways(ko01100)	Steroids and steroid derivatives	946.799
pos_7766	S-Formylglutathione	2520.15	1636.51	677.005	4008.75	1957.71	887.736	2052.8	1282.67	1635.87	35.8595	67.1914	64.5561	5.712	10.2076	8.89814	2.1e-13	2.1e-13	2.1e-13	Metabolic pathways(ko01100)	Carboxylic acids and derivatives	936.202
neg_9600	7,4'-Dihydroxyflavone	2373.42	881.748	2689.25	1490.85	2644.93	2485.52	803.764	839.694	366.603	261.946	187.406	224.207	303.363	170.482	253.842	272.631	180.363	211.418	Flavonoid biosynthesis(ko00941);;Isoflavonoid biosynthesis(ko00943)	Flavonoids	924.524
pos_2270	Dihydroneopterin phosphate	2576.89	1175.31	2058.99	1537.61	2240.47	2205.93	1579.06	1356.54	1772.19	2.1e-13	2.1e-13	2.1e-13	2.1e-13	2.1e-13	2.1e-13	2.1e-13	2.1e-13	2.1e-13	Folate biosynthesis(ko00790);;Metabolic pathways(ko01100);;Biosynthesis of cofactors(ko01240)	Pteridines and derivatives	916.833
neg_10308	5-L-Glutamyl-taurine	2100.69	188.185	3011.91	1569.69	6007.55	1135.6	644.425	103.182	185.488	244.745	144.39	157.409	165.944	191.019	170.171	94.2636	154.385	160.139	Taurine and hypotaurine metabolism(ko00430)	Carboxylic acids and derivatives	912.732
pos_11935	20-COOH-Leukotriene B4	848.831	1041.54	572.839	878.592	743.794	599.414	1615.95	1399.11	931.504	1142.39	999.631	888.983	1200.31	692.261	847.655	648.909	673.221	641.767	Arachidonic acid metabolism(ko00590)	Fatty Acyls	909.261
neg_4458	Codeine	1400.44	1385.59	931.592	2017.15	1788.22	2551.32	1513.81	1952.94	2412.71	73.8334	56.1788	2.1e-13	2.1e-13	2.1e-13	123.789	2.1e-13	2.1e-13	2.1e-13	Isoquinoline alkaloid biosynthesis(ko00950);;Metabolic pathways(ko01100);;Biosynthesis of secondary metabolites(ko01110)	Morphinans	900.421
pos_8962	Sinapyl alcohol	958.035	882.552	999.353	845.589	811.942	1097.98	820.075	768.561	853.843	1028.12	778.02	754.569	886.25	672.236	955.721	1106.46	767.89	958.167	Phenylpropanoid biosynthesis(ko00940);;Metabolic pathways(ko01100);;Biosynthesis of secondary metabolites(ko01110)	Phenols	885.854
pos_14894	Canthaxanthin	844.071	829.642	506.482	1139.68	556.976	586.789	2343.75	706.065	1147.04	1530.24	1053.88	1259.54	424.556	875.467	302.366	777.111	461.579	538.375	Carotenoid biosynthesis(ko00906);;Biosynthesis of secondary metabolites(ko01110)	Prenol lipids	882.423
pos_2024	(3S)-3,6-Diaminohexanoate	53.9967	21.1999	80.7914	49.74	48.4811	34.8849	112.452	11.1344	159.236	1425.67	1557.7	1043.34	2128.45	1900.21	1453.03	1453.14	2280.46	1917.84	Lysine degradation(ko00310);;Metabolic pathways(ko01100)	Carboxylic acids and derivatives	873.987
pos_1151	L-Serine	2132.2	1955.23	1828.9	1481.8	1402.48	1734.08	1417.7	1433.83	1659.54	22.2888	13.4909	7.06598	116.221	5.24502	3.00688	55.3641	7.94625	6.94937	Glycine, serine and threonine metabolism(ko00260);;Monobactam biosynthesis(ko00261);;Cysteine and methionine metabolism(ko00270);;Cyanoamino acid metabolism(ko00460);;D-Amino acid metabolism(ko00470);;Glycerophospholipid metabolism(ko00564);;Sphingolipid metabolism(ko00600);;Glyoxylate and dicarboxylate metabolism(ko00630);;Sulfur metabolism(ko00920);;Aminoacyl-tRNA biosynthesis(ko00970);;Metabol…	Carboxylic acids and derivatives	849.075
neg_6453	Bergapten	245.998	441.83	275.26	344.797	279.963	405.97	376.135	295.755	427.158	1102.51	1228.85	1439.57	1445.13	1341.82	1389.05	1512.93	1314.63	1354.22	Biosynthesis of various plant secondary metabolites(ko00999);;Biosynthesis of secondary metabolites(ko01110)	Coumarins and derivatives	845.643
pos_13684	(9Z)-Hexadecenoic acid	1246.61	2599.3	523.473	1231.88	1861.88	1482.56	510.836	527.002	405.029	956.522	806.808	543.324	563.215	359.551	366.869	202.437	437.214	503.154	Fatty acid biosynthesis(ko00061);;Metabolic pathways(ko01100)	Fatty Acyls	840.425
pos_7492	Cyanin	1729.85	1459.43	1921.16	1796.39	1967.34	2194.62	1128	1247.54	1276.82	16.1828	2.1e-13	2.1e-13	8.49861	2.1e-13	26.9598	2.1e-13	2.1e-13	134.51	Anthocyanin biosynthesis(ko00942)	Flavonoids	828.183
neg_9087	2,5-Diamino-6-(5-phospho-D-ribitylamino)pyrimidin-4(3H)-one	1668.51	2246.33	1530.87	1816.9	1437.26	1481.32	1426.67	1897.68	1345.13	2.1e-13	2.1e-13	2.1e-13	2.1e-13	2.1e-13	0.640972	2.1e-13	7.70865	2.1e-13	Riboflavin metabolism(ko00740);;Metabolic pathways(ko01100);;Biosynthesis of cofactors(ko01240)	Organooxygen compounds	825.501
pos_10296	Thymidine	1355.06	1506.39	1634.94	1075.98	1380	1709.39	853.58	1031.92	837.181	1000.39	916.672	787.427	122.602	29.6392	408.322	53.6936	6.29621	78.4022	Pyrimidine metabolism(ko00240);;Metabolic pathways(ko01100);;Nucleotide metabolism(ko01232)	Pyrimidine nucleosides	821.55
pos_12926	m-Xylene	684.11	599.521	530.914	710.407	634.206	552.444	933.418	614.766	758.339	1237.1	1085.79	1054.15	961.502	854.11	783.274	997.047	981.378	811.864	Metabolic pathways(ko01100)	Benzene and substituted derivatives	821.353
neg_9837	4-Hydroxycinnamyl aldehyde	145.651	5449.3	1829.07	351.6	1548.44	4651.38	140.27	464.401	44.5126	2.41257	2.70057	2.53344	2.69236	1.80212	5.4973	0.0202254	4.93677	13.1406	Phenylpropanoid biosynthesis(ko00940);;Metabolic pathways(ko01100);;Biosynthesis of secondary metabolites(ko01110)	Cinnamaldehydes	814.465
pos_9135	Phlorizin	1691.56	1859.02	2276.78	1334.53	1524.92	2602.37	863.213	1221.68	1159.65	2.1e-13	13.1363	2.1e-13	2.1e-13	2.1e-13	2.1e-13	1.79925	2.1e-13	1.23421	Flavonoid biosynthesis(ko00941);;Biosynthesis of secondary metabolites(ko01110)	Flavonoids	808.328
neg_1991	3-Dehydroquinate	1120.52	1265.71	866.959	903.706	1148.76	1278.73	553.139	1189.38	951.595	331.265	614.898	304.927	980.245	285.916	1481.46	402.353	308.426	520.242	Phenylalanine, tyrosine and tryptophan biosynthesis(ko00400);;Metabolic pathways(ko01100);;Biosynthesis of secondary metabolites(ko01110);;Biosynthesis of amino acids(ko01230)	Hydroxy acids and derivatives	806.014
neg_7911	2-Methyl-1-hydroxypropyl-ThPP	1867.48	1578.7	503.361	2647.79	747.768	558.455	1632.23	2181.92	1315.02	162.146	207.893	138.338	166.878	79.7965	146.21	102.413	137.758	54.1828	Valine, leucine and isoleucine degradation(ko00280)	Diazines	790.463
pos_12978	L-Fucose 1-phosphate	311.736	266.381	206.498	414.282	324.393	218.64	339.663	271.071	191.401	1509.76	1092.08	1145.26	1390.57	1398.66	967.174	1506.52	1444.19	1166.59	Fructose and mannose metabolism(ko00051);;Amino sugar and nucleotide sugar metabolism(ko00520);;Metabolic pathways(ko01100);;Biosynthesis of nucleotide sugars(ko01250)	Organooxygen compounds	786.936
pos_1587	1-(5-Phospho-D-ribosyl)-5-amino-4-imidazolecarboxylate	2331.41	1425.09	1425.24	1582.09	1748.89	1401.06	1101.58	1743.61	921.222	14.9462	25.7509	2.1e-13	203.813	2.1e-13	2.1e-13	15.4426	2.1e-13	43.1981	Purine metabolism(ko00230);;Metabolic pathways(ko01100);;Biosynthesis of secondary metabolites(ko01110)	Organooxygen compounds	776.852
pos_1904	Phenylacetic acid	1108.59	922.572	1242.67	1029.29	1149.25	1175.56	3555.56	1259.66	2259.55	51.9375	7.13238	11.0017	15.1498	16.3035	14.2982	48.4079	45.0551	36.5449	Phenylalanine metabolism(ko00360);;Metabolic pathways(ko01100)	Benzene and substituted derivatives	774.918
neg_5583	Benzoyl-CoA	2144.81	720.039	1950.31	1591.51	2832.41	1359.59	876.86	1862.1	573.412	2.1e-13	2.1e-13	2.1e-13	2.1e-13	2.1e-13	2.1e-13	2.1e-13	2.1e-13	2.1e-13	Phenylalanine metabolism(ko00360);;Metabolic pathways(ko01100)	Fatty Acyls	772.836
neg_5864	Eriodictyol	432.003	579.494	384.804	543.447	432.12	545.894	553.529	703.558	534.826	1009.7	834.83	988.353	1302.42	1054.67	897.199	1169.78	900.464	945.465	Flavonoid biosynthesis(ko00941);;Metabolic pathways(ko01100);;Biosynthesis of secondary metabolites(ko01110)	Flavonoids	767.365
pos_4765	D-4'-Phosphopantothenate	1264.76	1284.08	1448.64	1209.77	1177.77	1629.35	1862.64	1945.36	1611.83	114.54	58.7031	2.1e-13	3.19174	2.1e-13	103.041	68.7746	6.47231	13.2607	beta-Alanine metabolism(ko00410);;Pantothenate and CoA biosynthesis(ko00770);;Metabolic pathways(ko01100);;Biosynthesis of cofactors(ko01240)	Carboxylic acids and derivatives	766.789
pos_9389	Psoralen	418.76	336.053	391.065	293.845	289.683	441.025	469.472	318.307	778.484	1164.03	957.327	1193.03	1178.79	1014.23	903.019	1195.5	1093.48	1253.43	Biosynthesis of various plant secondary metabolites(ko00999);;Biosynthesis of secondary metabolites(ko01110)	Coumarins and derivatives	760.528
pos_5872	2,3-Dihydroxybenzoic acid	1480.54	525.536	2218.8	2105.63	3299.67	2405.74	601.801	777.598	136.451	2.1e-13	2.1e-13	0.0136779	0.540932	2.1e-13	2.1e-13	2.1e-13	2.1e-13	2.1e-13	Biosynthesis of secondary metabolites(ko01110)	Benzene and substituted derivatives	752.907
pos_5384	Benzaldehyde	1156.08	390.207	1694.55	869.027	2640.87	2345.04	1510.67	1343.98	627.288	134.439	64.3596	72.5907	170.982	74.1772	92.0758	110.671	149.519	34.9713	Metabolic pathways(ko01100)	Benzene and substituted derivatives	748.972
pos_8291	NADP+	1541.61	1727.45	2.1e-13	1730.67	151.617	152.571	2386.44	3249.04	2296.48	2.1e-13	0.000122683	2.1e-13	2.1e-13	2.1e-13	2.1e-13	2.1e-13	0.0957859	2.1e-13	Photosynthesis(ko00195);;Glutathione metabolism(ko00480);;Nicotinate and nicotinamide metabolism(ko00760);;Metabolic pathways(ko01100);;Biosynthesis of cofactors(ko01240)	(5'-5')-dinucleotides	735.332
neg_1276	Gluconolactone	724.335	1313.82	667.914	620.448	540.035	792.624	1245.85	952.864	1739.34	429.007	683.792	456.669	518.93	322.765	885.401	303.364	204.951	718.455	Pentose phosphate pathway(ko00030);;Metabolic pathways(ko01100);;Biosynthesis of secondary metabolites(ko01110);;Carbon metabolism(ko01200)	Organooxygen compounds	728.921
pos_8841	Desmethylxanthohumol	1105.78	1557.45	2635.54	1139.68	1593.05	2658.63	501.886	920.957	702.259	19.5676	53.6976	0.632537	32.9897	3.81321	8.96451	0.116733	1.37393	24.6924	Flavonoid biosynthesis(ko00941)	Linear 1,3-diarylpropanoids	720.06
pos_1683	(6Z,9Z,12Z,15Z,18Z,21Z)-3-Oxotetracosahexaenoyl-CoA	1111.94	1292.01	1417.9	1067.43	1190.58	1634.65	1438.38	1472.4	1776.74	2.1e-13	60.0985	2.1e-13	2.1e-13	2.1e-13	16.6369	2.1e-13	2.1e-13	2.1e-13	Fatty acid metabolism(ko01212)	Fatty Acyls	693.265
pos_2115	5-Aminopentanal	930.958	1065.27	1283.34	1098.45	1064.67	1023.12	2605.84	974.648	2030.58	74.5131	13.4202	2.1e-13	54.2207	24.3648	3.88758	73.2871	44.4339	18.5106	Lysine degradation(ko00310);;Tropane, piperidine and pyridine alkaloid biosynthesis(ko00960);;Metabolic pathways(ko01100);;Biosynthesis of secondary metabolites(ko01110)	Organooxygen compounds	687.973
neg_14583	13(S)-HPOT	1179.22	1294.31	1154.5	1259.95	833.288	618.34	3623.9	1239.12	996.167	44.1604	2.1e-13	2.1e-13	2.1e-13	58.5852	39.7111	2.1e-13	2.1e-13	2.1e-13	alpha-Linolenic acid metabolism(ko00592);;Metabolic pathways(ko01100);;Biosynthesis of secondary metabolites(ko01110)	Fatty Acyls	685.625
pos_10475	1-Hexadecanol	344.222	65.285	210.107	179.989	50.7547	909.116	886.793	771.585	4383.87	880.048	366.906	497.721	674.164	379.317	199.569	463.47	759.491	312.025	Fatty acid degradation(ko00071)	Fatty Acyls	685.246
pos_13058	N-(L-Arginino)succinate	516.765	685.081	429.532	371.881	335.623	349.343	417.296	548.704	727.576	947.693	953.794	632.564	1026.77	668.588	797.34	1103.97	932.442	869.862	Arginine biosynthesis(ko00220);;Alanine, aspartate and glutamate metabolism(ko00250);;Metabolic pathways(ko01100);;Biosynthesis of secondary metabolites(ko01110);;Biosynthesis of amino acids(ko01230)	Carboxylic acids and derivatives	684.157
neg_6191	Hydantoin-5-propionate	283.098	385.085	351.136	314.216	370.253	352.985	261.683	304.532	267.952	893.248	941.712	989.412	1387.79	891.436	891.623	1038.29	1054.29	1261.61	Histidine metabolism(ko00340)	Azolidines	680.02
neg_13272	Xanthoxin	1580.22	2566.83	586.146	929.425	2187.54	847.314	302.183	300.547	351.361	273.454	783.01	54.3681	257.225	88.8261	904.079	144.885	2.1e-13	73.2635	Carotenoid biosynthesis(ko00906);;Metabolic pathways(ko01100);;Biosynthesis of secondary metabolites(ko01110)	Prenol lipids	679.482
pos_9018	7-Aminomethyl-7-carbaguanine	945.955	1032.21	1282.88	859.155	1036.43	1130.2	949.904	506.05	809.826	294.904	446.859	248.118	291.009	265.534	671.095	316.244	239.519	252.513	Folate biosynthesis(ko00790);;Metabolic pathways(ko01100)	Pyrrolopyrimidines	643.245
pos_10185	(-)-Germacrene D	1722.41	2737.52	590.417	1651.39	2174.23	522.15	528.895	362.002	551.516	54.0468	56.947	44.7711	5.70189	113.042	62.2266	15.8033	0.142403	177.862	Sesquiterpenoid and triterpenoid biosynthesis(ko00909)	Prenol lipids	631.726
pos_5648	D-erythro-1-(Imidazol-4-yl)glycerol 3-phosphate	1342.64	2452.19	763.326	2101.37	1315.73	1085.17	242.289	1110.73	541.924	2.1e-13	2.1e-13	2.1e-13	4.56509	2.1e-13	8.1865	3.60481	21.8242	2.85102	Histidine metabolism(ko00340);;Metabolic pathways(ko01100);;Biosynthesis of secondary metabolites(ko01110);;Biosynthesis of amino acids(ko01230)	Organic phosphoric acids and derivatives	610.911
neg_9818	3-Methyl-1-hydroxybutyl-ThPP	1372.28	1401.62	793.03	1698.69	851.199	864.652	1120.48	1667.63	1046.59	2.1e-13	2.1e-13	2.1e-13	2.1e-13	2.1e-13	2.1e-13	2.1e-13	2.1e-13	2.1e-13	Valine, leucine and isoleucine degradation(ko00280)	Diazines	600.899
neg_12415	all-trans-Hexaprenyl diphosphate	242.986	988.045	1014.99	246.144	578.565	2027.81	675.25	126.168	4436.76	50.7413	2.1e-13	101.851	40.8106	2.1e-13	140.466	2.1e-13	2.1e-13	77.8458	Terpenoid backbone biosynthesis(ko00900);;Biosynthesis of secondary metabolites(ko01110)	Prenol lipids	597.135
pos_9378	(Z)-But-1-ene-1,2,4-tricarboxylate	22.4968	154.222	1419.01	1404.98	726.073	3478.56	0.154198	51.7801	2.1e-13	303.281	210.098	333.376	588.178	320.968	248.68	594.924	313.585	461.099	Lysine biosynthesis(ko00300);;Metabolic pathways(ko01100);;Biosynthesis of secondary metabolites(ko01110);;2-Oxocarboxylic acid metabolism(ko01210);;Biosynthesis of amino acids(ko01230)	Carboxylic acids and derivatives	590.637
pos_3855	(5Z,8Z,11Z,14Z,17Z)-Icosapentaenoic acid	277.656	349.231	750.98	266.098	231.454	474.816	252.246	498.547	480.224	611.761	585.401	971.135	1125.43	2446.56	0.445686	420.676	701.615	0.169322	Biosynthesis of unsaturated fatty acids(ko01040)	Fatty Acyls	580.247
pos_8953	3-Methylcrotonyl-CoA	1251.32	919.993	539.434	1421.87	2158.67	1733.81	761.13	1164.29	432.697	2.1e-13	2.1e-13	2.1e-13	2.1e-13	2.1e-13	2.1e-13	2.1e-13	2.1e-13	2.1e-13	Valine, leucine and isoleucine degradation(ko00280);;Metabolic pathways(ko01100);;Biosynthesis of secondary metabolites(ko01110)	Fatty Acyls	576.845
pos_7695	Betaine aldehyde	643.921	790.579	755.402	738.233	854.914	932.336	1606.96	551.799	792.678	189.583	355.862	218.486	374.654	207.827	485.899	247.281	196.51	269.989	Glycine, serine and threonine metabolism(ko00260);;Metabolic pathways(ko01100)	Organonitrogen compounds	567.384
pos_16081	(R)-3-Amino-2-methylpropanoate	303.953	101.561	210.426	421.536	99.1146	114.11	230.579	124.403	252.88	369.261	346.209	358.246	1334.78	685.209	1566.48	1513.42	441.784	1628.2	Pyrimidine metabolism(ko00240);;Valine, leucine and isoleucine degradation(ko00280);;Metabolic pathways(ko01100)	Carboxylic acids and derivatives	561.231
pos_4812	Serotonin	398.499	467.842	495.875	493.033	398.674	508.597	1218.89	467.455	756.209	551.449	460.92	393.047	568.957	510.198	461.594	544.672	616.318	705.31	Tryptophan metabolism(ko00380);;Metabolic pathways(ko01100);;Biosynthesis of secondary metabolites(ko01110)	Indoles and derivatives	556.53
pos_9189	Bisnorbiotin	2573.81	2109.16	238.2	1477.73	902.321	1215.99	595.579	307.948	536.702	2.1e-13	2.1e-13	2.1e-13	0.163076	2.1e-13	17.0689	0.571802	1.93229	16.4057	Biotin metabolism(ko00780)	Carboxylic acids and derivatives	555.199
pos_16467	5-Methoxytryptamine	244.685	387.106	75.8173	262.142	281.53	195.075	578.636	215.096	410.302	705.257	576.342	710.608	1185.23	826.301	200.409	1023.27	501.458	1551.43	Tryptophan metabolism(ko00380)	Indoles and derivatives	551.705
pos_6133	Benzene	770.481	741.173	1256.99	849.37	1366.21	1423.91	568.507	432.48	582.648	289.143	191.444	106.131	245.683	256.726	176.726	179.994	219.26	236.86	Metabolic pathways(ko01100)	Benzene and substituted derivatives	549.652
neg_11412	Kanamycin A	656.245	143.698	2124.39	1048.49	2799.84	2302.86	490.089	8.86523	95.0975	0.141059	6.13068	25.7526	11.8533	11.1059	87.9364	2.1e-13	2.1e-13	8.45126	Neomycin, kanamycin and gentamicin biosynthesis(ko00524);;Biosynthesis of secondary metabolites(ko01110)	Organooxygen compounds	545.608
pos_5353	Zeatin	966.131	699.663	1018.47	940.974	1162.09	748.889	729.275	1135.43	748.217	124.716	276.352	91.6343	243.432	110.547	273.873	169.678	50.8579	226.545	Zeatin biosynthesis(ko00908);;Metabolic pathways(ko01100);;Biosynthesis of secondary metabolites(ko01110);;Plant hormone signal transduction(ko04075)	Imidazopyrimidines	539.821
neg_11481	Chrysin	83.6442	2554.39	1792.16	59.7298	1507.71	809.526	67.4825	302.02	939.499	107.45	48.1231	227.336	239.87	72.7166	449.76	215.769	147.707	41.8202	Flavonoid biosynthesis(ko00941)	Flavonoids	537.039
pos_4152	beta-Alanyl-L-arginine	172.986	189.9	113.142	264.297	296.058	245.779	429.945	397.68	195.762	844.018	1477.25	1128.8	649.275	1181.22	365.957	314.828	975.2	403.666	beta-Alanine metabolism(ko00410);;Metabolic pathways(ko01100)	Peptidomimetics	535.876
pos_5473	L-Nicotine	253.801	221.987	167.631	1847.15	147.205	96.5446	698.073	383.829	453.945	516.861	290.36	1217.09	869.493	168.881	555.783	610.85	794.558	331.916	Nicotinate and nicotinamide metabolism(ko00760);;Metabolic pathways(ko01100)	Pyridines and derivatives	534.775
neg_8362	Dihydrokaempferol	139.318	572.504	257.287	492.832	262.806	596.292	183.208	125.677	219.198	538.749	609.825	778.131	868.407	788.199	858.415	680.517	786.835	768.717	Flavonoid biosynthesis(ko00941);;Metabolic pathways(ko01100);;Biosynthesis of secondary metabolites(ko01110)	Flavonoids	529.273
pos_320	Oxalosuccinate	1164.79	514.209	821.218	1067.05	437.173	228.692	114.923	1285.8	362.512	345.487	308.008	171.204	423.846	323.278	367.115	620.562	361.331	498.95	Citrate cycle (TCA cycle)(ko00020);;Metabolic pathways(ko01100);;Biosynthesis of secondary metabolites(ko01110);;2-Oxocarboxylic acid metabolism(ko01210)	Carboxylic acids and derivatives	523.12
pos_5957	4-Hydroxyphenylacetate	659.406	241.69	1556.15	351.13	2480.39	2349.03	483.514	795.863	240.37	1.63447	3.87785	0.00140106	6.03778	1.3849	1.4271	3.7602	1.71371	2.32169	Metabolic pathways(ko01100)	Phenol esters	509.983
neg_1079	L-Glutamate	1054.43	2060.98	638.403	777.389	1292.97	1281.18	421.613	287.567	627.934	56.1987	60.1498	35.8852	2.1e-13	121.951	78.0904	130.195	113.807	53.8296	Cyanoamino acid metabolism(ko00460);;Metabolic pathways(ko01100)	Carboxylic acids and derivatives	505.143
pos_16769	Toluene	95.4901	211.467	233.287	229.687	225.091	146.67	408.429	398.703	321.569	1795.74	755.352	1185.21	718.692	775.875	1038.26	68.4922	438.837	2.1e-13	Metabolic pathways(ko01100)	Benzene and substituted derivatives	502.603
neg_1084	sn-Glycerol 3-phosphate	458.89	919.815	200.916	637.739	859.603	442.137	440.59	251.505	496.905	137.269	347.107	403.204	2.1e-13	512.918	314.1	962.468	900.114	669.848	Glycerolipid metabolism(ko00561);;Glycerophospholipid metabolism(ko00564);;Metabolic pathways(ko01100);;Biosynthesis of secondary metabolites(ko01110);;ABC transporters(ko02010)	Glycerophospholipids	497.507
pos_9001	8-Methoxykynurenate	50.0165	195.394	304.003	56.2958	92.2945	207.218	70.643	40.148	55.8174	780.137	877.59	1540.47	1337.45	394.435	528.577	537.307	1504.84	275.58	Tryptophan metabolism(ko00380)	Quinolines and derivatives	491.567
pos_1603	Guanosine 3'-phosphate	2044.19	811.693	1022.4	1005.23	1098.45	628.507	384.528	883.895	875.224	2.1e-13	2.1e-13	2.1e-13	2.1e-13	2.1e-13	2.1e-13	2.1e-13	2.1e-13	2.1e-13	Purine metabolism(ko00230);;Metabolic pathways(ko01100)	Ribonucleoside 3'-phosphates	486.34
neg_12340	Reduced FMN	162.858	502.418	62.3846	148.55	123.29	366.001	57.5564	168.228	92.061	542.583	516.253	405.926	1104.96	863.895	805.36	961.098	795.184	805.854	Riboflavin metabolism(ko00740);;Metabolic pathways(ko01100);;Biosynthesis of cofactors(ko01240)	Flavin nucleotides	471.359
pos_8336	Jasmonic acid	285.447	170.702	75.8191	172.834	140.335	41.6794	172.409	101.413	70.6205	815.133	712.088	658.257	905.444	781.26	783.098	828.139	806.309	922.987	alpha-Linolenic acid metabolism(ko00592);;Metabolic pathways(ko01100);;Biosynthesis of secondary metabolites(ko01110);;Plant hormone signal transduction(ko04075)	Fatty Acyls	469.11
pos_5758	Cuminaldehyde	877.47	772.51	1209.8	930.498	1159.28	1015.18	406.809	1026.96	474.069	68.7047	19.808	35.7723	70.1338	26.8767	54.2973	32.3627	27.6069	168.205	Metabolic pathways(ko01100)	Prenol lipids	465.353
neg_15949	Dihydrobiopterin	391.138	738.614	419.815	525.646	768.937	1077.43	689.25	1476.85	2034.04	2.1e-13	2.1e-13	2.1e-13	2.1e-13	2.1e-13	2.1e-13	2.1e-13	2.1e-13	2.1e-13	Folate biosynthesis(ko00790);;Metabolic pathways(ko01100);;Biosynthesis of cofactors(ko01240)	Pteridines and derivatives	451.207
neg_6253	3-Hydroxyphenylacetic acid	670.706	872.619	673.104	846.398	405.41	1008.45	673.165	795.311	792.21	74.4627	185.502	70.0546	189.071	98.4728	461.653	110.746	87.5569	62.242	Tyrosine metabolism(ko00350);;Phenylalanine metabolism(ko00360);;Metabolic pathways(ko01100)	Phenols	448.73
neg_6195	Pseudobaptigenin	375.361	1188.19	342.038	524.165	455.666	486.319	865.044	897.605	667.035	275.941	197.016	281.128	264.284	230.446	276.967	259.778	212.372	232.971	Isoflavonoid biosynthesis(ko00943);;Biosynthesis of secondary metabolites(ko01110)	Isoflavonoids	446.24
neg_7459	N-Succinyl-L-glutamate 5-semialdehyde	952.332	910.177	1007.95	744.378	1138.72	1180.04	634.207	677.293	670.896	2.1e-13	2.1e-13	0.00390131	0.0934936	2.1e-13	0.247913	1.89267	2.1e-13	2.1e-13	Arginine and proline metabolism(ko00330);;Metabolic pathways(ko01100)	Carboxylic acids and derivatives	439.902
pos_5435	2-Methyl-3-oxopropanoate	837.834	662.953	728.394	733.378	876.145	814.825	527.003	901.131	839.459	106.954	99.2195	134.977	180.74	111.542	113.253	81.945	43.9193	85.4942	Valine, leucine and isoleucine degradation(ko00280)	Organooxygen compounds	437.732
neg_12231	Pyridoxamine 5'-phosphate	276.553	777.204	3106.06	400.431	458.889	657.852	81.4205	267.638	15.1775	148.718	162.515	104.34	211.864	215.615	126.842	172.28	102.752	537.457	Vitamin B6 metabolism(ko00750);;Metabolic pathways(ko01100)	Pyridines and derivatives	434.645
neg_2716	4-Hydroxy-3-methoxy-benzaldehyde	852.105	514.865	509.264	510.371	685.479	798.575	787.865	1289.72	1464.13	2.1e-13	2.1e-13	0.0871752	2.1e-13	1.02225	0.0143105	1.72136	5.35559	0.0814771	Biosynthesis of various alkaloids(ko00996);;Metabolic pathways(ko01100);;Biosynthesis of secondary metabolites(ko01110)	Phenols	412.259
pos_10513	dTMP	831.144	828.731	1446.91	984.421	683.359	715.123	313.382	788.193	452.199	2.1e-13	2.1e-13	2.1e-13	0.742695	3.50793	7.75535	2.1e-13	2.1e-13	36.2385	Pyrimidine metabolism(ko00240);;Metabolic pathways(ko01100);;Nucleotide metabolism(ko01232)	Pyrimidine nucleotides	393.984
pos_9928	(S)-3-Hydroxybutanoyl-CoA	39.8083	673.324	1315.33	1516.71	121.272	761.198	552.655	305.682	1379.1	2.1e-13	2.1e-13	2.1e-13	2.1e-13	2.1e-13	2.1e-13	2.1e-13	420.905	2.1e-13	Fatty acid degradation(ko00071);;Lysine degradation(ko00310);;Tryptophan metabolism(ko00380);;Butanoate metabolism(ko00650);;Metabolic pathways(ko01100);;Biosynthesis of secondary metabolites(ko01110);;Carbon metabolism(ko01200);;Fatty acid metabolism(ko01212)	Fatty Acyls	393.666
neg_5399	Chlorogenic Acid	675.432	994.982	656.938	714.196	846.474	1101.53	569.325	1005.59	514.096	0.705559	0.194246	2.1e-13	2.1e-13	1.64134	2.80489	1.38845	2.1e-13	0.600881	Phenylpropanoid biosynthesis(ko00940);;Flavonoid biosynthesis(ko00941);;Stilbenoid, diarylheptanoid and gingerol biosynthesis(ko00945);;Biosynthesis of secondary metabolites(ko01110)	Organooxygen compounds	393.661
neg_8636	7,8-Dihydrobiopterin	662.482	738.837	969.364	656.821	1142.72	1182.1	403.944	629.493	486.957	2.1e-13	2.1e-13	2.1e-13	2.1e-13	2.1e-13	31.2335	2.1e-13	2.1e-13	2.1e-13	Folate biosynthesis(ko00790);;Metabolic pathways(ko01100);;Biosynthesis of cofactors(ko01240)	Pteridines and derivatives	383.553
neg_12122	Rutin	255.601	723.861	177.898	375.835	88.5076	154.401	174.346	370.197	243.399	135.709	480.225	338.625	370.038	765.444	246.915	1674.01	308.471	12.7928	Flavone and flavonol biosynthesis(ko00944);;Metabolic pathways(ko01100);;Biosynthesis of secondary metabolites(ko01110)	Flavonoids	383.126
neg_11339	dAMP	241.252	361.564	217.411	245.57	156.352	360.884	180.326	325.375	202.998	424.201	509.412	542.821	607.273	513.579	410.515	504.236	495.767	486.405	Purine metabolism(ko00230);;Metabolic pathways(ko01100);;Nucleotide metabolism(ko01232)	Purine nucleotides	376.997
pos_1987	2-Isopropylmaleate	324.86	448.621	596.828	454.546	662.614	734.611	1110.64	1127.95	1188.16	4.08846	0.841041	0.0903837	0.928656	0.656701	4.45246	2.60214	0.576007	0.825944	Valine, leucine and isoleucine biosynthesis(ko00290);;Biosynthesis of secondary metabolites(ko01110);;2-Oxocarboxylic acid metabolism(ko01210)	Fatty Acyls	370.216
pos_9761	p-cresol	151.843	675.212	250.801	210.924	230.521	259.532	204.573	117.247	132.075	498.787	463.648	444.875	599.302	425.277	431.621	525.833	502.208	471.546	Metabolic pathways(ko01100)	Phenols	366.435
pos_9335	4-Isopropylbenzyl alcohol	119.079	165.087	158.724	194.441	178.463	155.454	529.346	102.229	348.952	450.039	564.995	535.479	501.96	499.945	393.484	517.288	584.669	567.898	Metabolic pathways(ko01100)	Prenol lipids	364.863
pos_11848	4-(beta-Acetylaminoethyl)imidazole	553.114	580.484	591.918	510.241	554.937	573.558	433.734	381.114	493.662	241.553	202.266	244.262	161.568	121.611	319.195	196.115	157.383	176.948	Histidine metabolism(ko00340)	Carboxylic acids and derivatives	360.759
neg_7954	L-Pipecolate	684.033	294.316	990.46	606.683	1295.17	955.01	382.246	182.067	331.879	229.681	70.6773	17.0398	111.337	60.3403	83.1446	0.0656677	74.3252	61.2435	Lysine degradation(ko00310);;Tropane, piperidine and pyridine alkaloid biosynthesis(ko00960);;Metabolic pathways(ko01100);;Biosynthesis of secondary metabolites(ko01110)	Carboxylic acids and derivatives	357.206
neg_2775	Iminoerythrose 4-phosphate	771.936	647.501	674.458	611.425	852.128	767.879	590.82	629.456	639.618	2.1e-13	2.1e-13	2.1e-13	2.1e-13	2.1e-13	2.1e-13	2.1e-13	2.1e-13	2.1e-13	Biosynthesis of secondary metabolites(ko01110)	Organic phosphoric acids and derivatives	343.623
neg_1467	Threonate	920.054	1052.85	343.802	449.326	566.503	274.76	315.2	232.068	400.829	109.735	175.784	148.785	2.1e-13	204.365	212.236	158.753	404.332	211.275	Ascorbate and aldarate metabolism(ko00053);;Metabolic pathways(ko01100)	Organooxygen compounds	343.37
pos_10564	Nicotinurate	332.992	1030.51	2036.42	378.254	140.658	172.171	345.609	334.538	891.275	54.8176	74.4096	21.8604	70.3434	25.6166	41.5596	66.7306	54.2974	45.5218	Nicotinate and nicotinamide metabolism(ko00760)	Carboxylic acids and derivatives	339.866
pos_9941	3-Indoleacetic Acid	120.597	325.651	2657.41	502.281	81.4195	301.765	414.369	87.9591	1494.45	0.139527	2.1e-13	2.1e-13	3.13397	0.0943576	0.000982718	1.31062	0.733934	1.46319	Tryptophan metabolism(ko00380);;Metabolic pathways(ko01100);;Plant hormone signal transduction(ko04075)	Indoles and derivatives	332.932
pos_16789	Traumatin	1508.88	2416.56	621.059	466.339	75.8615	694.126	2.1e-13	21.0646	36.7143	4.05969	131.15	2.1e-13	2.1e-13	2.1e-13	2.1e-13	2.1e-13	1.93902	2.1e-13	alpha-Linolenic acid metabolism(ko00592);;Biosynthesis of secondary metabolites(ko01110)	Fatty Acyls	332.097
pos_6147	Esculetin	217.004	1058.32	754.576	507.649	726.026	886.899	529.177	914.074	314.267	0.161484	0.262729	0.110805	1.47398	0.0194014	7.22	3.14717	1.63758	0.213644	Biosynthesis of various plant secondary metabolites(ko00999);;Biosynthesis of secondary metabolites(ko01110)	Coumarins and derivatives	329.013
neg_2471	2-Dehydro-3-deoxy-D-arabino-heptonate 7-phosphate	754.429	515.1	662.918	616.407	547.574	394.789	571.893	526.403	354.476	32.1567	96.9144	27.0115	286.357	51.6996	140.091	104.496	137.379	78.1887	Phenylalanine, tyrosine and tryptophan biosynthesis(ko00400);;Metabolic pathways(ko01100);;Biosynthesis of secondary metabolites(ko01110);;Biosynthesis of amino acids(ko01230)	Organooxygen compounds	327.682
neg_8542	Trypanothione disulfide	734.411	478.346	1227.91	343.856	477.309	1778.58	168.498	164.49	314.592	2.1e-13	2.1e-13	2.1e-13	2.1e-13	2.1e-13	2.1e-13	2.1e-13	2.1e-13	2.1e-13	Glutathione metabolism(ko00480);;Metabolic pathways(ko01100)	Carboxylic acids and derivatives	315.999
neg_1654	Propynoate	244.885	391.785	225.483	258.636	468.807	716.13	276.229	1200.2	452.511	88.6126	185.561	54.0312	53.9332	136.82	370.972	219.645	82.9721	204.407	beta-Alanine metabolism(ko00410);;Propanoate metabolism(ko00640);;Metabolic pathways(ko01100)	Carboxylic acids and derivatives	312.868
pos_11953	1-Methylnicotinamide	275.202	205.548	280.654	254.172	268.64	227.999	341.647	219.016	288.239	431.174	287.387	334.368	444.266	339.856	348.657	358.482	319.675	352.767	Nicotinate and nicotinamide metabolism(ko00760);;Metabolic pathways(ko01100)	Pyridines and derivatives	309.875
neg_5181	4,5-Dioxopentanoate	176.408	160.774	217.893	191.936	175.729	188.533	449.597	225.593	262.322	512.307	379.728	561.75	252.345	327.312	385.983	411.124	290.46	321.855	Porphyrin metabolism(ko00860)	Keto acids and derivatives	305.092
neg_10960	Formononetin	96.0633	1895.99	1126.63	217.387	267.34	1450.02	92.0488	33.7585	124.578	6.26684	0.53185	0.0116067	6.17182	0.479816	1.08083	2.24362	2.1e-13	3.25306	Isoflavonoid biosynthesis(ko00943);;Metabolic pathways(ko01100);;Biosynthesis of secondary metabolites(ko01110)	Isoflavonoids	295.77
pos_530	Diethanolamine	273.492	249.368	124.695	286.932	154.272	149.131	437.116	231.328	808.748	289.039	164.098	321.929	478.288	309.786	165.14	301.677	315.845	243.903	Glycerophospholipid metabolism(ko00564)	Organonitrogen compounds	294.71
pos_16063	3-Methylbutanoic acid	107.037	108.419	73.1565	248.885	180.649	54.3791	169.177	31.7987	98.9009	523.355	2.1e-13	2.1e-13	1005.4	475.164	378.781	774.963	510.606	558.454	Biosynthesis of secondary metabolites(ko01110)	Fatty Acyls	294.396
neg_1715	Dehydroascorbic acid	300.591	376.202	333.97	380.361	411.417	475.507	1232.15	624.657	513.294	69.3072	67.8597	74.0594	150.864	11.1468	92.7414	71.703	13.8668	38.4038	Ascorbate and aldarate metabolism(ko00053);;Glutathione metabolism(ko00480);;Metabolic pathways(ko01100)	Lactones	291.006
neg_5220	1-Methylxanthine	183.176	347.257	572.167	236.265	300.556	182.476	263.005	286.207	145.831	239.16	267.557	257.249	325.383	298.149	373.031	335.222	163.69	316.69	Caffeine metabolism(ko00232);;Metabolic pathways(ko01100);;Biosynthesis of secondary metabolites(ko01110)	Imidazopyrimidines	282.948
pos_7968	Porphobilinogen	407.59	518.832	651.784	430.838	479.784	856.582	402.439	441.407	511.901	31.4219	23.3477	29.516	13.6461	58.1647	31.5828	46.1033	31.4726	84.852	Porphyrin metabolism(ko00860);;Metabolic pathways(ko01100);;Biosynthesis of secondary metabolites(ko01110);;Biosynthesis of cofactors(ko01240)	Organonitrogen compounds	280.626
neg_2642	L-Alanine	258.903	336.221	586.823	360.011	252.151	247.627	1016.5	503.832	1440.12	1.78568	0.610782	0.0893942	2.1e-13	0.517717	0.360127	0.971677	3.11548	2.1e-13	Cyanoamino acid metabolism(ko00460);;Metabolic pathways(ko01100)	Carboxylic acids and derivatives	278.313
pos_13600	Homocarnosine	1317.45	1497.91	244.766	172.53	129.904	92.7388	2.1e-13	143.162	20.0657	134.604	98.0738	120.999	274.322	83.0581	242.014	90.2951	157	174.991	Arginine and proline metabolism(ko00330);;Metabolic pathways(ko01100)	Peptidomimetics	277.438
neg_12762	Protochlorophyllide	268.089	1035.69	143.783	318.207	281.812	333.419	628.628	681.11	1265.81	0.340838	2.1e-13	2.1e-13	2.1e-13	2.1e-13	2.1e-13	2.1e-13	2.1e-13	2.1e-13	Porphyrin metabolism(ko00860);;Metabolic pathways(ko01100);;Biosynthesis of secondary metabolites(ko01110)	Tetrapyrroles and derivatives	275.382
neg_6649	6-Keto-prostaglandin F1alpha	312.991	438.247	468.843	476.911	494.197	317.683	1498.61	337.704	597.281	2.1e-13	2.1e-13	2.1e-13	2.1e-13	2.1e-13	2.1e-13	2.1e-13	2.1e-13	2.1e-13	Arachidonic acid metabolism(ko00590);;Metabolic pathways(ko01100)	Fatty Acyls	274.582
pos_13589	Deoxyinosine	636.927	553.88	548.459	508.931	513.043	660.609	296.548	654.052	502.194	2.1e-13	2.1e-13	0.57597	31.1576	1.24629	2.1e-13	2.1e-13	0.0580116	0.0732498	Purine metabolism(ko00230);;Metabolic pathways(ko01100);;Nucleotide metabolism(ko01232);;ABC transporters(ko02010)	Purine nucleosides	272.653
neg_5075	6-Keto-prostaglandin E1	107.057	105.643	110.134	188.785	85.2642	51.9373	659.286	71.515	389.828	334.297	355.819	272.558	434.05	184.729	155.823	502.363	299.21	371.529	Arachidonic acid metabolism(ko00590);;Metabolic pathways(ko01100)	Fatty Acyls	259.99
neg_9271	Pinocembrin	171.591	525.172	718.897	116.184	92.8611	1228.37	187.459	375.898	821.661	2.1e-13	68.8035	40.0921	19.1165	42.9138	32.9593	7.00486	12.8095	29.3144	Flavonoid biosynthesis(ko00941)	Flavonoids	249.506
neg_2808	CDP-ethanolamine	649.21	439.522	653.633	478.172	610.413	578.207	268.084	300.559	411.707	2.1e-13	2.1e-13	2.1e-13	2.1e-13	2.1e-13	2.1e-13	2.1e-13	2.1e-13	2.1e-13	Glycerophospholipid metabolism(ko00564);;Metabolic pathways(ko01100)	Pyrimidine nucleotides	243.862
neg_10541	Daidzin	333.416	726.261	88.7397	221.459	16.0439	69.6309	1146.63	483.395	878.034	35.3968	40.5257	43.3278	30.0605	57.1327	99.5624	31.0438	49.9306	34.2022	Isoflavonoid biosynthesis(ko00943)	Isoflavonoids	243.599
neg_1712	Itaconate	293.148	345.695	281.237	231.638	196.407	304.653	483.252	352.746	449.094	132.865	157.978	113.433	294.894	79.4812	371.053	71.9605	49.5302	116.252	C5-Branched dibasic acid metabolism(ko00660);;Metabolic pathways(ko01100)	Fatty Acyls	240.295
neg_8622	Novobiocin	493.996	468.746	539.332	552.576	417.856	410.561	430.24	484.212	513.716	2.1e-13	2.1e-13	2.1e-13	2.1e-13	2.1e-13	0.434741	2.1e-13	2.1e-13	2.1e-13	Metabolic pathways(ko01100);;Biosynthesis of secondary metabolites(ko01110)	Coumarins and derivatives	239.537
neg_6607	Pimelate	404.028	617.448	415.174	390.782	278.941	565.274	232.314	1047.12	258.532	2.1e-13	0.436666	2.1e-13	2.1e-13	0.437199	25.9151	2.1e-13	2.1e-13	2.1e-13	Biotin metabolism(ko00780);;Metabolic pathways(ko01100);;Biosynthesis of cofactors(ko01240)	Fatty Acyls	235.356
neg_6179	6-Hydroxymelatonin	490.185	326.529	402.929	364.438	416.434	331.286	431.273	526.703	417.254	19.4572	51.4402	77.0998	1.48199	53.1299	25.6484	21.2043	19.0556	21.7929	Tryptophan metabolism(ko00380)	Indoles and derivatives	222.075
pos_11943	Ecgonine methyl ester	135.34	109.127	142.868	147.749	133.697	118.692	394.398	79.4638	198.409	326.017	328.147	176.872	292.29	234.222	267.777	305.059	265.844	264.93	Tropane, piperidine and pyridine alkaloid biosynthesis(ko00960);;Metabolic pathways(ko01100);;Biosynthesis of secondary metabolites(ko01110)	Tropane alkaloids	217.828
neg_7289	Glycerone	15.0081	2.1e-13	14.5157	9.31945	2.1e-13	9.69557	2.1e-13	2.1e-13	2.1e-13	404.01	352.392	416.929	665.735	378.333	272.979	545.444	418.915	380.311	Glycerolipid metabolism(ko00561);;Metabolic pathways(ko01100);;Carbon metabolism(ko01200)	Organooxygen compounds	215.755
pos_10537	2'-Deoxyinosine 5'-monophosphate	2155.36	2.1e-13	2.1e-13	291.313	14.2	458.19	2.1e-13	270.295	2.1e-13	200.095	2.78312	49.0695	109.754	51.3493	2.1e-13	86.8418	63.9281	122.678	Purine metabolism(ko00230);;Nucleotide metabolism(ko01232)	Purine nucleotides	215.325
pos_8934	L-Glutamine	226.183	348.557	431.523	276.544	262.152	357.482	219.92	286.076	403.54	110.905	104.26	134.29	94.097	62.8899	106.279	129.543	149.331	128.489	D-Amino acid metabolism(ko00470);;Metabolic pathways(ko01100)	Carboxylic acids and derivatives	212.892
pos_9408	2,5-Diamino-6-(5-phospho-D-ribosylamino)pyrimidin-4(3H)-one	394.453	445.238	400.905	218.815	302.163	513.33	165.694	179.267	415.354	50.9416	68.4064	17.5307	41.4254	87.542	256.794	21.3865	180.991	69.1293	Riboflavin metabolism(ko00740);;Folate biosynthesis(ko00790);;Metabolic pathways(ko01100);;Biosynthesis of secondary metabolites(ko01110);;Biosynthesis of cofactors(ko01240)	Organooxygen compounds	212.742
neg_1690	4a-Hydroxytetrahydrobiopterin	542.02	229.902	632.483	262.648	608.112	520.176	372.464	301.23	164.323	2.1e-13	13.1144	13.3375	19.8666	28.2197	0.868386	2.1e-13	2.1e-13	2.1e-13	Folate biosynthesis(ko00790);;Metabolic pathways(ko01100)	Pteridines and derivatives	206.042
neg_6115	Guanidinoacetate	234.603	178.659	212.69	189.08	176.506	302.802	126.655	152.682	98.9065	260.256	147.301	190.859	290.02	206.635	258.932	218.628	175.008	216.569	Glycine, serine and threonine metabolism(ko00260);;Arginine and proline metabolism(ko00330);;Metabolic pathways(ko01100)	Carboxylic acids and derivatives	202.044
pos_5757	p-Cymene	372.47	266.454	562.109	470.129	428.984	546.425	184.473	504.826	222.087	11.3159	17.3911	2.1e-13	2.1e-13	2.1e-13	2.1e-13	11.101	8.0687	2.1e-13	Metabolic pathways(ko01100)	Prenol lipids	200.324
neg_11034	CMP-N-acetylneuraminate	305.912	454.453	391.483	304.08	285.282	483.517	241.825	232.163	222.827	86.3026	96.9842	96.3625	53.7663	62.9656	57.7524	43.8334	79.0784	43.6411	Amino sugar and nucleotide sugar metabolism(ko00520);;Metabolic pathways(ko01100);;Biosynthesis of nucleotide sugars(ko01250)	Pyrimidine nucleotides	196.79
neg_16015	D-Urobilinogen	77.7305	91.7887	68.4824	107.924	53.7248	125.959	11.49	111.139	33.2212	535.815	436.596	118.17	418.39	781.251	96.0648	151.209	91.5033	176.653	Porphyrin metabolism(ko00860);;Metabolic pathways(ko01100);;Biosynthesis of secondary metabolites(ko01110)	Tetrapyrroles and derivatives	193.728
neg_1946	Oxoglutaric acid	426.007	451.208	218.033	328.447	292.83	561.579	107.288	399.108	156.656	43.0706	103.321	79.1782	97.921	13.4618	158.038	7.36204	31.0761	10.2052	Citrate cycle (TCA cycle)(ko00020);;Pentose and glucuronate interconversions(ko00040);;Ascorbate and aldarate metabolism(ko00053);;Arginine biosynthesis(ko00220);;Alanine, aspartate and glutamate metabolism(ko00250);;Lysine biosynthesis(ko00300);;Lysine degradation(ko00310);;Histidine metabolism(ko00340);;Taurine and hypotaurine metabolism(ko00430);;D-Amino acid metabolism(ko00470);;Glyoxylate an…	Keto acids and derivatives	193.599
neg_7790	Biliverdin	659.432	177.926	564.031	134.389	131.469	1520.29	25.3558	57.0816	190.057	2.1e-13	2.1e-13	2.1e-13	2.1e-13	2.1e-13	2.1e-13	2.1e-13	2.1e-13	2.1e-13	Porphyrin metabolism(ko00860);;Metabolic pathways(ko01100);;Biosynthesis of secondary metabolites(ko01110)	Tetrapyrroles and derivatives	192.224
neg_9409	Deoxyguanosine	327.068	169.793	452.42	148.524	138.959	746.13	370.398	316.091	749.573	2.36533	2.05134	2.1e-13	8.38618	2.1e-13	8.91793	0.0826524	2.1e-13	0.184036	Purine metabolism(ko00230);;Metabolic pathways(ko01100);;Nucleotide metabolism(ko01232);;ABC transporters(ko02010)	Purine nucleosides	191.164
neg_14025	4-Coumarate	374.9	546.721	546.039	327.218	306.3	413.859	305.841	261.712	281.812	2.1e-13	0.000572863	2.1e-13	2.1e-13	0.00650864	0.094081	2.1e-13	2.1e-13	1.67627	Ubiquinone and other terpenoid-quinone biosynthesis(ko00130);;Tyrosine metabolism(ko00350);;Phenylpropanoid biosynthesis(ko00940);;Isoquinoline alkaloid biosynthesis(ko00950);;Metabolic pathways(ko01100);;Biosynthesis of secondary metabolites(ko01110)	Cinnamic acids and derivatives	187.01
pos_1969	S-Methyl-5-thio-D-ribose 1-phosphate	572.03	618.66	56.7272	268.22	162.152	649.774	138.164	295.587	482.377	11.721	2.1e-13	2.1e-13	41.5761	2.1e-13	8.98742	14.0558	8.28924	9.64511	Cysteine and methionine metabolism(ko00270);;Metabolic pathways(ko01100)	Organooxygen compounds	185.443
neg_5000	N-Acetylmuramate	272.751	349.287	400.165	228.781	272.76	376.37	542.674	347.463	494.643	2.1e-13	2.1e-13	2.1e-13	2.1e-13	2.1e-13	2.1e-13	2.1e-13	2.1e-13	2.1e-13	Amino sugar and nucleotide sugar metabolism(ko00520);;Metabolic pathways(ko01100);;Biosynthesis of nucleotide sugars(ko01250)	Organooxygen compounds	182.494
neg_8358	5-Acetylamino-6-amino-3-methyluracil	309.254	342.598	591.729	275.505	250.796	556.177	12.4242	98.2353	89.012	11.0211	234.054	9.00307	6.52184	56.1234	317.942	0.433456	6.58649	10.8341	Caffeine metabolism(ko00232)	Organonitrogen compounds	176.569
neg_4925	(R)-Mevalonate	318.933	45.0959	421.434	621.204	783.075	389.57	195.974	187.765	197.341	2.1e-13	2.1e-13	2.1e-13	2.1e-13	2.1e-13	2.1e-13	2.1e-13	2.1e-13	2.1e-13	Terpenoid backbone biosynthesis(ko00900);;Metabolic pathways(ko01100);;Biosynthesis of secondary metabolites(ko01110)	Fatty Acyls	175.577
pos_10939	L-Rhamnose	334.558	449.463	433.649	312.55	324.613	428.591	223.533	308.654	286.67	1.22047	0.00810043	2.41472	4.81902	2.1e-13	2.4227	0.262288	0.981071	2.41315	Fructose and mannose metabolism(ko00051);;Metabolic pathways(ko01100)	Organooxygen compounds	173.157
neg_2415	1-Aminocyclopropane-1-carboxylate	299.749	392.271	409.243	294.861	402.064	385.258	68.869	626.893	201.855	2.1e-13	2.1e-13	2.1e-13	2.1e-13	2.1e-13	2.1e-13	2.1e-13	2.1e-13	2.1e-13	Cysteine and methionine metabolism(ko00270);;Metabolic pathways(ko01100);;Biosynthesis of secondary metabolites(ko01110)	Carboxylic acids and derivatives	171.17
neg_7946	UDP-4-dehydro-6-deoxy-D-glucose	4.82e-08	0.00667688	2.1e-13	1.20458	2.1e-13	2.1e-13	0.587743	2.81932	1.87993	228.129	289.457	486.767	150.809	358.775	503.708	122.52	382.689	472.449	Amino sugar and nucleotide sugar metabolism(ko00520);;Metabolic pathways(ko01100);;Biosynthesis of nucleotide sugars(ko01250)	Pyrimidine nucleotides	166.767
neg_3751	Erucic acid	47.7855	28.2979	37.9584	58.3138	14.4549	9.85785	10.5922	4.58824	20.5476	56.0188	278.406	615.115	2.65e-05	470.175	342.07	309.853	293.063	398.135	Biosynthesis of unsaturated fatty acids(ko01040)	Fatty Acyls	166.402
neg_2383	3-Iodo-L-tyrosine	326.668	615.92	87.659	167.592	211.627	491.1	105.553	333.898	423.623	5.1889	2.1e-13	2.1e-13	19.8758	15.6847	85.667	2.1e-13	41.2755	5.86333	Tyrosine metabolism(ko00350);;Metabolic pathways(ko01100)	Carboxylic acids and derivatives	163.178
pos_12411	all-trans-4-Oxoretinoic acid	375.667	63.7115	305.834	292.457	490.436	388.278	195.86	233.83	515.646	2.1e-13	2.1e-13	2.1e-13	2.1e-13	2.1e-13	2.1e-13	2.1e-13	2.1e-13	2.1e-13	Metabolic pathways(ko01100)	Prenol lipids	158.984
neg_9042	2'-Deoxyuridine	13.5115	26.8352	358.535	531.438	54.7202	81.5458	825.394	186.369	774.761	2.1e-13	2.1e-13	2.1e-13	2.1e-13	2.1e-13	0.469111	2.1e-13	2.1e-13	2.1e-13	Pyrimidine metabolism(ko00240);;Metabolic pathways(ko01100);;Nucleotide metabolism(ko01232);;ABC transporters(ko02010)	Pyrimidine nucleosides	158.532
neg_2512	(Indol-3-yl)acetamide	284.285	395.618	342.786	221.174	180.005	390.855	200.268	376.374	435.111	2.1e-13	2.1e-13	17.891	2.1e-13	2.1e-13	2.1e-13	2.1e-13	2.1e-13	2.1e-13	Tryptophan metabolism(ko00380);;Metabolic pathways(ko01100)	Indoles and derivatives	158.02
neg_2911	gamma-Glutamyl-beta-aminopropiononitrile	227.309	277.37	241.694	208.574	211.453	284.214	774.497	255.75	346.133	2.1e-13	2.1e-13	2.1e-13	2.1e-13	2.1e-13	2.1e-13	2.1e-13	2.1e-13	2.1e-13	Cyanoamino acid metabolism(ko00460)	Carboxylic acids and derivatives	157.055
neg_2731	(+)-Gallocatechin	297.503	260.433	210.496	188.163	220.018	357.683	279.689	477.538	507.581	2.1e-13	1.85894	2.1e-13	0.525559	2.1e-13	2.1e-13	1.17653	0.936414	2.1e-13	Flavonoid biosynthesis(ko00941);;Biosynthesis of secondary metabolites(ko01110)	Flavonoids	155.756
neg_5801	Capsaicin	156.24	162.605	312.615	206.586	252.881	173.215	837.105	261.765	415.997	2.1e-13	2.1e-13	2.1e-13	2.1e-13	2.1e-13	0.139794	2.1e-13	2.1e-13	2.1e-13	Biosynthesis of various alkaloids(ko00996);;Metabolic pathways(ko01100);;Biosynthesis of secondary metabolites(ko01110)	Phenols	154.397
pos_10215	15-OxoETE	235.559	440.899	297.803	248.921	376.946	324.916	202.197	134.045	238.218	11.4212	86.085	30.2229	2.1e-13	0.017719	129.461	2.1e-13	1.12334	2.1e-13	Arachidonic acid metabolism(ko00590)	Fatty Acyls	153.213
pos_1525	(-)-Epinephrine	142.448	142.268	146.827	158.344	139.061	138.815	187.597	75.3905	151.199	180.832	107.97	99.7312	270.233	119.456	164.348	204.613	113.137	198.807	Tyrosine metabolism(ko00350);;Metabolic pathways(ko01100)	Phenols	152.282
pos_2227	Cephalosporin C	188.388	86.8537	275.21	418.5	428.568	855.151	214.687	77.2104	147.055	2.1e-13	2.1e-13	2.1e-13	2.1e-13	2.1e-13	2.1e-13	2.1e-13	2.1e-13	2.1e-13	Penicillin and cephalosporin biosynthesis(ko00311);;Metabolic pathways(ko01100);;Biosynthesis of secondary metabolites(ko01110)	Carboxylic acids and derivatives	149.535
neg_12091	Pyridoxal	5.24594	6.20595	0.550055	6.51424	5.63944	8.91702	4.51844	1.80724	0.031184	289.824	209.669	99.4525	481.229	206.739	638.859	135.559	233.76	356.767	Vitamin B6 metabolism(ko00750);;Metabolic pathways(ko01100);;Biosynthesis of cofactors(ko01240)	Pyridines and derivatives	149.516
neg_7735	(S)-Reticuline	337.717	355.738	232.849	292.889	336.655	420.566	275.397	141.932	108.142	2.1e-13	56.9068	2.1e-13	2.1e-13	2.1e-13	130.919	2.1e-13	2.1e-13	2.1e-13	Isoquinoline alkaloid biosynthesis(ko00950);;Metabolic pathways(ko01100);;Biosynthesis of secondary metabolites(ko01110)	Isoquinolines and derivatives	149.428
pos_10163	3-Methylcrotonaldehyde	248.519	171.244	198.29	236.29	359.406	215.748	436.072	203.085	349.395	49.7225	15.0391	5.97717	40.8478	20.392	14.9088	41.7125	34.7652	23.9002	Zeatin biosynthesis(ko00908)	Organooxygen compounds	148.073
neg_5808	Melatonin	288.489	351.463	299.755	204.907	199.126	113.714	742.293	143.843	318.99	2.1e-13	2.1e-13	2.1e-13	2.1e-13	2.1e-13	2.1e-13	2.1e-13	2.1e-13	2.1e-13	Tryptophan metabolism(ko00380);;Metabolic pathways(ko01100);;Biosynthesis of secondary metabolites(ko01110)	Indoles and derivatives	147.921
neg_13310	Histamine	293.602	1393.57	2.1e-13	2.1e-13	875.386	2.1e-13	5.01724	2.1e-13	2.1e-13	2.1e-13	2.1e-13	2.1e-13	2.1e-13	2.1e-13	80.2501	2.1e-13	2.1e-13	2.1e-13	Histidine metabolism(ko00340);;Metabolic pathways(ko01100);;Biosynthesis of secondary metabolites(ko01110)	Organonitrogen compounds	147.102
neg_7143	Cytosine	235.67	313.518	326.179	209.671	243.095	270.023	195.586	316.536	532.582	2.1e-13	0.0105013	2.1e-13	0.709623	2.1e-13	3.27586	2.1e-13	2.1e-13	0.293267	Pyrimidine metabolism(ko00240);;Metabolic pathways(ko01100);;Nucleotide metabolism(ko01232)	Diazines	147.064
neg_10463	(S)-Norlaudanosoline	188.659	163.189	215.979	150.717	75.4326	684.631	278.097	224.02	511.654	3.99662	1.35448	1.34234	2.1e-13	12.5813	38.3535	0.0536166	1.29366	1.25634	Isoquinoline alkaloid biosynthesis(ko00950);;Biosynthesis of secondary metabolites(ko01110)	Isoquinolines and derivatives	141.812
pos_782	dTTP	348.253	203.39	317.302	241.739	172.413	176.726	366.77	417.071	255.694	2.69276	2.1e-13	0.00518322	7.17271	0.524941	0.614104	0.0979666	2.1e-13	2.1e-13	Pyrimidine metabolism(ko00240);;Metabolic pathways(ko01100);;Nucleotide metabolism(ko01232)	Pyrimidine nucleotides	139.47
neg_5269	Hydroquinone	183.717	137.394	213.323	347.955	361.146	263.85	245.46	491.582	162.484	26.7159	17.9908	2.1e-13	2.1e-13	16.5647	2.1e-13	2.1e-13	2.1e-13	2.1e-13	Tyrosine metabolism(ko00350);;Metabolic pathways(ko01100)	Phenols	137.121
neg_1362	D-Arabinono-1,4-lactone	183.046	281.5	163.427	245.881	204.707	219.367	459.475	308.394	375.193	2.1e-13	2.1e-13	2.1e-13	2.1e-13	2.1e-13	26.34	2.1e-13	2.1e-13	2.1e-13	Ascorbate and aldarate metabolism(ko00053);;Metabolic pathways(ko01100)	Organooxygen compounds	137.074
neg_6378	epsilon-Caprolactam	34.8481	25.407	45.0976	29.1065	17.2099	19.6825	46.6899	21.6626	45.125	214.719	209.856	263.307	168.437	212.289	369.364	274.888	169.171	215.174	Metabolic pathways(ko01100)	Lactams	132.335
neg_7516	4-Methylbenzyl alcohol	157.144	124.879	120.884	173.506	257.608	162.632	65.0731	158.229	15.6644	265.472	102.832	23.3848	254.723	114.322	2.1e-13	122.665	105.358	122.924	Metabolic pathways(ko01100)	Benzene and substituted derivatives	130.406
neg_4754	4-ACETOXYPHENOL	229.07	138.713	76.6709	108.101	103.006	228.401	256.822	519.435	578.028	2.1e-13	2.1e-13	2.1e-13	2.1e-13	9.33188	2.1e-13	29.5184	2.1e-13	2.1e-13	Metabolic pathways(ko01100)	Phenol esters	126.505
pos_431	1-Aminocyclopropane-1-carboxylic acid	81.559	45.172	3.42453	30.7893	13.0893	9.85004	792.027	16.6118	522.281	89.9186	59.0082	65.5278	86.3322	69.6339	68.139	85.4052	85.9442	76.0579	Cysteine and methionine metabolism(ko00270);;Metabolic pathways(ko01100);;Biosynthesis of secondary metabolites(ko01110)	Carboxylic acids and derivatives	122.265
pos_1839	UDP	65.6545	52.5984	90.5995	44.649	43.8941	25.1396	1346.67	181.251	311.411	2.1e-13	13.4767	2.1e-13	2.1e-13	0.151619	16.5789	2.1e-13	2.1e-13	0.88267	Pyrimidine metabolism(ko00240);;Zeatin biosynthesis(ko00908);;Metabolic pathways(ko01100);;Nucleotide metabolism(ko01232);;Biosynthesis of cofactors(ko01240)	Pyrimidine nucleotides	121.831
neg_10335	2-Aminomuconate semialdehyde	2.57833	109.794	317.424	6.53594	942.36	752.799	5.5583	0.06226	23.3556	2.1e-13	2.1e-13	2.1e-13	2.1e-13	4.9359	2.1e-13	2.1e-13	1.00683	0.269633	Tryptophan metabolism(ko00380);;Metabolic pathways(ko01100)	Carboxylic acids and derivatives	120.371
neg_8628	5-Aminoimidazole	86.4753	89.1387	83.0393	104.842	270.567	130.292	234.344	137.257	100.737	800.223	2.1e-13	36.7078	2.1e-13	2.1e-13	75.256	2.1e-13	1.60321	2.1e-13	Purine metabolism(ko00230);;Metabolic pathways(ko01100)	Azoles	119.471
neg_8415	Glycine	324.15	163.629	298.133	193.535	168.781	396.082	113.912	121.212	179.374	8.67495	14.7374	13.8784	2.19025	10.6093	31.1369	18.4621	6.02377	25.024	Purine metabolism(ko00230);;Glycine, serine and threonine metabolism(ko00260);;Lysine degradation(ko00310);;Phosphonate and phosphinate metabolism(ko00440);;Cyanoamino acid metabolism(ko00460);;D-Amino acid metabolism(ko00470);;Glutathione metabolism(ko00480);;Glyoxylate and dicarboxylate metabolism(ko00630);;Thiamine metabolism(ko00730);;Porphyrin metabolism(ko00860);;Aminoacyl-tRNA biosynthesis…	Carboxylic acids and derivatives	116.086
neg_12200	4-Coumaryl alcohol	9.58077	10.7092	853.737	102.271	551.907	348.449	31.5461	71.9045	76.2021	2.1e-13	2.1e-13	2.1e-13	2.1e-13	2.1e-13	2.1e-13	2.1e-13	2.1e-13	2.1e-13	Phenylpropanoid biosynthesis(ko00940);;Metabolic pathways(ko01100);;Biosynthesis of secondary metabolites(ko01110)	Cinnamyl alcohols	114.239
neg_8266	Sakuranetin	79.0891	694.946	634.474	77.9804	39.9397	156.573	75.6846	66.0787	116.972	5.004	10.7345	5.1837	13.7039	4.08056	9.41562	4.84801	4.90732	8.15941	Flavonoid biosynthesis(ko00941);;Biosynthesis of secondary metabolites(ko01110)	Flavonoids	111.543
neg_2701	Prostaglandin E2	68.9155	137.076	172.62	200.512	191.229	136.907	704.611	102.401	274.231	2.1e-13	2.1e-13	2.1e-13	2.1e-13	2.1e-13	2.1e-13	2.1e-13	2.1e-13	2.1e-13	Arachidonic acid metabolism(ko00590);;Metabolic pathways(ko01100)	Fatty Acyls	110.472
neg_15692	(9Z,11E)-(13S)-13-Hydroperoxyoctadeca-9,11-dienoic acid	71.6482	35.358	230.773	45.7937	109.999	135.683	422.55	84.7187	354.99	2.1e-13	131.485	2.1e-13	178.75	2.1e-13	2.1e-13	2.1e-13	2.1e-13	185.878	Linoleic acid metabolism(ko00591);;Metabolic pathways(ko01100)	Fatty Acyls	110.424
pos_6161	alpha,alpha'-Trehalose 6-phosphate	158.057	208.341	133.706	189.778	157.391	172.918	212.52	408.346	267.569	2.00876	2.1e-13	2.1e-13	16.2647	2.1e-13	12.1788	2.1e-13	2.1e-13	2.1e-13	Starch and sucrose metabolism(ko00500);;Metabolic pathways(ko01100);;Biosynthesis of secondary metabolites(ko01110)	Organooxygen compounds	107.727
neg_14284	Ciprofloxacin	182.235	98.7745	156.887	291.459	249.887	350.307	170.721	107.477	273.434	2.1e-13	2.1e-13	2.1e-13	2.1e-13	2.1e-13	2.1e-13	2.1e-13	2.1e-13	2.1e-13	ABC transporters(ko02010)	Quinolines and derivatives	104.51
pos_4705	1,4-Dihydroxy-2-naphthoic acid	148.587	318.172	210.166	162.775	181.395	360.913	20.1041	257.071	136.23	7.85277	0.805081	0.736436	12.5663	5.66983	18.844	6.28555	1.93215	5.01806	Ubiquinone and other terpenoid-quinone biosynthesis(ko00130);;Metabolic pathways(ko01100);;Biosynthesis of secondary metabolites(ko01110);;Biosynthesis of cofactors(ko01240)	Naphthalenes	103.062
pos_2121	L-Aspartate	30.103	117.593	199.145	88.2578	63.8697	65.5648	418.633	213.585	562.082	2.1e-13	2.1e-13	2.1e-13	2.1e-13	2.1e-13	2.1e-13	2.1e-13	2.1e-13	2.1e-13	Arginine biosynthesis(ko00220);;Alanine, aspartate and glutamate metabolism(ko00250);;Glycine, serine and threonine metabolism(ko00260);;Monobactam biosynthesis(ko00261);;Cysteine and methionine metabolism(ko00270);;Lysine biosynthesis(ko00300);;Histidine metabolism(ko00340);;beta-Alanine metabolism(ko00410);;Cyanoamino acid metabolism(ko00460);;D-Amino acid metabolism(ko00470);;Carbon fixation i…	Carboxylic acids and derivatives	97.713
pos_10535	Indole-3-acetate	137.291	214.566	471.654	211.536	194.801	219.345	49.5151	132.419	127.177	2.1e-13	2.1e-13	2.1e-13	2.1e-13	2.1e-13	2.1e-13	2.1e-13	2.1e-13	2.1e-13	Tryptophan metabolism(ko00380);;Metabolic pathways(ko01100);;Plant hormone signal transduction(ko04075)	Indoles and derivatives	97.6836
neg_1713	(S)-Malate	117.265	181.971	106.426	172.923	134.895	121.618	305.854	203.274	195.287	1.07159	1.9775	102.832	50.5618	17.2881	15.3124	18.7967	4.30783	6.44981	Citrate cycle (TCA cycle)(ko00020);;Pyruvate metabolism(ko00620);;Glyoxylate and dicarboxylate metabolism(ko00630);;Carbon fixation in photosynthetic organisms(ko00710);;Metabolic pathways(ko01100);;Biosynthesis of secondary metabolites(ko01110);;Carbon metabolism(ko01200)	Hydroxy acids and derivatives	97.6728
neg_6808	Morphinone	159.262	103.588	321.612	108.154	566.757	289.738	23.6126	102.304	51.9721	2.1e-13	2.1e-13	2.1e-13	2.1e-13	2.1e-13	2.1e-13	2.1e-13	2.1e-13	2.1e-13	Isoquinoline alkaloid biosynthesis(ko00950);;Metabolic pathways(ko01100);;Biosynthesis of secondary metabolites(ko01110)	Morphinans	95.9444
neg_2839	Erythritol	33.8521	51.6616	114.104	51.2151	65.0565	94.0394	895.766	133.159	265.795	16.9639	2.1e-13	2.1e-13	2.1e-13	2.1e-13	2.1e-13	2.1e-13	2.1e-13	2.1e-13	ABC transporters(ko02010)	Organooxygen compounds	95.6451
neg_8545	2,3-Dihydroxytoluene	2.1e-13	15.0856	36.2359	5.81094	8.87949	53.6489	4.70021	5.34914	7.03681	159.002	110.988	158.649	184.505	153.054	237.191	204.324	202.455	172.687	Metabolic pathways(ko01100)	Phenols	95.5334
pos_8983	N6-(1,2-Dicarboxyethyl)-AMP	231.178	107.964	1.05555	270.567	128.069	0.413632	343.111	286.391	223.862	2.1e-13	2.1e-13	2.1e-13	22.9624	2.1e-13	2.1e-13	2.1e-13	67.2086	2.1e-13	Purine metabolism(ko00230);;Alanine, aspartate and glutamate metabolism(ko00250);;Metabolic pathways(ko01100);;Nucleotide metabolism(ko01232);;Biosynthesis of cofactors(ko01240)	Benzene and substituted derivatives	93.4879
neg_10121	Coproporphyrinogen III	14.8608	63.4862	239.381	0.665642	327.716	311.141	312.712	146.247	206.385	0.22272	4.52235	2.1e-13	3.39879	24.718	2.1e-13	0.506588	21.4361	2.1e-13	Porphyrin metabolism(ko00860);;Metabolic pathways(ko01100);;Biosynthesis of secondary metabolites(ko01110);;Biosynthesis of cofactors(ko01240)	Tetrapyrroles and derivatives	93.1889
pos_5289	Isopimpinellin	111.679	58.8992	146.238	83.8982	129.562	97.3381	46.7009	443.641	117.052	17.8403	2.1e-13	2.1e-13	42.1791	126.453	53.7171	50.4941	76.0782	54.4079	Biosynthesis of various plant secondary metabolites(ko00999);;Biosynthesis of secondary metabolites(ko01110)	Coumarins and derivatives	92.01
pos_8365	Adenine	118.606	102.974	135.512	42.1612	46.8254	25.7456	99.6317	27.0548	226.951	143.881	140.799	109.271	55.3605	70.7146	133.611	63.2124	48.5927	50.8793	Purine metabolism(ko00230);;Zeatin biosynthesis(ko00908);;Metabolic pathways(ko01100);;Biosynthesis of secondary metabolites(ko01110);;Nucleotide metabolism(ko01232)	Imidazopyrimidines	91.2102
neg_1879	3-Oxalomalate	32.5022	28.0711	38.3238	57.8159	28.8417	72.9331	58.7061	41.6285	35.4201	106.82	106.376	120.136	497.584	80.628	135.298	27.5389	87.7395	71.4675	Glyoxylate and dicarboxylate metabolism(ko00630)	Carboxylic acids and derivatives	90.435
neg_14296	5(S)-HETE	7.40494	58.5125	569.384	12.6808	13.7745	382.469	19.1691	75.0513	13.4018	138.229	2.1e-13	2.1e-13	58.5547	2.1e-13	36.7932	57.5613	90.8718	81.4318	Arachidonic acid metabolism(ko00590)	Fatty Acyls	89.7383
neg_8873	6,7-Dimethyl-8-(D-ribityl)lumazine	141.584	134.163	323.375	135.355	138.948	243.583	123.723	164.504	160.736	2.1e-13	2.1e-13	2.1e-13	2.1e-13	2.1e-13	2.1e-13	2.1e-13	2.1e-13	2.1e-13	Riboflavin metabolism(ko00740);;Metabolic pathways(ko01100);;Biosynthesis of secondary metabolites(ko01110);;Biosynthesis of cofactors(ko01240)	Pteridines and derivatives	86.9983
neg_13207	9-Oxononanoic acid	126.363	123.643	175.16	165.019	128.833	178.065	301.413	114.56	237.279	2.1e-13	2.1e-13	2.1e-13	2.1e-13	2.1e-13	2.1e-13	0.428658	2.1e-13	2.1e-13	alpha-Linolenic acid metabolism(ko00592);;Biosynthesis of secondary metabolites(ko01110)	Fatty Acyls	86.1536
pos_6994	Kaempferol 3-O-glucoside	91.1333	124.744	63.0716	174.174	47.6381	74.9299	231.442	293.368	359.813	2.1e-13	5.70574	7.79269	10.5357	1.65873	7.13533	3.12098	1.65498	5.5308	Flavone and flavonol biosynthesis(ko00944);;Biosynthesis of secondary metabolites(ko01110)	Flavonoids	83.5249
pos_5550	Farnesylcysteine	124.747	238.197	152.852	151.774	136.645	293.377	166.519	27.8196	130.701	1.79037	4.8627	6.89595	22.5832	10.1044	17.57	0.939823	5.44749	1.15559	Terpenoid backbone biosynthesis(ko00900);;Biosynthesis of secondary metabolites(ko01110)	Prenol lipids	82.999
neg_10325	Dihydrourocanate	96.1273	168.384	223.356	98.1945	214.052	216.645	60.333	267.384	54.9412	2.1e-13	2.1e-13	2.1e-13	2.1e-13	2.1e-13	2.1e-13	2.1e-13	2.1e-13	2.1e-13	Histidine metabolism(ko00340)	Azoles	77.7454
pos_9739	5-Hydroxyindoleacetaldehyde	75.5411	182.279	512.925	66.343	160.489	246.976	2.1e-13	58.5524	65.2291	2.1e-13	2.1e-13	2.1e-13	2.1e-13	2.1e-13	2.1e-13	2.1e-13	2.1e-13	2.1e-13	Tryptophan metabolism(ko00380);;Metabolic pathways(ko01100)	Indoles and derivatives	76.0186
neg_6590	Futalosine	147.257	119.24	134.898	183.497	209.194	212.983	93.2517	154.199	73.1219	2.1e-13	2.1e-13	2.1e-13	2.1e-13	0.00437137	2.1e-13	2.1e-13	2.1e-13	2.1e-13	Ubiquinone and other terpenoid-quinone biosynthesis(ko00130);;Metabolic pathways(ko01100);;Biosynthesis of secondary metabolites(ko01110);;Biosynthesis of cofactors(ko01240)	--	73.7582
pos_8308	S-Adenosylmethioninamine	62.4801	180.87	95.1985	91.2574	219.365	64.9684	145.638	17.7941	95.4081	2.1e-13	70.0331	2.1e-13	0.785515	17.1641	111.335	86.4439	2.1e-13	2.1e-13	Cysteine and methionine metabolism(ko00270);;Arginine and proline metabolism(ko00330);;Metabolic pathways(ko01100)	5'-deoxyribonucleosides	69.9301
neg_13789	Tetradecanoic acid	2.1e-13	25.2371	487.524	5.21014	2.1e-13	694.753	2.1e-13	6.53971	2.1e-13	2.1e-13	2.1e-13	2.1e-13	2.1e-13	2.1e-13	2.1e-13	2.1e-13	2.1e-13	2.1e-13	Fatty acid biosynthesis(ko00061);;Metabolic pathways(ko01100)	Fatty Acyls	67.7369
pos_10563	Allantoate	151.352	236.043	384.302	84.6396	75.9161	138.177	49.3882	49.813	46.5716	2.1e-13	2.1e-13	2.1e-13	2.1e-13	2.1e-13	2.1e-13	2.1e-13	2.1e-13	2.1e-13	Purine metabolism(ko00230);;Metabolic pathways(ko01100)	Carboxylic acids and derivatives	67.5668
neg_9378	Clavulanic acid	78.9397	104.93	68.1703	51.8768	22.6021	116.421	33.3937	67.3285	51.2417	67.7746	113.996	66.093	39.3556	55.1592	70.4203	56.0589	102.148	42.123	Metabolic pathways(ko01100);;Biosynthesis of secondary metabolites(ko01110)	Carboxylic acids and derivatives	67.1129
neg_11383	7,8-Dihydroneopterin	113.308	147.224	429.918	45.773	0.206285	137.933	35.9739	2.1e-13	297.396	2.1e-13	2.1e-13	2.1e-13	2.1e-13	2.1e-13	2.1e-13	2.1e-13	2.1e-13	2.1e-13	Folate biosynthesis(ko00790);;Metabolic pathways(ko01100);;Biosynthesis of cofactors(ko01240)	Pteridines and derivatives	67.0962
neg_9894	3'-Hydroxy-N-methyl-(S)-coclaurine	90.8964	106.005	265.039	18.5124	399.989	271.555	3.69923	12.672	1.21509	2.1e-13	2.1e-13	2.1e-13	2.1e-13	2.1e-13	2.1e-13	2.1e-13	2.1e-13	2.1e-13	Isoquinoline alkaloid biosynthesis(ko00950);;Metabolic pathways(ko01100);;Biosynthesis of secondary metabolites(ko01110)	Isoquinolines and derivatives	64.9768
pos_9196	Dopaxanthin	57.5929	67.7998	51.3188	52.1692	65.5545	68.1715	28.3658	64.4809	49.2023	142.821	56.7229	53.4483	109.61	26.5508	39.1553	39.7815	115.669	75.8031	Betalain biosynthesis(ko00965);;Biosynthesis of secondary metabolites(ko01110)	Carboxylic acids and derivatives	64.6788
pos_7010	2-Hydroxyphenylacetate	92.6591	49.0542	188.331	52.2552	134.267	346.956	69.7489	139.04	77.3973	0.236734	2.1e-13	2.1e-13	0.105454	0.228229	0.0319329	1.39892	2.69412	1.12329	Phenylalanine metabolism(ko00360);;Metabolic pathways(ko01100)	Benzene and substituted derivatives	64.1959
neg_469	trans-Zeatin riboside	2.1e-13	29.4402	2.1e-13	2.1e-13	2.1e-13	11.6952	682.353	2.1e-13	427.306	2.1e-13	2.1e-13	2.1e-13	2.1e-13	2.1e-13	2.1e-13	2.1e-13	2.1e-13	2.1e-13	Zeatin biosynthesis(ko00908);;Biosynthesis of secondary metabolites(ko01110)	Purine nucleosides	63.9331
neg_1253	??-Hydroxypyruvic acid	153.285	226.911	116.991	77.2171	88.5596	139.486	87.7647	77.7725	147.137	2.1e-13	2.1e-13	16.8056	2.1e-13	2.1e-13	2.1e-13	2.1e-13	2.1e-13	2.1e-13	Glycine, serine and threonine metabolism(ko00260);;Glyoxylate and dicarboxylate metabolism(ko00630);;Metabolic pathways(ko01100);;Biosynthesis of secondary metabolites(ko01110);;Carbon metabolism(ko01200)	Hydroxy acids and derivatives	62.885
neg_7443	Dopamine	150.851	146.562	181.766	63.9371	67.2017	105.376	56.7422	76.6625	61.5378	2.1e-13	13.9499	2.1e-13	2.1e-13	7.34026	109.757	2.1e-13	19.5703	44.9307	Tyrosine metabolism(ko00350);;Isoquinoline alkaloid biosynthesis(ko00950);;Betalain biosynthesis(ko00965);;Metabolic pathways(ko01100);;Biosynthesis of secondary metabolites(ko01110)	Phenols	61.4547
neg_2841	3-Methylxanthine	2.1e-13	13.4101	47.2152	8.9235	10.935	4.48973	714.488	76.5886	190.237	2.1e-13	2.1e-13	2.1e-13	2.1e-13	2.1e-13	2.1e-13	2.1e-13	2.1e-13	2.1e-13	Caffeine metabolism(ko00232);;Metabolic pathways(ko01100);;Biosynthesis of secondary metabolites(ko01110)	Imidazopyrimidines	59.2382
neg_12824	(2E,6E)-Farnesol	5.16557	2.1e-13	3.40522	7.81915	10.1119	12.3641	22.6945	0.303532	3.97556	22.2373	37.1473	64.9166	363.776	115.224	43.4162	65.9999	98.9503	163.277	Terpenoid backbone biosynthesis(ko00900);;Sesquiterpenoid and triterpenoid biosynthesis(ko00909);;Biosynthesis of secondary metabolites(ko01110)	Prenol lipids	57.8213
neg_5036	Pyrocatechol	98.548	86.6247	74.4653	96.0714	109.142	102.394	78.7934	89.4953	93.253	2.1e-13	37.1293	2.1e-13	43.3627	12.0228	11.4466	30.374	28.2203	45.7499	Metabolic pathways(ko01100)	Phenols	57.6163
pos_12102	5,6-DHET	95.3097	116.033	16.6553	54.5128	157.569	29.8599	27.7541	6.52098	9.17718	105.39	165.455	43.2912	47.0419	31.7406	75.9631	25.1438	18.0161	2.1e-13	Arachidonic acid metabolism(ko00590);;Metabolic pathways(ko01100)	Fatty Acyls	56.9685
pos_9986	Nicotinate D-ribonucleotide	28.1031	13.417	45.062	23.1923	39.2064	46.8322	22.9263	25.6577	29.8617	75.9816	57.8096	94.3779	97.6666	75.8033	72.2591	97.1532	68.8195	88.9367	Nicotinate and nicotinamide metabolism(ko00760);;Metabolic pathways(ko01100);;Biosynthesis of cofactors(ko01240)	Pyridine nucleotides	55.7259
neg_7092	Creatinine	150.071	81.4639	262.331	129.715	101.853	103.702	86.6718	27.8819	47.1099	2.1e-13	2.1e-13	2.1e-13	2.1e-13	2.1e-13	2.1e-13	2.1e-13	2.1e-13	2.1e-13	Arginine and proline metabolism(ko00330);;Metabolic pathways(ko01100)	Carboxylic acids and derivatives	55.0445
pos_10135	6-Aminohexanoate	88.6733	57.2106	25.9123	28.8425	153.582	37.9548	252.734	106.641	126.01	19.8726	0.286154	2.1e-13	13.4914	2.1e-13	2.1e-13	22.3096	33.7334	14.0177	Metabolic pathways(ko01100)	Fatty Acyls	54.5151
neg_4872	Tyramine	4.39474	2.1e-13	36.5873	2.1e-13	22.4285	3.20793	740.709	30.995	105.185	2.1e-13	2.1e-13	2.1e-13	2.1e-13	2.1e-13	2.1e-13	2.1e-13	2.1e-13	2.1e-13	Tyrosine metabolism(ko00350);;Isoquinoline alkaloid biosynthesis(ko00950);;Metabolic pathways(ko01100);;Biosynthesis of secondary metabolites(ko01110);;Biosynthesis of cofactors(ko01240)	Benzene and substituted derivatives	52.4171
neg_425	(S)-3-Sulfolactate	72.0626	52.3829	74.7316	42.666	36.3208	113.588	3.10066	26.6516	3.77998	128.738	41.8667	4.07075	112.827	9.69499	60.4826	26.0311	45.2332	40.0397	Cysteine and methionine metabolism(ko00270);;Metabolic pathways(ko01100)	Hydroxy acids and derivatives	49.6816
pos_9267	ADP-glucose	103.539	77.8292	3.08676	140.982	62.8736	5.51764	157.816	145.956	154.108	2.1e-13	2.1e-13	0.207845	2.1e-13	2.1e-13	2.1e-13	2.1e-13	9.09998	2.1e-13	Starch and sucrose metabolism(ko00500);;Amino sugar and nucleotide sugar metabolism(ko00520);;Metabolic pathways(ko01100);;Biosynthesis of secondary metabolites(ko01110);;Biosynthesis of nucleotide sugars(ko01250)	Purine nucleotides	47.8342
neg_8015	Glycolaldehyde	94.5566	40.9518	105.377	45.5076	53.5093	105.704	100.744	92.4292	130.876	2.1e-13	2.1e-13	2.1e-13	2.1e-13	11.538	2.1e-13	2.1e-13	2.1e-13	2.1e-13	Pentose and glucuronate interconversions(ko00040);;Glyoxylate and dicarboxylate metabolism(ko00630);;Vitamin B6 metabolism(ko00750);;Folate biosynthesis(ko00790);;Metabolic pathways(ko01100)	Organooxygen compounds	43.3996
neg_5973	Mesaconate	7.61478	11.8588	26.1269	19.8528	33.0717	23.1696	68.9176	18.847	39.967	75.674	57.1911	94.3605	49.4788	59.0321	50.7971	56.2758	23.1161	43.7232	Glyoxylate and dicarboxylate metabolism(ko00630);;C5-Branched dibasic acid metabolism(ko00660);;Metabolic pathways(ko01100);;Carbon metabolism(ko01200)	Fatty Acyls	42.1708
pos_15923	17alpha-Hydroxyprogesterone	103.271	2.1e-13	11.283	63.5149	360.66	2.1e-13	191.952	2.1e-13	2.1e-13	2.1e-13	2.1e-13	2.1e-13	2.1e-13	2.1e-13	2.1e-13	2.1e-13	2.1e-13	2.1e-13	Metabolic pathways(ko01100)	Steroids and steroid derivatives	40.5934
pos_12357	Isovaleric acid	90.6815	74.3706	52.7449	70.3219	102.63	53.4983	143.83	32.0077	100.249	2.1e-13	0.381924	2.78845	2.1e-13	2.1e-13	2.1e-13	2.1e-13	2.1e-13	2.1e-13	Biosynthesis of secondary metabolites(ko01110)	Fatty Acyls	40.1947
pos_5074	dTDP	93.5931	82.5347	86.0258	66.0708	79.183	110.179	2.46862	86.0954	32.9847	2.1e-13	2.1e-13	2.1e-13	2.1e-13	2.1e-13	2.1e-13	2.1e-13	2.1e-13	2.1e-13	Pyrimidine metabolism(ko00240);;Metabolic pathways(ko01100);;Nucleotide metabolism(ko01232)	Pyrimidine nucleotides	35.5075
pos_13523	Coproporphyrin I	9.80823	0.0193158	11.5643	0.55339	0.673344	4.67884	0.158223	1.4208	0.5915	8.77897	34.7225	117.458	66.1871	2.1e-13	359.728	0.266004	2.1e-13	1.64852	Porphyrin metabolism(ko00860);;Metabolic pathways(ko01100);;Biosynthesis of secondary metabolites(ko01110)	Tetrapyrroles and derivatives	34.3476
neg_6542	L-Citrulline	82.9273	84.1598	86.9946	70.1246	78.0628	95.5184	16.4239	36.811	51.3352	2.1e-13	2.1e-13	2.1e-13	2.1e-13	2.1e-13	2.1e-13	2.1e-13	2.1e-13	2.1e-13	Arginine biosynthesis(ko00220);;Metabolic pathways(ko01100);;Biosynthesis of secondary metabolites(ko01110);;Biosynthesis of amino acids(ko01230)	Carboxylic acids and derivatives	33.4643
neg_6663	Phosphodimethylethanolamine	48.8696	81.9314	133.274	55.9996	23.5637	64.6537	50.829	44.0543	65.2241	21.8785	2.1e-13	2.1e-13	2.1e-13	2.1e-13	2.1e-13	2.1e-13	2.1e-13	2.1e-13	Glycerophospholipid metabolism(ko00564)	Organic phosphoric acids and derivatives	32.7932
neg_2614	4-Hydroxystyrene	27.225	28.475	40.1654	33.5502	39.956	58.08	51.6332	120.026	56.7369	28.7365	32.091	2.1e-13	43.4856	2.1e-13	15.2453	2.1e-13	2.1e-13	2.1e-13	Phenylpropanoid biosynthesis(ko00940);;Biosynthesis of secondary metabolites(ko01110)	Benzene and substituted derivatives	31.967
pos_2139	D-Glucose 1-phosphate	38.2374	22.359	50.4502	25.7705	30.5913	125.217	12.1414	95.4177	98.332	19.8404	2.1e-13	2.1e-13	7.91964	0.00393296	0.608469	2.1e-13	24.6329	2.30477	Glycolysis / Gluconeogenesis(ko00010);;Pentose and glucuronate interconversions(ko00040);;Galactose metabolism(ko00052);;Starch and sucrose metabolism(ko00500);;Amino sugar and nucleotide sugar metabolism(ko00520);;Polyketide sugar unit biosynthesis(ko00523);;Glycerolipid metabolism(ko00561);;Metabolic pathways(ko01100);;Biosynthesis of secondary metabolites(ko01110);;Biosynthesis of cofactors(ko…	Organooxygen compounds	30.7681
neg_2399	Propanoate	63.1084	37.7684	82.0497	88.5735	81.981	38.718	35.6908	58.3286	55.0355	2.1e-13	2.1e-13	2.1e-13	2.1e-13	2.1e-13	2.1e-13	2.1e-13	2.1e-13	2.1e-13	Propanoate metabolism(ko00640);;Nicotinate and nicotinamide metabolism(ko00760);;Metabolic pathways(ko01100)	Carboxylic acids and derivatives	30.0697
pos_1434	alpha-D-Ribose 1-phosphate	2.53344	8.64985	28.5484	15.7125	62.5647	38.8678	202.302	61.6628	115.707	2.1e-13	2.1e-13	2.1e-13	0.142997	2.1e-13	2.1e-13	2.1e-13	2.1e-13	0.0018144	Pentose phosphate pathway(ko00030);;Purine metabolism(ko00230);;Metabolic pathways(ko01100)	Organooxygen compounds	29.8163
pos_11688	Ethylbenzene	24.9025	56.7372	28.0342	32.781	63.8884	30.5648	63.6197	15.0888	46.9239	20.6116	21.9926	22.386	9.55992	18.9199	16.9812	22.0892	0.411471	28.766	Metabolic pathways(ko01100)	Benzene and substituted derivatives	29.1255
pos_2228	4-Imidazolone-5-propanoate	43.6449	44.5743	62.1282	58.7693	92.9239	97.2683	14.0893	56.6102	19.0577	0.601065	2.1e-13	1.22682	4.67202	0.512864	1.48832	1.30242	0.000632481	1.4694	Histidine metabolism(ko00340);;Metabolic pathways(ko01100)	Azoles	27.7966
neg_5018	3-methyl pyruvic acid	30.8748	43.4415	40.4353	20.6309	53.2455	39.3184	79.9824	32.908	66.3545	4.12928	20.8016	14.6953	28.873	13.6291	10.9629	2.1e-13	2.1e-13	2.1e-13	Glycine, serine and threonine metabolism(ko00260);;Cysteine and methionine metabolism(ko00270);;Valine, leucine and isoleucine biosynthesis(ko00290);;Propanoate metabolism(ko00640);;C5-Branched dibasic acid metabolism(ko00660);;Metabolic pathways(ko01100);;Biosynthesis of secondary metabolites(ko01110);;2-Oxocarboxylic acid metabolism(ko01210);;Biosynthesis of amino acids(ko01230)	Keto acids and derivatives	27.7935
pos_6755	Neomycin B	25.8451	12.6064	25.3735	4.39852	0.649565	48.4276	18.0338	2.1e-13	10.598	84.887	37.9592	32.0029	106.635	3.49576	7.33009	14.8643	38.2488	23.2473	Neomycin, kanamycin and gentamicin biosynthesis(ko00524);;Biosynthesis of secondary metabolites(ko01110)	Organooxygen compounds	27.4779
neg_11645	Phenylethyl alcohol	73.2869	98.6264	49.0316	48.6111	71.0751	50.6079	61.8702	0.0711918	25.4142	2.1e-13	0.158215	2.1e-13	2.1e-13	0.282274	2.1e-13	2.1e-13	2.1e-13	2.1e-13	Phenylalanine metabolism(ko00360)	Benzene and substituted derivatives	26.6131
neg_9835	2-Aminoethylphosphonate	2.1e-13	203.018	59.5168	2.1e-13	71.5034	141.695	2.1e-13	2.1e-13	2.1e-13	2.1e-13	2.1e-13	2.1e-13	2.1e-13	2.1e-13	2.1e-13	2.1e-13	2.1e-13	2.1e-13	Phosphonate and phosphinate metabolism(ko00440);;Metabolic pathways(ko01100);;ABC transporters(ko02010)	Organic phosphonic acids and derivatives	26.4297
neg_509	dITP	6.86692	10.1955	3.25444	2.1e-13	2.81399	5.46053	125.475	20.1964	173.506	0.685292	13.2429	8.36313	2.1e-13	7.07497	4.92603	1.61657	84.5721	0.885921	Purine metabolism(ko00230);;Nucleotide metabolism(ko01232)	Purine nucleotides	26.0631
neg_12597	8-Methyl-6-nonenoic acid	28.378	33.6564	49.6862	46.0725	49.7078	22.4841	100.961	49.6479	65.505	2.1e-13	2.1e-13	2.1e-13	2.1e-13	2.1e-13	2.1e-13	2.1e-13	2.1e-13	2.1e-13	Biosynthesis of various alkaloids(ko00996);;Metabolic pathways(ko01100);;Biosynthesis of secondary metabolites(ko01110)	Fatty Acyls	24.7833
pos_14914	Coniferyl aldehyde	17.1592	7.33339	26.5485	2.1e-13	2.1e-13	0.573894	2.1e-13	2.1e-13	0.10101	93.5281	10.1513	4.3803	23.1769	13.7897	3.33872	72.4029	74.5124	76.8598	Phenylpropanoid biosynthesis(ko00940);;Metabolic pathways(ko01100);;Biosynthesis of secondary metabolites(ko01110)	Phenols	23.5476
neg_11411	N-Acetyl-D-glucosamine	43.3738	21.5545	66.2168	36.6545	2.1e-13	145.326	0.0867235	2.1e-13	81.169	2.1e-13	2.1e-13	2.1e-13	2.1e-13	2.1e-13	2.1e-13	2.1e-13	2.1e-13	2.1e-13	Amino sugar and nucleotide sugar metabolism(ko00520);;Metabolic pathways(ko01100);;Biosynthesis of nucleotide sugars(ko01250);;ABC transporters(ko02010)	Organooxygen compounds	21.9101
neg_2612	Catechol	40.453	28.1096	33.767	44.186	57.8063	57.5656	41.6921	50.0695	36.44	2.1e-13	2.1e-13	2.1e-13	2.1e-13	2.1e-13	2.1e-13	2.1e-13	2.1e-13	2.1e-13	Metabolic pathways(ko01100)	Phenols	21.6716
neg_359	L-Carnosine	12.9155	20.5575	12.2563	17.1896	10.4654	17.0345	128.679	17.2313	109.267	2.1e-13	2.1e-13	2.1e-13	2.1e-13	2.1e-13	2.1e-13	2.1e-13	2.1e-13	2.1e-13	Histidine metabolism(ko00340);;beta-Alanine metabolism(ko00410);;Metabolic pathways(ko01100)	Peptidomimetics	19.1998
neg_7686	(S)-2-Hydroxyglutarate	2.1e-13	2.1e-13	8.91141	2.1e-13	7.93682	17.9373	2.1e-13	302.894	2.1e-13	2.1e-13	2.1e-13	2.1e-13	2.1e-13	2.1e-13	2.1e-13	0.345251	2.1e-13	2.1e-13	Lysine degradation(ko00310);;Metabolic pathways(ko01100)	Hydroxy acids and derivatives	18.7791
neg_4732	4-Methylcatechol	27.1558	34.906	32.3525	30.5882	35.7083	45.7687	41.4427	34.6987	47.7331	2.1e-13	2.1e-13	2.1e-13	2.1e-13	2.1e-13	2.1e-13	2.1e-13	2.1e-13	2.1e-13	Metabolic pathways(ko01100)	Phenols	18.353
pos_4817	(R)-5-Diphosphomevalonate	2.1e-13	2.1e-13	2.1e-13	0.0907578	0.0490024	2.1e-13	2.1e-13	2.1e-13	2.1e-13	48.6486	53.2864	34.6911	19.6872	50.0457	14.3373	82.4006	23.4483	2.98268	Terpenoid backbone biosynthesis(ko00900);;Metabolic pathways(ko01100);;Biosynthesis of secondary metabolites(ko01110)	Organic oxoanionic compounds	18.3149
neg_6666	Phenylpropanoate	13.9045	23.8935	37.3673	5.04076	156.445	31.2862	34.862	1.91766	7.33447	2.1e-13	2.1e-13	2.1e-13	2.1e-13	2.1e-13	15.1292	2.1e-13	2.1e-13	2.1e-13	Phenylalanine metabolism(ko00360);;Metabolic pathways(ko01100)	Phenylpropanoic acids	18.1767
neg_6328	6-Lactoyl-5,6,7,8-tetrahydropterin	94.3651	32.3066	41.7683	22.5695	2.83878	8.64851	20.8749	20.492	36.1835	2.1e-13	2.1e-13	2.1e-13	2.1e-13	2.1e-13	10.8658	2.1e-13	2.1e-13	2.1e-13	Folate biosynthesis(ko00790);;Metabolic pathways(ko01100)	Pteridines and derivatives	16.1618
neg_6322	o-Cresol	2.1e-13	2.1e-13	2.08489	2.1e-13	0.0102817	0.44843	2.1e-13	2.1e-13	2.42833	2.1e-13	2.1e-13	28.508	61.8164	2.1e-13	48.7573	52.233	2.1e-13	80.2374	Metabolic pathways(ko01100)	Phenols	15.3624
neg_1090	Triethanolamine	21.4152	34.0994	28.5412	42.1132	67.1216	33.1286	6.16506	28.5985	14.9157	2.1e-13	2.1e-13	2.1e-13	2.1e-13	2.1e-13	2.1e-13	2.1e-13	2.1e-13	2.1e-13	Glycerophospholipid metabolism(ko00564)	Organonitrogen compounds	15.3388
neg_9634	(S)-1-Pyrroline-5-carboxylate	2.1e-13	126.286	75.4701	7.57147	2.1e-13	13.2394	5.92707	2.1e-13	7.45216	2.1e-13	2.1e-13	2.1e-13	2.1e-13	2.1e-13	2.1e-13	2.1e-13	2.1e-13	2.1e-13	Alanine, aspartate and glutamate metabolism(ko00250);;Arginine and proline metabolism(ko00330);;Carbapenem biosynthesis(ko00332);;Metabolic pathways(ko01100);;Biosynthesis of secondary metabolites(ko01110);;Biosynthesis of amino acids(ko01230)	Carboxylic acids and derivatives	13.1081
neg_5499	CMP-2-aminoethylphosphonate	4.45428	3.56257	1.35657	4.14706	36.8839	5.8916	23.178	0.95511	13.4801	2.1e-13	2.1e-13	2.1e-13	2.1e-13	9.31838	44.0015	30.2757	2.1e-13	46.1231	Phosphonate and phosphinate metabolism(ko00440);;Metabolic pathways(ko01100)	Organooxygen compounds	12.4238
neg_5695	6-Hydroxynicotinate	17.0277	38.5512	20.3102	21.4072	21.7415	20.6395	19.265	21.6574	26.8305	2.1e-13	0.0264846	0.0384065	2.1e-13	0.000408929	6.85988	2.1e-13	2.1e-13	8.49363	Nicotinate and nicotinamide metabolism(ko00760);;Metabolic pathways(ko01100)	Pyridines and derivatives	12.3805
pos_7394	dCMP	0.0872903	0.0340869	2.1e-13	98.3676	2.1e-13	2.1e-13	70.5312	5.7126	46.1879	2.1e-13	2.1e-13	2.1e-13	2.1e-13	2.1e-13	2.1e-13	2.1e-13	2.1e-13	2.1e-13	Pyrimidine metabolism(ko00240);;Metabolic pathways(ko01100);;Nucleotide metabolism(ko01232)	Pyrimidine nucleotides	12.2734
neg_7191	Succinic acid semialdehyde	26.1859	7.55277	29.6036	22.2189	17.1316	49.8304	20.3135	15.676	18.0872	2.1e-13	2.1e-13	2.1e-13	2.1e-13	2.1e-13	2.1e-13	2.1e-13	2.1e-13	2.1e-13	Alanine, aspartate and glutamate metabolism(ko00250);;Tyrosine metabolism(ko00350);;Butanoate metabolism(ko00650);;Vitamin B6 metabolism(ko00750);;Nicotinate and nicotinamide metabolism(ko00760);;Metabolic pathways(ko01100);;Carbon metabolism(ko01200)	Fatty Acyls	11.4778
neg_5245	Diacetyl	4.65117	6.69346	24.4531	15.7432	19.8594	10.2442	53.7868	31.9001	23.3211	2.1e-13	2.1e-13	2.1e-13	2.1e-13	2.1e-13	6.84091	2.1e-13	2.1e-13	2.1e-13	Butanoate metabolism(ko00650);;Biosynthesis of secondary metabolites(ko01110)	Organooxygen compounds	10.9719
neg_11681	2-(Formamido)-N1-(5'-phosphoribosyl)acetamidine	3.62184	4.85212	2.75731	5.25422	2.29851	3.15186	4.55485	25.6064	5.79129	10.7537	11.1635	8.89128	23.3587	18.1995	17.7677	23.2491	18.4384	3.39963	Purine metabolism(ko00230);;Metabolic pathways(ko01100);;Biosynthesis of secondary metabolites(ko01110)	Organooxygen compounds	10.7283
neg_9886	Riboflavin	5.48064	23.5263	25.9162	11.4819	49.8186	44.8445	3.67705	10.439	11.1184	2.1e-13	2.1e-13	2.1e-13	2.1e-13	2.1e-13	2.1e-13	2.1e-13	2.1e-13	2.1e-13	Riboflavin metabolism(ko00740);;Metabolic pathways(ko01100);;Biosynthesis of secondary metabolites(ko01110);;Biosynthesis of cofactors(ko01240);;ABC transporters(ko02010)	Pteridines and derivatives	10.3501
neg_2866	Guanine	8.6191	17.9226	19.9974	11.7912	17.7116	32.5081	21.6234	23.9093	18.58	2.1e-13	2.1e-13	2.1e-13	2.1e-13	2.1e-13	2.1e-13	2.1e-13	2.1e-13	2.1e-13	Purine metabolism(ko00230);;Metabolic pathways(ko01100);;Nucleotide metabolism(ko01232)	Imidazopyrimidines	9.59236
neg_10479	N-Methyltryptamine	15.344	3.7e-06	60.8169	0.219414	0.0745425	11.8079	2.1e-13	2.1e-13	0.0945137	2.1e-13	2.1e-13	2.1e-13	2.1e-13	44.1008	2.1e-13	2.1e-13	25.1651	2.1e-13	Tryptophan metabolism(ko00380);;Metabolic pathways(ko01100)	Indoles and derivatives	8.75685
neg_8033	Isopentenyl adenosine	11.61	8.77461	33.1448	5.20678	3.44487	30.8195	8.4347	24.388	27.4189	2.1e-13	2.1e-13	2.1e-13	2.1e-13	2.1e-13	2.1e-13	2.1e-13	2.1e-13	2.1e-13	Zeatin biosynthesis(ko00908);;Biosynthesis of secondary metabolites(ko01110)	Purine nucleosides	8.51346
pos_8931	5-OxoETE	2.1e-13	2.1e-13	14.3323	2.1e-13	2.1e-13	2.1e-13	40.6746	2.1e-13	84.4174	2.1e-13	2.1e-13	2.1e-13	2.1e-13	2.1e-13	2.1e-13	2.1e-13	2.1e-13	2.1e-13	Arachidonic acid metabolism(ko00590)	Fatty Acyls	7.7458
neg_8237	Trioxilin A3	8.72659	2.1e-13	6.66501	2.1e-13	76.5188	9.39771	35.2644	2.1e-13	2.1e-13	2.1e-13	2.1e-13	2.1e-13	2.1e-13	2.1e-13	2.1e-13	2.1e-13	2.1e-13	2.1e-13	Arachidonic acid metabolism(ko00590)	Fatty Acyls	7.58736
pos_10222	4-Amino-5-hydroxymethyl-2-methylpyrimidine	27.902	3.77634	11.3675	6.94275	39.1536	2.1e-13	17.8822	7.15928	19.5294	2.1e-13	2.1e-13	2.1e-13	2.1e-13	2.1e-13	2.1e-13	2.1e-13	2.1e-13	2.1e-13	Thiamine metabolism(ko00730);;Metabolic pathways(ko01100);;Biosynthesis of cofactors(ko01240);;ABC transporters(ko02010)	Diazines	7.4285
pos_9720	GDP	2.1e-13	28.9455	2.1e-13	2.30099	2.85792	25.8286	2.1e-13	59.4133	10.8724	2.1e-13	2.1e-13	2.1e-13	2.1e-13	2.1e-13	2.1e-13	2.1e-13	2.1e-13	2.1e-13	Purine metabolism(ko00230);;Metabolic pathways(ko01100);;Nucleotide metabolism(ko01232);;Endocytosis(ko04144)	Purine nucleotides	7.23438
neg_6487	5-Methylcytosine	14.0504	40.6227	17.1259	8.23644	6.92591	10.7407	3.5157	4.7941	21.1918	2.1e-13	2.1e-13	2.1e-13	2.1e-13	2.1e-13	1.55982	2.1e-13	2.1e-13	2.1e-13	Pyrimidine metabolism(ko00240);;Metabolic pathways(ko01100)	Diazines	7.15353
neg_9354	Mannitol	2.1e-13	2.1e-13	2.1e-13	2.1e-13	2.1e-13	2.1e-13	2.1e-13	0.0614224	118.142	2.1e-13	2.1e-13	2.1e-13	2.1e-13	2.1e-13	2.1e-13	2.1e-13	2.1e-13	2.1e-13	Fructose and mannose metabolism(ko00051);;Metabolic pathways(ko01100);;ABC transporters(ko02010)	Organooxygen compounds	6.56687
pos_1466	Aminoacetone	8.93855	10.7159	11.8054	3.91474	10.5397	6.83176	23.3625	10.0326	29.1371	2.1e-13	2.1e-13	2.1e-13	2.1e-13	2.1e-13	2.1e-13	2.1e-13	2.1e-13	2.1e-13	Glycine, serine and threonine metabolism(ko00260);;Metabolic pathways(ko01100)	Organooxygen compounds	6.40435
pos_8200	5-Oxopentanoate	2.1e-13	0.000485939	7.91403	2.1e-13	5.40872	4.2595	2.1e-13	2.1e-13	2.1e-13	11.0503	8.53238	2.56681	8.5797	14.1041	7.01826	11.2063	9.05034	17.8359	Lysine degradation(ko00310);;Metabolic pathways(ko01100)	Fatty Acyls	5.97371
pos_8527	Crotonoyl-CoA	0.799415	10.2344	2.1e-13	46.327	0.022483	2.1e-13	14.6027	31.6556	1.48428	2.1e-13	2.1e-13	2.1e-13	2.1e-13	2.1e-13	2.1e-13	2.1e-13	2.1e-13	2.1e-13	Fatty acid degradation(ko00071);;Lysine degradation(ko00310);;Tryptophan metabolism(ko00380);;Glyoxylate and dicarboxylate metabolism(ko00630);;Butanoate metabolism(ko00650);;Metabolic pathways(ko01100);;Biosynthesis of secondary metabolites(ko01110);;Carbon metabolism(ko01200);;Fatty acid metabolism(ko01212)	Fatty Acyls	5.84032
neg_2766	5-Amino-4-imidazolecarboxyamide	2.1e-13	10.9666	4.23713	10.3736	4.67743	8.61585	17.0517	3.30273	20.7639	2.1e-13	2.1e-13	2.1e-13	2.1e-13	2.1e-13	2.1e-13	2.1e-13	2.1e-13	2.1e-13	Purine metabolism(ko00230);;Metabolic pathways(ko01100)	Azoles	4.44383
neg_5262	(Z)-3-Hexen-1-ol acetate	5.31144	13.2543	2.1e-13	2.1e-13	2.1e-13	15.5784	2.1e-13	3.09822	6.36935	22.5591	2.1e-13	2.1e-13	2.1e-13	2.1e-13	2.1e-13	2.1e-13	2.1e-13	2.1e-13	alpha-Linolenic acid metabolism(ko00592);;Biosynthesis of secondary metabolites(ko01110)	Carboxylic acids and derivatives	3.67616
neg_9288	Psilocin	6.87415	5.34749	5.38639	1.38105	3.74158	6.66283	0.858953	0.840659	6.18999	2.1e-13	1.15631	2.1e-13	2.1e-13	2.1e-13	4.68579	2.1e-13	2.1e-13	2.1e-13	Indole alkaloid biosynthesis(ko00901);;Biosynthesis of secondary metabolites(ko01110)	Indoles and derivatives	2.39584
pos_15125	15-Deoxy-Delta12,14-PGJ2	2.1e-13	2.1e-13	2.1e-13	2.1e-13	2.1e-13	2.1e-13	2.1e-13	2.1e-13	2.1e-13	2.1e-13	2.1e-13	2.1e-13	2.1e-13	2.1e-13	2.1e-13	14.4181	13.039	3.12639	Arachidonic acid metabolism(ko00590)	Fatty Acyls	1.69908
pos_8317	3-Methyl-2-butenal	2.1e-13	2.93923	1.80818	2.1e-13	4.74068	2.1e-13	2.1e-13	2.1e-13	2.1e-13	2.01607	0.178264	2.1e-13	4.09375	2.1e-13	2.1e-13	0.0250467	2.1e-13	0.00608282	Zeatin biosynthesis(ko00908)	Organooxygen compounds	0.878184
pos_1930	Enterochelin	2.1e-13	2.1e-13	2.1e-13	2.1e-13	2.1e-13	13.1625	2.1e-13	2.1e-13	2.1e-13	2.1e-13	2.1e-13	2.1e-13	2.1e-13	2.1e-13	2.1e-13	2.1e-13	2.1e-13	2.1e-13	Biosynthesis of secondary metabolites(ko01110)	Peptidomimetics	0.73125
neg_7360	Streptomycin	0.167233	2.1e-13	2.45279	2.1e-13	2.1e-13	2.54727	0.168783	2.1e-13	2.1e-13	2.1e-13	2.1e-13	2.1e-13	2.1e-13	2.1e-13	2.1e-13	2.1e-13	2.1e-13	2.1e-13	Metabolic pathways(ko01100);;Biosynthesis of secondary metabolites(ko01110)	Benzene and substituted derivatives	0.296448
pos_1620	Pyridoxal phosphate	2.1e-13	2.1e-13	2.1e-13	2.1e-13	2.1e-13	2.1e-13	2.1e-13	2.1e-13	2.1e-13	2.1e-13	2.1e-13	4.8324	2.1e-13	2.1e-13	2.1e-13	2.1e-13	2.1e-13	2.1e-13	Thiamine metabolism(ko00730);;Vitamin B6 metabolism(ko00750);;Metabolic pathways(ko01100);;Biosynthesis of cofactors(ko01240)	Pyridines and derivatives	0.268467
pos_2020	Phenethylamine	0.261567	2.1e-13	2.1e-13	2.1e-13	2.1e-13	2.1e-13	2.1e-13	2.1e-13	2.1e-13	2.90547	2.1e-13	2.1e-13	2.1e-13	2.1e-13	2.1e-13	2.1e-13	2.1e-13	2.1e-13	Phenylalanine metabolism(ko00360);;Metabolic pathways(ko01100)	Benzene and substituted derivatives	0.175946
pos_5162	3-Hydroxy-2-methylpyridine-4,5-dicarboxylate	2.1e-13	2.1e-13	1.85864	2.1e-13	2.1e-13	2.1e-13	2.1e-13	2.1e-13	2.1e-13	2.1e-13	2.1e-13	2.1e-13	2.1e-13	2.1e-13	2.1e-13	2.1e-13	2.1e-13	2.1e-13	Vitamin B6 metabolism(ko00750)	Pyridines and derivatives	0.103258
pos_7308	D-Glucarate	2.1e-13	2.1e-13	2.1e-13	2.1e-13	0.086587	2.1e-13	2.1e-13	2.1e-13	2.1e-13	2.1e-13	0.0163186	2.1e-13	0.198017	0.1992	2.1e-13	2.1e-13	2.1e-13	2.1e-13	Ascorbate and aldarate metabolism(ko00053);;Metabolic pathways(ko01100)	Organooxygen compounds	0.0277845
pos_14043	Laricitrin	2.1e-13	2.1e-13	2.1e-13	2.1e-13	2.1e-13	0.0544271	2.1e-13	2.1e-13	2.1e-13	2.1e-13	2.1e-13	2.1e-13	2.1e-13	2.1e-13	2.1e-13	2.1e-13	2.1e-13	2.1e-13	Flavone and flavonol biosynthesis(ko00944);;Biosynthesis of secondary metabolites(ko01110)	Flavonoids	0.00302373
pos_7680	dUMP	2.1e-13	2.1e-13	2.1e-13	2.1e-13	2.1e-13	2.1e-13	2.1e-13	2.1e-13	2.1e-13	2.1e-13	2.1e-13	2.1e-13	2.1e-13	2.1e-13	2.1e-13	2.1e-13	2.1e-13	2.1e-13	Pyrimidine metabolism(ko00240);;Metabolic pathways(ko01100);;Nucleotide metabolism(ko01232)	Pyrimidine nucleotides	2.09557e-13
neg_7525	Creatine	2.1e-13	2.1e-13	2.1e-13	2.1e-13	2.1e-13	2.1e-13	2.1e-13	2.1e-13	2.1e-13	2.1e-13	2.1e-13	2.1e-13	2.1e-13	2.1e-13	2.1e-13	2.1e-13	2.1e-13	2.1e-13	Glycine, serine and threonine metabolism(ko00260);;Arginine and proline metabolism(ko00330);;Metabolic pathways(ko01100)	Carboxylic acids and derivatives	2.09557e-13
