# Supplementary material for: Sustained organic amendments utilization enhances ratoon crop growth and soil quality by enriching beneficial metabolites and suppressing pathogenic bacteria
Source: Front Plant Sci. 2023 Sep 18;14:1273546. doi: 10.3389/fpls.2023.1273546 (PMC10544933; doi:10.3389/fpls.2023.1273546)
Supplement: Supplementary file 3 [file Table_2.xlsx]

## Sheet: BCRhi_vs_CKRhi_treatmentCKRhi_V
Table S2. Enriched and depleted metabolites identified in the rhizosphere soil of the CK treatment compared with the rhizosphere soil of the BC amendment.
Metabolites	baseMean	log2FoldChange	lfcSE	stat	pvalue	padj	Metabolites performance
Bacopaside II	745616	-5.97289	0.246619	-24.2191	1.4e-129	1.88e-126	Depleted
Budesonide	2.91712e+06	-5.01278	0.231858	-21.62	1.16e-103	7.8e-101	Depleted
Deinoxanthin	56684.2	-1.51756	0.105469	-14.3887	6.09e-47	2.72e-44	Depleted
Harderoporphyrin	12857.3	-3.31693	0.245568	-13.5072	1.42e-41	4.75e-39	Depleted
Cannabidivarin	38266.3	-3.88407	0.288762	-13.4508	3.05e-41	8.17e-39	Depleted
Trandolapril	5936.75	-2.38995	0.19643	-12.1669	4.66e-34	1.04e-31	Depleted
Bevirimat	2109.76	-4.17771	0.381087	-10.9626	5.78e-28	1.11e-25	Depleted
Stigmastentriol	1.25247e+07	-3.85461	0.357648	-10.7777	4.39e-27	7.36e-25	Depleted
Hydrocortisone 17-butyrate	8314.53	-2.29508	0.226006	-10.1549	3.15e-24	4.69e-22	Depleted
Coproporphyrin II	899.282	13.2617	1.35712	9.77191	1.49e-22	1.99e-20	Enriched
Rhodopinal	5.80897e+06	-5.56501	0.577602	-9.63467	5.71e-22	6.96e-20	Depleted
Lovastatin acid	15412.6	-1.67657	0.174447	-9.61079	7.2e-22	8.05e-20	Depleted
Paxilline	25616	-2.68199	0.288503	-9.29623	1.46e-20	1.5e-18	Depleted
Scopolamine	86506.8	-1.86467	0.201613	-9.24875	2.27e-20	2.18e-18	Depleted
Idoxanthin	15531.9	-2.36091	0.258968	-9.11659	7.75e-20	6.93e-18	Depleted
Cyclooctatin	5411.78	2.31884	0.258505	8.9702	2.96e-19	2.48e-17	Enriched
Annoglabasin C	2412.1	-1.91673	0.213958	-8.95846	3.29e-19	2.6e-17	Depleted
Calcidiol	42189.2	-1.361	0.152159	-8.94459	3.73e-19	2.78e-17	Depleted
Spiramycin 1	8.97795e+06	-3.59381	0.406742	-8.83561	9.96e-19	7.03e-17	Depleted
Spirilloxanthin	3.09503e+07	-0.978893	0.113235	-8.6448	5.39e-18	3.61e-16	Depleted
Ziyuglycoside II	159.792	-10.7772	1.26203	-8.53953	1.35e-17	8.61e-16	Depleted
Echitovenine	1430.35	-2.77079	0.329906	-8.39872	4.51e-17	2.75e-15	Depleted
Psoralenoside	2139.71	-1.52609	0.182582	-8.35837	6.36e-17	3.71e-15	Depleted
Ergothioneine	916.979	11.4171	1.45113	7.86769	3.61e-15	2.02e-13	Enriched
Abscisic alcohol	437.338	25.3796	3.23386	7.84808	4.22e-15	2.27e-13	Enriched
Palmitic acid	108.293	-10.2159	1.34831	-7.57685	3.54e-14	1.83e-12	Depleted
Cephaeline	3151.06	-4.46012	0.590695	-7.55063	4.33e-14	2.15e-12	Depleted
Salvianin	1171.37	-1.65317	0.220551	-7.49562	6.6e-14	3.16e-12	Depleted
Digitoxin	36551	0.907909	0.122016	7.44091	1e-13	4.62e-12	Enriched
Crepenynate	10208.4	-2.94596	0.396176	-7.43598	1.04e-13	4.64e-12	Depleted
Fucoxanthin	103916	-1.28184	0.175872	-7.28844	3.14e-13	1.36e-11	Depleted
Cornuside	1187.59	-5.31094	0.729917	-7.27609	3.44e-13	1.43e-11	Depleted
Docosanoic acid	24348.9	1.78313	0.24527	7.27007	3.59e-13	1.43e-11	Enriched
Pregnenolone	585.848	-3.26611	0.449312	-7.26913	3.62e-13	1.43e-11	Depleted
Chlorophyllide b	725.126	-3.30182	0.477711	-6.91176	4.79e-12	1.83e-10	Depleted
Liquiritin apioside	66.6441	-5.64744	0.882862	-6.39674	1.59e-10	5.91e-09	Depleted
Novapikromycin	2749.62	-2.66258	0.417973	-6.37022	1.89e-10	6.84e-09	Depleted
Aclacinomycin S	95727.1	1.41309	0.222998	6.33679	2.35e-10	8.28e-09	Enriched
Pyrimidodiazepine	62.6333	-9.42576	1.50282	-6.27205	3.56e-10	1.23e-08	Depleted
Terpendole C	174067	0.504238	0.0828142	6.08878	1.14e-09	3.81e-08	Enriched
Ascorbic acid 6-palmitate	1861.79	-3.05651	0.504216	-6.0619	1.35e-09	4.4e-08	Depleted
Terpendole J	743245	-1.34742	0.223955	-6.01649	1.78e-09	5.69e-08	Depleted
Trihomomethionine	4626.15	2.29189	0.393316	5.82709	5.64e-09	1.76e-07	Enriched
Cytarabine	52.7834	-9.17914	1.58561	-5.78901	7.08e-09	2.16e-07	Depleted
Neoxanthin	19442.7	-1.66876	0.289749	-5.75935	8.44e-09	2.52e-07	Depleted
Dehydroandrographolide succinate	336.199	11.8422	2.06082	5.74636	9.12e-09	2.66e-07	Enriched
Chanoclavine-I	385.106	-5.52246	0.965358	-5.72063	1.06e-08	3.03e-07	Depleted
Androstenedione	109360	-2.29857	0.402809	-5.70634	1.15e-08	3.22e-07	Depleted
Astragaloside III	13125.1	2.11741	0.372267	5.6879	1.29e-08	3.52e-07	Enriched
Vinblastine	2272.57	1.36035	0.241734	5.62748	1.83e-08	4.9e-07	Enriched
Anhydrorhodovibrin	946139	-11.4228	2.04724	-5.57963	2.41e-08	6.34e-07	Depleted
Karounidiol	60178.3	-4.45628	0.799264	-5.57547	2.47e-08	6.37e-07	Depleted
Ascochitin	448.341	3.6605	0.657563	5.56677	2.6e-08	6.57e-07	Enriched
Stachyose	234.815	-3.33632	0.602679	-5.53581	3.1e-08	7.69e-07	Depleted
Withaferin A	12315	-2.799	0.510425	-5.48366	4.17e-08	1.02e-06	Depleted
Dronabinol	1551.23	-1.21332	0.222665	-5.44909	5.06e-08	1.21e-06	Depleted
Geosmin	8637.69	1.30685	0.241372	5.41424	6.15e-08	1.45e-06	Enriched
Pelargonic acid	529.055	-0.981523	0.184359	-5.32396	1.02e-07	2.35e-06	Depleted
Gracillin	3.41593e+07	-4.37292	0.829293	-5.27307	1.34e-07	3.05e-06	Depleted
Adonixanthin	121668	-0.891069	0.169308	-5.26299	1.42e-07	3.17e-06	Depleted
Aphidicolin	69683.7	0.989426	0.188531	5.24809	1.54e-07	3.38e-06	Enriched
Thymidine	470.028	-4.34357	0.828177	-5.24474	1.57e-07	3.39e-06	Depleted
Arabsin	2678.16	-1.43924	0.275406	-5.22588	1.73e-07	3.69e-06	Depleted
Palmitic amide	3.78638e+06	0.713138	0.137184	5.19842	2.01e-07	4.21e-06	Enriched
Acadesine (Drug)	176.528	-1.81268	0.354559	-5.1125	3.18e-07	6.56e-06	Depleted
Fusidic acid	25409.5	-2.1554	0.421962	-5.10804	3.26e-07	6.61e-06	Depleted
S-Formylglutathione	27.5379	-8.24037	1.61511	-5.10206	3.36e-07	6.72e-06	Depleted
Misoprostol	16434.3	-0.685657	0.134576	-5.09495	3.49e-07	6.88e-06	Depleted
Pelargonin	1460.25	-0.771552	0.152931	-5.0451	4.53e-07	8.81e-06	Depleted
Demethyldecarbamoylnovobiocin	2429.62	-8.57573	1.72686	-4.96608	6.83e-07	1.31e-05	Depleted
Ganodosterone	16334	-2.48849	0.504528	-4.93231	8.13e-07	1.53e-05	Depleted
Antheraxanthin	87791	1.39827	0.284538	4.91418	8.92e-07	1.66e-05	Enriched
Rosifoliol	51736.9	0.759505	0.155606	4.88094	1.06e-06	1.94e-05	Enriched
Aquayamycin	144.737	-3.07343	0.63129	-4.86848	1.12e-06	2.04e-05	Depleted
Artemisiatriene	158.853	-2.13098	0.439609	-4.84745	1.25e-06	2.24e-05	Depleted
Hercynine	2950.54	-1.03953	0.215089	-4.83303	1.34e-06	2.37e-05	Depleted
Rebaudioside A	3016.35	-2.30095	0.476969	-4.82411	1.41e-06	2.45e-05	Depleted
Stevioside	222.119	-7.84739	1.62885	-4.81776	1.45e-06	2.5e-05	Depleted
Neomethymycin	15692.4	-0.525831	0.110582	-4.75514	1.98e-06	3.37e-05	Depleted
Xanthosine 5'-phosphate	13258.6	0.438937	0.0924199	4.74937	2.04e-06	3.42e-05	Enriched
Oxytocin	2650.88	-1.86922	0.394039	-4.74375	2.1e-06	3.47e-05	Depleted
yibeinoside A	41626.7	-1.13601	0.245069	-4.63548	3.56e-06	5.82e-05	Depleted
Tetradecanedioic acid	5104.64	-1.06999	0.235157	-4.55012	5.36e-06	8.66e-05	Depleted
Lovastatin	1422.62	-4.72818	1.04054	-4.54395	5.52e-06	8.81e-05	Depleted
Vindoline	11069.8	-0.36713	0.0813914	-4.51068	6.46e-06	0.000101314	Depleted
Oleandolide	25355.6	-0.938869	0.208197	-4.50952	6.5e-06	0.000101314	Depleted
Thyrotropin releasing hormone	1450.79	-7.93447	1.76535	-4.49455	6.97e-06	0.00010746	Depleted
Brassinolide	2506.42	3.14169	0.701636	4.47767	7.55e-06	0.000114996	Enriched
Curculigoside	2223.7	-1.18405	0.266252	-4.44711	8.7e-06	0.000131139	Depleted
Curcumin monoglucoside	65.8427	-2.29908	0.523263	-4.39373	1.11e-05	0.000166017	Depleted
Cymathere lactone	3953.51	-0.573322	0.131256	-4.36797	1.25e-05	0.000184806	Depleted
D-Phosphatidylglycerol	714.391	1.55119	0.356556	4.35049	1.36e-05	0.000197993	Enriched
Amaranthin	177.757	-3.16265	0.72833	-4.34233	1.41e-05	0.000203281	Depleted
Monomenthyl succinate	920.6	-1.32796	0.310834	-4.27225	1.94e-05	0.000276067	Depleted
Digoxin	44676.2	-1.3195	0.310835	-4.24501	2.19e-05	0.000308554	Depleted
Terrestrosin D	36048.7	1.67615	0.401207	4.17777	2.94e-05	0.000411206	Enriched
Ricinoleic Acid methyl ester	410375	-1.31881	0.318814	-4.1366	3.52e-05	0.000487298	Depleted
Secalciferol	2503.14	0.815476	0.197303	4.13311	3.58e-05	0.000489715	Enriched
Fungichromin	333548	0.79418	0.194204	4.08941	4.32e-05	0.000585799	Enriched
Berbamunine	10776.1	-1.78251	0.439291	-4.0577	4.96e-05	0.000664582	Depleted
Adenine	91.4484	-1.2904	0.321557	-4.01297	6e-05	0.000796083	Depleted
Norbicycloekasantalal	1499.53	-0.785118	0.196071	-4.00425	6.22e-05	0.000817942	Depleted
Santene	164.016	-1.12473	0.284292	-3.95626	7.61e-05	0.000983831	Depleted
Terpendole B	31117.7	-1.195	0.302094	-3.95573	7.63e-05	0.000983831	Depleted
Epothilone B	123236	0.299962	0.0759251	3.95077	7.79e-05	0.000994907	Enriched
Estragole	18080.6	-0.247205	0.0628163	-3.93536	8.31e-05	0.00105092	Depleted
Glycodeoxycholic acid	134791	0.614136	0.157045	3.91058	9.21e-05	0.00115394	Enriched
Pheophorbide a	3545.05	-1.25251	0.321052	-3.90127	9.57e-05	0.00118813	Depleted
pentyl-Benzene	265.153	-1.34004	0.344456	-3.89031	0.000100118	0.00123172	Depleted
Linoleamide	7520.67	0.67228	0.173129	3.88311	0.000103127	0.00125721	Enriched
Pregnanediol	24445.9	-0.791494	0.204904	-3.86276	0.000112115	0.00135447	Depleted
Pregnan-20-one, 17-(acetyloxy)-3-hydroxy-6-methyl-, (3b,5b,6a)-	3.28736e+06	0.529993	0.137722	3.84828	0.000118951	0.00141787	Enriched
Puerarin 4'-methyl ether	300.035	-1.44893	0.376619	-3.8472	0.000119477	0.00141787	Depleted
Azelaic acid	8163.58	0.316211	0.0823066	3.84187	0.000122102	0.0014363	Enriched
Shogaol	13.6739	-7.23021	1.90019	-3.80499	0.000141809	0.00165362	Depleted
ROSIRIDIN	18.5375	-3.72212	0.988646	-3.76487	0.000166635	0.00192636	Depleted
Rhoifolin	207.546	-4.62821	1.23084	-3.76021	0.000169769	0.00194582	Depleted
Deserpidine	1975.14	-6.72134	1.79204	-3.75067	0.000176361	0.00200424	Depleted
Coproporphyrin I	26.961	-7.23927	1.96364	-3.68667	0.000227209	0.0025604	Depleted
Ectocarpen	383.665	-0.750832	0.204315	-3.67487	0.00023797	0.00265932	Depleted
Canthaxanthin	930.738	-1.12872	0.307398	-3.67184	0.000240812	0.00266884	Depleted
Misoprostol (free acid)	14816.4	-0.866254	0.239049	-3.62376	0.000290356	0.00319153	Depleted
Oleanolic acid	85181.9	-7.98699	2.21392	-3.60762	0.000309018	0.00336905	Depleted
Pennogenin 3-O-beta-chacotrioside	190290	-1.40689	0.391489	-3.5937	0.00032601	0.00352564	Depleted
Taurolithocholic acid	591295	0.369447	0.103174	3.58081	0.000342529	0.00367465	Enriched
Pinolenic Acid	68923.7	-0.998938	0.279334	-3.57614	0.000348702	0.00371119	Depleted
Cafestol	729.9	-0.977485	0.27411	-3.56603	0.000362434	0.00382696	Depleted
Diisobutyl phthalate	2.57486e+06	0.506551	0.14245	3.55598	0.000376569	0.00394515	Enriched
Dihydrokalafungin	778.945	-0.780963	0.221815	-3.52079	0.00043026	0.00446395	Depleted
Spheroidenone	1957.89	-1.50047	0.426359	-3.51926	0.000432747	0.00446395	Depleted
Pristimerin	8184.47	-2.99922	0.855946	-3.50398	0.000458359	0.00469206	Depleted
Isoschaftoside	27.4565	-2.77443	0.792932	-3.49895	0.00046709	0.00474521	Depleted
Carboxyspermidine	12589.8	-0.374068	0.107647	-3.47495	0.000510944	0.00513563	Depleted
Butorphanol	5744.21	-0.5758	0.165756	-3.47378	0.00051318	0.00513563	Depleted
Dihydroechinofuran	10.2594	6.80782	1.9612	3.47125	0.000518039	0.00514585	Enriched
Caprylic acid	1553.7	-0.51678	0.150195	-3.44072	0.000580175	0.00572069	Depleted
Paspalinine	363433	-1.3616	0.398202	-3.41938	0.000627643	0.00614357	Depleted
Undecylprodigiosin	10646	0.354598	0.105077	3.37466	0.00073908	0.00718193	Enriched
Protodioscin	4311.15	-1.75678	0.523158	-3.35803	0.000784988	0.00757316	Depleted
Cortisol	3761.86	-0.314183	0.0938795	-3.34666	0.00081792	0.00783451	Depleted
Chenodeoxycholoyl-CoA	142.745	-3.39937	1.03003	-3.30028	0.000965896	0.00918629	Depleted
Labienoxime	2925.01	1.43142	0.43556	3.2864	0.00101478	0.00958327	Enriched
Bilirubin	143.626	-10.6231	3.23968	-3.27906	0.00104153	0.0097671	Depleted
Prostaglandin J2	20204.7	0.405834	0.124329	3.2642	0.00109773	0.0102226	Enriched
Lutein	115331	-0.671612	0.206281	-3.25581	0.00113071	0.0103826	Depleted
Estriol	457.042	-0.768565	0.236184	-3.2541	0.00113752	0.0103826	Depleted
Cixiophiopogon A	692.943	-2.21995	0.682233	-3.25395	0.00113814	0.0103826	Depleted
Phloretin	1328.24	5.63818	1.73586	3.24807	0.0011619	0.0105277	Enriched
Antibiotic JI-20A	52122.7	-0.777018	0.240528	-3.23047	0.00123587	0.0111229	Depleted
Sinapoylspermine	39356	0.246512	0.076583	3.21889	0.00128688	0.0115047	Enriched
Morellinol	8258.35	-5.21241	1.62295	-3.21168	0.0013196	0.0117191	Depleted
Neoandrographolide	113168	-2.89494	0.90564	-3.19657	0.00139072	0.0122695	Depleted
Prunin	299.878	-5.95291	1.86386	-3.19386	0.00140386	0.0123045	Depleted
Octylamine	10796.3	0.313248	0.0983996	3.18343	0.0014554	0.0126733	Enriched
Phylloquinol	7684.13	1.94657	0.613252	3.17418	0.00150262	0.0130001	Enriched
Decarbamoylsaxitoxin	4234.36	1.00662	0.318938	3.15617	0.00159858	0.0137417	Enriched
Ammonia	4134.34	1.82392	0.579492	3.14744	0.00164704	0.0140183	Enriched
Ascorbyl stearate	7781.7	-0.831418	0.264226	-3.14662	0.00165168	0.0140183	Depleted
Pulsatilla saponin D	267300	-0.519067	0.16847	-3.08106	0.00206263	0.0173961	Depleted
Isobiflorin 6''-gallate	152.173	1.41329	0.459464	3.07595	0.00209835	0.0175868	Enriched
Morroniside	15.0564	7.36182	2.39928	3.06835	0.00215245	0.0179282	Enriched
Cedryl acetate	6565.93	-0.661203	0.216374	-3.05584	0.00224431	0.0185779	Depleted
Protoporphyrin	24.9855	6.21517	2.07767	2.99141	0.0027769	0.0228455	Enriched
Chikusetsusaponin Iva	515.785	-3.2686	1.09965	-2.97241	0.00295473	0.0241603	Depleted
Epithienamycin F	474.94	-1.34186	0.451778	-2.97018	0.00297629	0.0241891	Depleted
Buddlejasaponin IVb	35627	-1.51702	0.514976	-2.94581	0.00322111	0.0260211	Depleted
Hydrogenobyrinate a,c diamide	9375.07	0.873185	0.297787	2.93225	0.00336521	0.0270224	Enriched
Stizolobate	737.151	-0.911323	0.312621	-2.91511	0.00355566	0.0283818	Depleted
Androsta-1,4-diene-3,17-dione	2316.38	-0.74642	0.257603	-2.89757	0.00376071	0.0298409	Depleted
Valrubicin	846.784	-1.78655	0.617375	-2.89379	0.00380626	0.0300246	Depleted
Dihomomethionine	3.47617e+06	0.402516	0.140637	2.8621	0.00420848	0.0330033	Enriched
Norajmaline	492451	0.884923	0.311902	2.83718	0.00455137	0.0354681	Enriched
Triparanol	537342	-1.52534	0.538141	-2.83447	0.0045902	0.0354681	Depleted
Phosphonoacetate	100495	0.393705	0.13894	2.83364	0.00460212	0.0354681	Enriched
Terpendole G	9874.37	-1.58029	0.56381	-2.80288	0.00506489	0.0388116	Depleted
Ascorbyl Palmitate	6142.37	-0.400544	0.143092	-2.7992	0.00512288	0.0390328	Depleted
Bisdemethoxycurcumin	11196.6	0.419435	0.151678	2.7653	0.00568698	0.0430861	Enriched
Eugenin	85.2463	1.53789	0.557419	2.75895	0.00579877	0.0436862	Enriched
Octinoxate	693.974	-0.459374	0.167328	-2.74535	0.00604464	0.0452841	Depleted
Dihydroclavaminic acid	2490.11	-1.07905	0.393816	-2.73998	0.00614423	0.0457745	Depleted
Prostaglandin F2alpha	30482.2	-0.431958	0.15802	-2.73357	0.00626514	0.0464174	Depleted
Pregnanolone	3161.39	-0.468219	0.171419	-2.73142	0.00630611	0.0464643	Depleted
Isoacteoside	1104.71	-2.06761	0.760897	-2.71734	0.00658093	0.0482242	Depleted
Oleandrin	2.25272e+06	0.484599	0.178826	2.70989	0.00673062	0.049053	Enriched
Phoenicoxanthin	29296.3	-0.822348	0.304588	-2.69987	0.00693672	0.0502819	Depleted
Paeonolide	186.775	-4.19741	1.56123	-2.68853	0.00717678	0.0517423	Depleted
Lonchocarpenin	475.729	-0.841843	0.314894	-2.67342	0.0075082	0.0538422	Depleted
DIBOA	15409.1	0.425769	0.160803	2.64777	0.00810253	0.057506	Enriched
Melicopicine	2460.46	-0.408594	0.154322	-2.64767	0.00810487	0.057506	Depleted
Astilbin	231.004	-0.578751	0.222444	-2.60178	0.00927413	0.0654558	Depleted
Clarithromycin	176635	0.29876	0.11491	2.59994	0.00932397	0.0654631	Enriched
Cimiracemoside D	24563.7	0.390121	0.15064	2.58975	0.00960443	0.067081	Enriched
Methylcyclopentane	1492.89	1.04898	0.405494	2.58691	0.00968403	0.0672864	Enriched
Pseudoginsenoside F11	4.01197e+06	0.432954	0.167886	2.57885	0.00991295	0.068522	Enriched
Spheroidene	56473.1	-1.89235	0.734436	-2.5766	0.0099778	0.0686166	Depleted
Orotidine	1743.18	0.286108	0.111193	2.57307	0.0100802	0.0689669	Enriched
Alysifolinone	47.355	1.65257	0.644596	2.56372	0.0103556	0.0704919	Enriched
Norlinolenic acid	1154.55	-0.502861	0.199744	-2.51753	0.011818	0.0800401	Depleted
Campestanol	1.52246e+06	0.308187	0.122576	2.51426	0.0119283	0.0803812	Enriched
Troxerutin	90.1424	-1.61684	0.645402	-2.50517	0.0122392	0.0820637	Depleted
Olmesartan	238.556	2.43878	0.976315	2.49794	0.0124918	0.0833405	Enriched
Colforsin	711.484	0.623728	0.250857	2.48639	0.0129046	0.0856689	Enriched
Oxoglutaric acid	45.348	-2.20058	0.889647	-2.47355	0.013378	0.0883736	Depleted
PR-toxin	7624.59	0.739629	0.300524	2.46113	0.0138499	0.0907839	Enriched
Decursinol	14.807	-3.59484	1.46108	-2.4604	0.0138782	0.0907839	Depleted
Nandrolone phenpropionate	9535.03	-0.81225	0.331162	-2.45273	0.0141778	0.0922935	Depleted
Prim-O-glucosylcimifugin	10923.5	0.631234	0.258101	2.44569	0.0144577	0.0936606	Enriched
Jasmolone	1968.77	-0.27395	0.113192	-2.42023	0.0155108	0.0996112	Depleted
Stearidonic acid	1.02292e+06	0.933522	0.385769	2.4199	0.0155248	0.0996112	Enriched
Demethyl-desacetyl-rifamycin S	37.4854	-8.68514	3.59284	-2.41734	0.0156343	0.099836	Depleted
Perindoprilat lactam A	525.196	1.38062	0.576957	2.39294	0.0167138	0.106062	Enriched
Parthenin	345.977	0.701285	0.293208	2.39177	0.0167675	0.106062	Enriched
Melafolone	1440.62	0.964477	0.403794	2.38853	0.0169157	0.106498	Enriched
Bacteriopheophytin	1.26752e+07	1.43635	0.603762	2.37901	0.0173592	0.108779	Enriched
Aplotaxene	403.453	-2.52417	1.0721	-2.35441	0.0185519	0.115712	Depleted
Amoricin	65.3904	2.90064	1.23409	2.35043	0.0187516	0.116416	Enriched
progesterone	10764.7	-0.716954	0.306393	-2.33998	0.0192845	0.119173	Depleted
Handelin	4127.96	-0.680591	0.292364	-2.32789	0.0199181	0.122524	Depleted
Vicine	300.575	1.65063	0.711313	2.32054	0.0203117	0.124374	Enriched
Phenolic phosphate	11621.9	0.259866	0.11252	2.30951	0.0209154	0.127489	Enriched
Thapsigargin	6.48833	-6.15477	2.67048	-2.30474	0.0211813	0.128525	Depleted
Gentiopicrin	30.0993	-1.35465	0.588225	-2.30295	0.0212817	0.128553	Depleted
Trimetazidine	3147.91	-0.51982	0.226657	-2.29342	0.0218238	0.131237	Depleted
Pubesenolide	1.56234e+06	0.244243	0.106918	2.28439	0.0223485	0.133792	Enriched
Sipeimine-3beta-D-glucoside	127.749	5.59506	2.46371	2.27099	0.0231478	0.137961	Enriched
Tylactone	4084.85	2.32431	1.02599	2.26543	0.0234863	0.139359	Enriched
Alangiside	2139.92	-0.841701	0.373547	-2.25326	0.0242425	0.143212	Depleted
Avermectin B1b aglycone	28236.1	-0.446006	0.198875	-2.24264	0.0249199	0.146568	Depleted
Oxamflatin	559.855	0.800499	0.358695	2.23169	0.0256352	0.150117	Enriched
Malvidin	1270.23	-1.40651	0.631251	-2.22813	0.0258718	0.150828	Depleted
Clinodiside A	142454	-1.09128	0.490135	-2.22649	0.0259816	0.150828	Depleted
Pyrrolidine	150.318	-1.05806	0.47632	-2.22133	0.0263286	0.152184	Depleted
Harpagide	29.8077	3.28601	1.48974	2.20575	0.0274014	0.157153	Enriched
Guanidinoproclavaminic acid	125.238	0.943935	0.428096	2.20496	0.0274569	0.157153	Enriched
Campesterol	18864.7	-0.770235	0.349506	-2.20378	0.0275399	0.157153	Depleted
Phosphocholine	4932.19	0.512326	0.233116	2.19773	0.0279682	0.158901	Enriched
Premithramycin A3	2205.53	-0.740718	0.337284	-2.19612	0.0280831	0.158901	Depleted
Atraric acid	15872.2	0.207215	0.0947938	2.18595	0.0288189	0.162379	Enriched
Fujikinetin methyl ether	280.811	-0.772109	0.355517	-2.17179	0.0298715	0.167606	Depleted
Antibiotic G-418	73119.4	0.876193	0.40376	2.17008	0.0300006	0.167628	Enriched
Carnitine	6492.4	-1.79994	0.832778	-2.16137	0.030667	0.169528	Depleted
Deslanoside	321.656	-1.67533	0.775266	-2.16098	0.0306971	0.169528	Depleted
Dihydrosterigmatocystin	615.97	0.40669	0.188223	2.16068	0.0307198	0.169528	Enriched
Halaminol A	194230	0.22047	0.102219	2.15684	0.031018	0.170472	Enriched
Astaxanthin	8361.01	-0.941265	0.438339	-2.14734	0.0317659	0.173869	Depleted
Anemarrhenasaponin I	1026.23	2.06937	0.965241	2.14388	0.0320421	0.174669	Enriched
Hyperoside	1395.22	0.381061	0.178488	2.13494	0.0327658	0.17789	Enriched
Desmosterol	5517.03	0.639029	0.302872	2.1099	0.0348671	0.188535	Enriched
Dexamethasone	37.8947	-4.99007	2.37225	-2.10352	0.0354204	0.190119	Depleted
Prohydrojasmon (racemate)	9495.75	1.36612	0.649527	2.10325	0.0354435	0.190119	Enriched
Diosgenin glucoside	44067.5	-0.58144	0.27807	-2.09098	0.0365297	0.195093	Depleted
Glycocholate	7757.73	-0.625747	0.299632	-2.08838	0.0367632	0.195093	Depleted
Oxalosuccinate	378.827	0.834875	0.399869	2.08787	0.0368093	0.195093	Enriched
Citric acid	27045.9	0.427411	0.204867	2.08629	0.0369527	0.195093	Enriched
Codeine	21.1325	-7.85835	3.79062	-2.0731	0.0381625	0.20069	Depleted
Homoveratric acid	3831.91	0.202754	0.097934	2.07031	0.0384233	0.201272	Enriched
Roxithromycin	534603	0.531869	0.257161	2.06824	0.0386179	0.201299	Enriched
Hexadecanedioate	4520.4	-1.76232	0.852575	-2.06706	0.0387287	0.201299	Depleted
Loganin	8302.33	0.314784	0.155049	2.03022	0.0423337	0.219187	Enriched
Idebenone	1248.67	0.278403	0.137333	2.02721	0.0426413	0.219825	Enriched
Violacein	1412.65	-0.768047	0.379323	-2.02478	0.0428897	0.219825	Depleted
Methylglyoxal	221406	0.318676	0.157432	2.02421	0.0429486	0.219825	Enriched
Acarbose 7IV-phosphate	253.576	-1.36943	0.679196	-2.01625	0.0437742	0.222162	Depleted
Angelicain	367.965	-1.42805	0.708585	-2.01536	0.0438667	0.222162	Depleted
Demethyllactenocin	667967	0.39274	0.194921	2.01487	0.0439183	0.222162	Enriched
Avermectin A1a	38869.9	0.99418	0.493771	2.01344	0.0440679	0.222162	Enriched
Megestrol	1209.41	-0.32165	0.159957	-2.01085	0.0443416	0.222705	Depleted
Acetoin	121366	0.17904	0.0891868	2.00747	0.0446993	0.223663	Enriched
Premithramycin A2'	20.6627	-7.82595	3.9089	-2.00208	0.0452757	0.225705	Depleted
Actinorhodin	2679.33	0.240107	0.120765	1.98823	0.0467865	0.232373	Enriched
Pseudoecgonyl-CoA	459.692	-1.4103	0.712191	-1.98023	0.0476778	0.235926	Depleted
Demethylmacrocin	22055.3	0.822305	0.416568	1.974	0.0483818	0.238529	Enriched
Tylosin	197250	-0.62517	0.31786	-1.96681	0.0492051	0.2417	Depleted
fumagillin	85.9489	-4.05872	2.07908	-1.95217	0.0509175	0.247823	Depleted
Danielone	438.8	1.20773	0.618714	1.952	0.0509385	0.247823	Enriched
Luteolin	143.749	-0.816761	0.418545	-1.95143	0.0510061	0.247823	Depleted
Palmitoyl Ethanolamide	37114.2	0.329497	0.169298	1.94625	0.051625	0.249924	Enriched
Avermectin B1a	13903.8	-0.959107	0.495926	-1.93397	0.0531165	0.25622	Depleted
Calomelanol H	571.788	0.391802	0.203037	1.92971	0.0536431	0.257225	Enriched
Putaminoxin	2411.38	0.524111	0.271675	1.92918	0.0537084	0.257225	Enriched
Alternariol	5913.94	0.18026	0.0936419	1.92499	0.0542308	0.258803	Enriched
Narbomycin	5165.16	-1.77817	0.929694	-1.91264	0.0557941	0.265319	Depleted
Shanzhiside methyl ester	42.6798	1.63093	0.85752	1.90191	0.0571825	0.269908	Enriched
Allomaltol	12980.2	0.173208	0.0911004	1.90128	0.0572652	0.269908	Enriched
Strictosidine aglycone	5.11043	5.80329	3.05518	1.89949	0.0574999	0.269908	Enriched
Biocytin	147.277	2.2263	1.17235	1.899	0.0575643	0.269908	Enriched
Podophyllotoxone	374.774	-0.588759	0.311868	-1.88785	0.0590467	0.275894	Depleted
Vasicinol	1070.55	0.385445	0.204664	1.88331	0.0596588	0.277786	Enriched
Oxybenzone	91.1086	0.55521	0.296231	1.87425	0.060896	0.282566	Enriched
Sirohydrochlorin	14.3938	-7.30424	3.90984	-1.86817	0.0617382	0.285486	Depleted
Neurosporaxanthin	202617	0.170805	0.0916504	1.86366	0.0623695	0.287414	Enriched
Deapioplatycodin D	519.789	-1.08871	0.585649	-1.85898	0.0630295	0.289461	Depleted
Floxuridine	13.9078	-7.25463	3.90994	-1.85543	0.0635348	0.29024	Depleted
Sucrose 6'-phosphate	4362.44	0.280864	0.151429	1.85475	0.0636321	0.29024	Enriched
Hydroxymethylphosphonate	454118	0.365869	0.197466	1.85282	0.0639083	0.290512	Enriched
Valienone	3384.23	0.202199	0.109312	1.84974	0.0643516	0.291539	Enriched
Oleamide	236895	0.294615	0.159491	1.84722	0.0647148	0.291832	Enriched
Baohuoside I	26.744	-1.78388	0.966244	-1.8462	0.0648632	0.291832	Depleted
decanamide	26826.7	0.249893	0.135459	1.84478	0.0650691	0.291832	Enriched
Avermectin B1b	1441.05	-0.806857	0.438199	-1.8413	0.0655769	0.293129	Depleted
Artocarpetin B	881.851	0.292526	0.159334	1.83593	0.0663682	0.29568	Enriched
Hydroxyecdysone	25575.3	-0.217131	0.118475	-1.83272	0.0668444	0.296722	Depleted
Zeinoxanthin	457.98	-1.36024	0.742743	-1.83138	0.0670446	0.296722	Depleted
Curcumenol	115957	0.297966	0.163724	1.81993	0.0687702	0.303358	Enriched
Mifepristone	4538.96	0.423594	0.233143	1.81688	0.0692349	0.304082	Enriched
Triamcinolone Diacetate	416.504	-0.872322	0.480383	-1.81589	0.0693878	0.304082	Depleted
Quinine	5211.28	-0.335489	0.186115	-1.80259	0.0714523	0.312109	Depleted
Malonyldaidzin	159.078	1.27299	0.709171	1.79504	0.0726472	0.316298	Enriched
Tacrolimus	105940	0.271235	0.151404	1.79147	0.073218	0.317752	Enriched
Calcitriol	1377.82	-0.489158	0.273314	-1.78973	0.0734974	0.317936	Depleted
Methymycin	35228.4	0.22001	0.123478	1.78177	0.0747868	0.32152	Enriched
Daphnoretin methyl ether	955.976	0.491567	0.275905	1.78166	0.0748055	0.32152	Enriched
Toringin	8466.02	0.231945	0.130607	1.7759	0.0757487	0.324534	Enriched
Ascorbate	2.95712e+06	0.248958	0.140375	1.77353	0.0761417	0.325179	Enriched
Secologanin	11.0245	-6.91972	3.91077	-1.7694	0.0768273	0.32662	Depleted
Methylarbutin	10.9878	-6.91482	3.91079	-1.76814	0.0770373	0.32662	Depleted
Butanoylphosphate	7.14216e+06	0.252471	0.142872	1.76711	0.07721	0.32662	Enriched
Cubebinin	348.825	-0.651347	0.368961	-1.76535	0.0775043	0.326834	Depleted
Hydroxyhydroquinone	227.527	-1.35037	0.767648	-1.75909	0.0785614	0.330254	Depleted
Rhapontin	72.0241	-0.932064	0.533039	-1.74858	0.080363	0.336771	Depleted
Embelin	18448	0.492773	0.28283	1.74229	0.0814571	0.337562	Enriched
Desmethylfluoxetine	35731	0.611735	0.351285	1.74142	0.0816096	0.337562	Enriched
Murrayenol	250394	-0.317494	0.182362	-1.741	0.0816827	0.337562	Depleted
Crotmadine	1018.1	0.20567	0.118181	1.7403	0.081807	0.337562	Enriched
Berbamine	1045.91	-0.718697	0.413186	-1.7394	0.0819636	0.337562	Depleted
Puromycin	55028.2	-0.753136	0.43395	-1.73554	0.0826457	0.337562	Depleted
Lotaustralin	25.7636	1.44967	0.835524	1.73504	0.0827331	0.337562	Enriched
Orcinol gentiobioside	15460.1	0.224255	0.129257	1.73495	0.0827488	0.337562	Enriched
Geranyl phenylacetate	1314.61	-0.452147	0.260668	-1.73457	0.0828172	0.337562	Depleted
Protopine	9.87761	-6.76126	3.91124	-1.72868	0.083867	0.340805	Depleted
Spirolucidine	27785	-0.189286	0.109599	-1.72708	0.0841528	0.340933	Depleted
Itaconate	104.985	-0.78813	0.458186	-1.72011	0.0854122	0.344048	Depleted
Anabasine	57164.4	-0.841357	0.489165	-1.71999	0.0854348	0.344048	Depleted
Dihydrogranaticin	4167.45	0.25088	0.145981	1.71857	0.085692	0.344051	Enriched
Glutathionylspermine	285.231	-0.7191	0.419194	-1.71543	0.0862658	0.34434	Depleted
Artoindonesianin R	785.718	-1.08841	0.634503	-1.71537	0.0862775	0.34434	Depleted
Deoxyadenosine	111.087	-1.15555	0.675448	-1.71079	0.0871197	0.346072	Depleted
Sophoraflavone A	23.832	-3.67243	2.14889	-1.70899	0.087453	0.346072	Depleted
Arachidonic Acid (peroxide free)	22309.7	1.62453	0.95068	1.70881	0.0874857	0.346072	Enriched
Anastatin B	376.631	0.512102	0.29999	1.70706	0.0878103	0.346334	Enriched
I-BOP	651.27	-0.844545	0.495941	-1.70291	0.0885845	0.348237	Depleted
Dihydrolipoyl-AMP	9.18512	-6.65632	3.91157	-1.7017	0.0888121	0.348237	Depleted
Cholic acid (sodium)	4745.03	-0.45787	0.269534	-1.69875	0.0893671	0.349226	Depleted
Tetracosanoic acid	15538.4	0.211544	0.124615	1.69759	0.0895851	0.349226	Enriched
Hydroxyatrazine	84944.2	0.206117	0.121541	1.69586	0.0899121	0.349484	Enriched
Afzelechin	16.2401	-2.72076	1.60646	-1.69363	0.090335	0.350114	Depleted
Dodecanedioic acid	326.427	-0.961508	0.569505	-1.68832	0.0913495	0.353025	Depleted
Chenodeoxycholate	3612.28	1.62718	0.967344	1.68211	0.0925482	0.35663	Enriched
Neocarzinostatin chromophore	8.63425	-6.56715	3.91188	-1.67877	0.0931969	0.357285	Depleted
Azacitidine	31887.4	2.18477	1.30253	1.67733	0.0934772	0.357285	Enriched
Toluene	709.326	-2.83293	1.68916	-1.67713	0.0935177	0.357285	Depleted
Parishin	8.48187	-6.54112	3.91197	-1.67208	0.094509	0.360047	Depleted
Heptadecatrienal	597.319	0.544798	0.327355	1.66424	0.0960639	0.363564	Enriched
Mulberroside A	8.3043	6.50298	3.91205	1.66229	0.0964538	0.363564	Enriched
Epidermin	3629.22	-0.655529	0.394494	-1.6617	0.0965734	0.363564	Depleted
Azadirachtin A	8.24447	6.49277	3.91209	1.65967	0.096981	0.363564	Enriched
Dihydro Isorescinnamine	1.99117e+07	0.233338	0.140598	1.65961	0.0969936	0.363564	Enriched
Ansamitocin P-3	265.069	-0.563725	0.339862	-1.65869	0.0971787	0.363564	Depleted
Pulcherrimin	81.0685	1.39796	0.84319	1.65794	0.0973301	0.363564	Enriched
Hydantoin-5-propionate	1021.18	0.236965	0.143204	1.65474	0.0979778	0.364967	Enriched
Homoplantaginin	8.79526	-1.64128	0.99298	-1.65288	0.0983545	0.365069	Depleted
Paromamine	8.03392	-6.46277	3.91226	-1.65193	0.0985497	0.365069	Depleted
Benzoquinoneacetic acid	243.536	0.585559	0.354942	1.64973	0.098998	0.365653	Enriched
Sepiapterin	582.146	-0.877243	0.53215	-1.64849	0.0992527	0.365653	Depleted
Isopimpinellin	32.7522	3.40724	2.07764	1.63995	0.101015	0.371125	Enriched
Encelin	2049.11	-0.199478	0.121742	-1.63853	0.101311	0.371196	Depleted
Paederosidic acid	11077.9	0.829088	0.506725	1.63617	0.101804	0.371988	Enriched
Icosenoic acid	7.56908	-6.37733	3.9126	-1.62995	0.103113	0.375745	Depleted
Mesaconate	57.6325	-0.916827	0.56315	-1.62803	0.103518	0.375918	Depleted
Versicolorone	755.875	-0.936898	0.576063	-1.62638	0.103868	0.375918	Depleted
Cholesterol	10305.4	-0.637397	0.392332	-1.62464	0.10424	0.375918	Depleted
Gluconic acid	7.41513	-6.34747	3.91272	-1.62226	0.104747	0.375918	Depleted
Hamaudol	119250	4.96813	3.06967	1.61846	0.105564	0.375918	Enriched
Adynerin	118477	-0.261711	0.161732	-1.61818	0.105624	0.375918	Depleted
Mupirocin	1815.39	-2.71209	1.67644	-1.61777	0.105712	0.375918	Depleted
Prunasin	7.31019	6.31907	3.91277	1.61499	0.106314	0.375918	Enriched
Sweroside	8.84645	-1.81132	1.12192	-1.61449	0.106421	0.375918	Depleted
Sulfate	21470.1	0.895655	0.554794	1.61439	0.106442	0.375918	Enriched
Vidarabine	39530.5	0.372061	0.230899	1.61136	0.107102	0.375918	Enriched
Sucrose	4.40041e+06	0.229696	0.142676	1.60992	0.107416	0.375918	Enriched
Eugenol acetate	302879	0.263033	0.16349	1.60886	0.107646	0.375918	Enriched
Aflatoxin ExB2	66.2192	2.81373	1.74957	1.60824	0.107783	0.375918	Enriched
Dihydrophaseic acid	9136	-1.27574	0.794578	-1.60555	0.108372	0.375918	Depleted
Rocagloic acid	7.08595	-6.2822	3.913	-1.60547	0.108391	0.375918	Depleted
Sclareol glycol	6536	0.482333	0.300464	1.60529	0.108429	0.375918	Enriched
Hydroquinone	7.05233	-6.27515	3.91303	-1.60366	0.10879	0.375918	Depleted
Veratrosine	4370.42	-2.75458	1.71831	-1.60307	0.108919	0.375918	Depleted
Chrysophanein	1484.41	0.320719	0.200153	1.60237	0.109074	0.375918	Enriched
Biopterin	1080.54	0.237064	0.148011	1.60166	0.10923	0.375918	Enriched
Mithramycin	7.00831	-6.2657	3.91307	-1.60122	0.109327	0.375918	Depleted
Oleic Acid ethyl ester	1014.22	-0.255498	0.159872	-1.59814	0.110012	0.376661	Depleted
Estrone	536.014	-0.957562	0.59933	-1.59772	0.110105	0.376661	Depleted
Shikimic acid	398.735	-1.30176	0.819457	-1.58856	0.11216	0.382715	Depleted
Norecasantalic acid	413.038	-0.209713	0.132276	-1.58542	0.112872	0.383337	Depleted
Abscisic aldehyde	38693.9	0.328233	0.207057	1.58523	0.112914	0.383337	Enriched
Aminopterin	305.484	1.06429	0.672941	1.58155	0.113753	0.384435	Enriched
Bucladesine	6.676	6.18814	3.91334	1.58129	0.113811	0.384435	Enriched
Epitestosterone	11206.3	0.237224	0.151063	1.57036	0.116331	0.39196	Enriched
Bruceantin	139.595	-4.11464	2.62469	-1.56767	0.116958	0.393086	Depleted
Threonate	201.067	0.85505	0.546449	1.56474	0.117644	0.394403	Enriched
Idebenone Metabolite (Benzenebutanoic acid, 2,5-dihydroxy-3,4-dimethoxy-6-methyl-)	1089.22	0.939932	0.604418	1.5551	0.119922	0.400586	Enriched
Avermectin A1b	4092.92	-0.821498	0.528681	-1.55386	0.120217	0.400586	Depleted
Nitrosylsulfuric acid	998208	0.17495	0.112712	1.55219	0.120618	0.400586	Enriched
Simvastatin	5238.06	0.426277	0.274903	1.55064	0.120987	0.400586	Enriched
Scolymoside	61.7864	-3.90688	2.51956	-1.55062	0.120992	0.400586	Depleted
Corchorifatty acid D	6198.08	-0.477561	0.30822	-1.54942	0.121281	0.400586	Depleted
Aurantio-obtusin ?1?7?1?7-D-glucoside	2655.08	0.243368	0.157344	1.54673	0.121929	0.401735	Enriched
Echinatin	1113.64	0.455296	0.295631	1.54008	0.123541	0.40605	Enriched
Pantothenol	623.609	0.361185	0.234873	1.53779	0.124101	0.406587	Enriched
Ouabagenin	39436.9	0.373569	0.243141	1.53643	0.124433	0.406587	Enriched
cyclosativene	475.343	-3.52724	2.29684	-1.53569	0.124614	0.406587	Depleted
Albireodelphin	954.2	-0.761887	0.497047	-1.53283	0.125319	0.406875	Depleted
Proansamitocin	5.81177	-5.99555	3.91437	-1.53168	0.125602	0.406875	Depleted
Desmethyldehydronifedipine	2328.56	0.408734	0.267019	1.53073	0.125837	0.406875	Enriched
Corey PG-Lactone Diol	54.0937	-0.693358	0.453054	-1.53041	0.125916	0.406875	Depleted
Tryptamine	3608.34	0.187789	0.123068	1.5259	0.127034	0.408524	Enriched
Resmethrin	10412.2	0.33158	0.217441	1.52492	0.12728	0.408524	Enriched
Nodakenin	71.9933	-1.80904	1.18651	-1.52468	0.12734	0.408524	Depleted
Lecanoric acid	717.176	0.314932	0.207045	1.52108	0.128239	0.410428	Enriched
D-Fructose 6-phosphate	1218.92	-0.220285	0.145582	-1.51314	0.130245	0.415206	Depleted
Tenuifoliside C	5.54916	5.92179	3.91468	1.51272	0.130352	0.415206	Enriched
Pseudopelletierine	6317.68	0.580585	0.384596	1.5096	0.131146	0.416418	Enriched
Batyl Alcohol	8645.36	-0.316451	0.209739	-1.50879	0.131353	0.416418	Depleted
Versiconal	1024.29	0.172505	0.114446	1.50731	0.13173	0.416628	Enriched
Folate	191.449	2.37185	1.57653	1.50447	0.13246	0.417949	Enriched
Typhaneoside	5.39061	5.87999	3.91491	1.50195	0.133111	0.419017	Enriched
Chrysoeriol	4977.34	0.20908	0.139386	1.50001	0.133613	0.419614	Enriched
Riesling acetal	1429.48	0.295645	0.197345	1.49811	0.134104	0.420172	Enriched
Senecionine	5.23184	-5.84446	3.9152	-1.49276	0.1355	0.423556	Depleted
Ajugol	5.15342	-5.82289	3.91533	-1.4872	0.136962	0.427129	Depleted
Haginin A	2895.19	0.256123	0.172622	1.48373	0.137881	0.42895	Enriched
Rabelomycin	99.5268	0.959083	0.647037	1.48227	0.138269	0.42895	Enriched
Swainsonine	1668.21	0.198093	0.133875	1.47969	0.138956	0.42895	Enriched
Neocnidilide	4669.47	0.150427	0.101665	1.47964	0.138969	0.42895	Enriched
Glutathione	594.2	-0.362379	0.24507	-1.47868	0.139226	0.42895	Depleted
Rotundic acid	6259.61	-0.688675	0.466546	-1.47611	0.139914	0.42895	Depleted
Choloyl-CoA	4.99237	-5.7771	3.91561	-1.4754	0.140104	0.42895	Depleted
Psilocybin	4.99237	-5.7771	3.91561	-1.4754	0.140104	0.42895	Depleted
Anofinic acid	172299	0.224424	0.152315	1.47342	0.140638	0.429405	Enriched
Protoaphin aglucone	148.068	-1.25634	0.853216	-1.47247	0.140893	0.429405	Depleted
AminoDHQ	1821.62	0.315558	0.214673	1.46995	0.141575	0.430504	Enriched
Geraniol	4579.94	0.410938	0.280307	1.46603	0.142641	0.43216	Enriched
Caffeate	161.389	0.464262	0.316883	1.46509	0.142896	0.43216	Enriched
Jasmonic acid	783.674	0.217314	0.148513	1.46326	0.143396	0.43216	Enriched
Dehydrohistidyltryptophyldiketopiperazine	4.83133	-5.72981	3.9159	-1.46321	0.143409	0.43216	Depleted
Trifolian	79.0388	2.32616	1.60253	1.45155	0.146625	0.440582	Enriched
Phytosphingosine	3520.63	-0.240782	0.166077	-1.44982	0.14711	0.440582	Depleted
Diethylstilbestrol monomethyl ether	435437	-0.137928	0.0951537	-1.44953	0.147189	0.440582	Depleted
Sarisan	4477.78	0.285256	0.198094	1.44001	0.149866	0.447594	Enriched
Auramycinone	85636.6	0.260881	0.181406	1.43811	0.150404	0.448203	Enriched
Choline hydroxide solution	5628.7	0.333376	0.232443	1.43423	0.151506	0.450487	Enriched
Dihydroactinidiolide	1755.77	-0.240448	0.168516	-1.42686	0.153621	0.455475	Depleted
Methylphosphonate	19100.5	0.237847	0.166791	1.42602	0.153863	0.455475	Enriched
GMP	4.33953	-5.5744	3.91694	-1.42315	0.154693	0.455483	Depleted
Colnelenic acid	736537	-0.278114	0.195519	-1.42244	0.154899	0.455483	Depleted
Isoscopoletin	4.35133	5.5696	3.91686	1.42195	0.155039	0.455483	Enriched
Biochanin A 7-O-(6-O-malonyl-beta-D-glucoside)	385.82	0.21439	0.150956	1.42022	0.155545	0.455483	Enriched
Vanillylmandelic acid	643.513	0.267541	0.188389	1.42015	0.155564	0.455483	Enriched
Pyrethrosin	214	1.24367	0.879745	1.41367	0.157459	0.459356	Enriched
Aflatrem	2091.25	-0.397265	0.281185	-1.41282	0.157708	0.459356	Depleted
Nanaomycin	692.012	0.333997	0.236522	1.41212	0.157914	0.459356	Enriched
Tamoxifen	1351.02	-0.249873	0.177597	-1.40697	0.159437	0.462236	Depleted
Hypocrellin A	4.14864	-5.50959	3.91741	-1.40644	0.159594	0.462236	Depleted
Trilobatin	4.15325	5.5038	3.91733	1.40499	0.160025	0.462486	Enriched
Marrubiin	363.555	0.43286	0.308548	1.40289	0.160649	0.463033	Enriched
Neodiospyrin	2416.46	0.737161	0.525779	1.40203	0.160905	0.463033	Enriched
Isocitrate	655.942	-0.432593	0.309769	-1.3965	0.162563	0.466804	Depleted
Leucocyanidin	3361.54	0.24342	0.175063	1.39047	0.164387	0.471032	Enriched
Bancroftinone	1168.53	0.190666	0.137371	1.38796	0.165149	0.472208	Enriched
Maltotetraose	3.86506	-5.40799	3.91818	-1.38023	0.167516	0.477243	Depleted
Nostoxanthin	438406	-0.222336	0.161441	-1.37719	0.168453	0.477243	Depleted
Barbatoflavan	149.752	1.05557	0.76649	1.37715	0.168465	0.477243	Enriched
Periplocin	4216.04	-0.645381	0.468932	-1.37628	0.168736	0.477243	Depleted
Aclacinomycin Y	3.81675	-5.3893	3.91833	-1.37541	0.169005	0.477243	Depleted
Maltopentaose	3.82917	5.38506	3.91824	1.37436	0.169331	0.477243	Enriched
Codeinone	847349	0.333762	0.242928	1.37391	0.169469	0.477243	Enriched
Pseudobaptigenin 7-O-laminaribioside	11.0196	4.36237	3.1797	1.37194	0.170081	0.477243	Enriched
Odoriflavene	5034.49	0.835178	0.608801	1.37184	0.170113	0.477243	Enriched
Ergosterol	163773	0.441742	0.322491	1.36978	0.170755	0.478043	Enriched
Linoleoyl Ethanolamide	18498.7	0.435563	0.318664	1.36684	0.171675	0.478288	Enriched
Cellobiose	513992	0.328294	0.240194	1.36679	0.171692	0.478288	Enriched
Xanthoxin	215.653	-2.36654	1.73235	-1.36608	0.171913	0.478288	Depleted
Deoxyguanidinoproclavaminic acid	47.486	1.27561	0.936895	1.36153	0.173345	0.481275	Enriched
Atropaldehyde	24253.7	0.134761	0.0992684	1.35754	0.17461	0.482853	Enriched
Wedelolactone	8583.07	0.204405	0.150579	1.35746	0.174634	0.482853	Enriched
Hydroxymethylbilane	3.54297	-5.28251	3.91922	-1.34785	0.177707	0.49034	Depleted
Sibiricose A6	3.49072	-5.26044	3.91941	-1.34215	0.179547	0.4944	Depleted
Asiaticoside B	218337	-0.237367	0.177184	-1.33966	0.180356	0.495609	Depleted
Betalamic acid	999.901	0.389743	0.291587	1.33662	0.181346	0.49731	Enriched
Dehydrooreadone	95346.7	0.183914	0.137782	1.33482	0.181935	0.497907	Enriched
Sphinganine	107283	0.122284	0.0917362	1.33299	0.182534	0.498529	Enriched
Geranic acid	995.012	3.25197	2.44731	1.32879	0.183917	0.501225	Enriched
Deoxyuridine	425.491	0.787042	0.592774	1.32773	0.184268	0.501225	Enriched
Auraviketone	66.1183	0.548595	0.414274	1.32423	0.185426	0.503352	Enriched
Tetrahydrofolate	3199.35	0.798892	0.603805	1.3231	0.185803	0.503357	Enriched
Arachidonoyl amine	3215.38	-0.214207	0.162483	-1.31834	0.187391	0.506636	Depleted
Symplocoside	24.1211	1.09369	0.831021	1.31608	0.188147	0.507657	Enriched
Propoxycaine	3.24049	-5.15369	3.92038	-1.31459	0.188648	0.507986	Depleted
Pikromycin	37808.6	0.529215	0.403448	1.31173	0.189611	0.508058	Enriched
Pyridoxal 5'-phosphate hydrate	86.9274	0.702239	0.535364	1.3117	0.18962	0.508058	Enriched
Dihydroprudomenin	2293.85	0.618592	0.471798	1.31114	0.189811	0.508058	Enriched
Anamorelin	4302.5	1.31142	1.00131	1.3097	0.190296	0.508341	Enriched
Malonylgenistin	3278.03	1.67108	1.27738	1.30821	0.190801	0.508675	Enriched
Norethynodrel	1063.17	-0.51353	0.393434	-1.30525	0.191807	0.510343	Depleted
Gravolenic acid	5152.02	0.162258	0.124694	1.30125	0.193173	0.51296	Enriched
Desacetoxyvindoline	833.804	-0.403789	0.310657	-1.29979	0.193674	0.513273	Depleted
Genipin	2431.96	0.143311	0.110501	1.29692	0.194658	0.514865	Enriched
Aristololactam I	4836.52	0.197716	0.152928	1.29287	0.196056	0.517154	Enriched
Lamivudine	30638.6	1.40703	1.08947	1.29148	0.196538	0.517154	Enriched
Neomycin B	37.9082	-1.01825	0.789608	-1.28957	0.1972	0.517154	Depleted
Alpinetin	15.0816	-1.98445	1.5392	-1.28927	0.197304	0.517154	Depleted
Pyridoxamine 5'-phosphate	199.326	0.936057	0.726423	1.28859	0.197542	0.517154	Enriched
Asplenetin	251.618	-0.81286	0.631231	-1.28774	0.197837	0.517154	Depleted
Epmedin C	2.98702	-5.03567	3.92154	-1.28411	0.199105	0.519454	Depleted
Dihydrojasmonic Acid	361.106	0.209982	0.164097	1.27962	0.200679	0.522544	Enriched
Zingerone	3104.2	0.147391	0.115406	1.27715	0.201549	0.523793	Enriched
Neamine	10370.5	0.246032	0.193988	1.26828	0.204698	0.530027	Enriched
Quinol glucuronide	768.758	0.588894	0.465625	1.26474	0.205964	0.530027	Enriched
Cycloserine	19509.8	0.172812	0.136798	1.26326	0.206495	0.530027	Enriched
Acetate	368.751	-0.566685	0.448708	-1.26293	0.206616	0.530027	Depleted
Dehydrocostus Lactone	1.01033e+06	0.204038	0.16157	1.26284	0.206645	0.530027	Enriched
Tenuifoliside A	2.82107	-4.95321	3.9224	-1.2628	0.206661	0.530027	Depleted
Pseudolaric Acid C	4154.47	0.196991	0.156131	1.2617	0.207056	0.530027	Enriched
Catalpol	41.7024	-1.30649	1.03562	-1.26155	0.20711	0.530027	Depleted
Dihydropteroate	2.78485	4.92527	3.92254	1.25563	0.209249	0.533978	Enriched
Calenduloside E	110.908	-0.448907	0.357789	-1.25467	0.209599	0.533978	Depleted
Piceid	46.2803	-1.96497	1.56698	-1.25398	0.209848	0.533978	Depleted
Neoxaline	3644.15	-0.448618	0.358943	-1.24983	0.211361	0.536809	Depleted
Bisnorbiotin	2.71081	4.88863	3.92294	1.24616	0.212704	0.539199	Enriched
Paederoside	1744.21	1.02716	0.82742	1.2414	0.214458	0.541703	Enriched
Glycocholic acid	7125.08	1.34159	1.08166	1.24031	0.214861	0.541703	Enriched
Erythritol	2.65513	-4.86575	3.92338	-1.24019	0.214904	0.541703	Depleted
Dihydrolipoate	8.48941	-3.5165	2.84832	-1.23459	0.216984	0.545555	Depleted
Mirtazapine	79.3905	-2.86045	2.31934	-1.2333	0.217462	0.545555	Depleted
Nopaline	2880.18	0.279295	0.226554	1.23279	0.217653	0.545555	Enriched
Grosvenorine	160.531	-1.15568	0.940197	-1.22919	0.219002	0.547913	Depleted
Sinapoyl aldehyde	38.2381	1.3182	1.07529	1.2259	0.220235	0.549973	Enriched
Oxytetracycline	5.07602	4.785	3.9157	1.222	0.221706	0.552616	Enriched
Moracin M	381.609	-0.604036	0.495493	-1.21906	0.222822	0.554367	Depleted
Gnetin A	35.3311	-1.31323	1.08323	-1.21233	0.225388	0.559713	Depleted
Pseudoginsenoside RT5	73446.3	-0.855107	0.707529	-1.20858	0.226824	0.562237	Depleted
Pogostone	36004.5	0.255461	0.212189	1.20393	0.228616	0.565635	Enriched
Thiamine acetic acid	129.771	1.12421	0.936955	1.19985	0.230196	0.568496	Enriched
Castillene B	12676	0.195129	0.163026	1.19692	0.231336	0.56897	Enriched
Jasmone	1621.74	-0.187181	0.156419	-1.19666	0.231438	0.56897	Depleted
Blue pigment	3074.55	0.215117	0.179896	1.19579	0.231778	0.56897	Enriched
Camptothecin	14.2864	-2.93647	2.45806	-1.19463	0.232232	0.56897	Depleted
Pentadecanoic Acid	3831.3	-0.161366	0.135277	-1.19286	0.232924	0.56897	Depleted
Skimmin	652.477	0.330566	0.277127	1.19283	0.232934	0.56897	Enriched
Yuccaol A	6.73388	-1.4716	1.23555	-1.19105	0.233634	0.569642	Depleted
Robustic acid	1741.06	-0.623635	0.525582	-1.18656	0.235401	0.572908	Depleted
Desulfoglucotropeolin	1257.25	0.309916	0.261846	1.18358	0.236578	0.574642	Enriched
Villinol	983.3	0.449868	0.380408	1.18259	0.23697	0.574642	Enriched
Mithramycin DK	2.25462	-4.63078	3.92631	-1.17942	0.23823	0.576191	Depleted
Neouralenol	715.868	-0.560375	0.475368	-1.17882	0.238468	0.576191	Depleted
Sucrose 6-phosphate	263.572	2.27711	1.9336	1.17766	0.238934	0.576277	Enriched
Angoroside C	1410.85	1.49788	1.27661	1.17333	0.240662	0.579403	Enriched
Melibiitol	125.792	1.94799	1.66183	1.1722	0.241118	0.579461	Enriched
Coniferin	57.2509	-1.8735	1.60207	-1.16942	0.242233	0.581098	Depleted
DIBOA-glucoside	24149.5	0.763918	0.653845	1.16835	0.242667	0.5811	Enriched
Adrenic acid	295086	0.103075	0.0884274	1.16565	0.243757	0.581801	Enriched
Amyl salicylate	2361.94	0.159327	0.136706	1.16547	0.243827	0.581801	Enriched
Protosappanin B	37.3032	1.96767	1.69065	1.16386	0.244482	0.582327	Enriched
Sulfasalazine	2.15729	-4.5662	3.9272	-1.16271	0.244947	0.582401	Depleted
Anisole	511.743	0.191764	0.166085	1.15462	0.248246	0.589201	Enriched
Ricinine	11616.7	0.126128	0.109519	1.15165	0.249463	0.591042	Enriched
Norethindrone	277.75	-0.536909	0.467577	-1.14828	0.250853	0.592603	Depleted
Tropinone	128.308	0.359515	0.31319	1.14791	0.251006	0.592603	Enriched
Neoglycyrol	3586.71	0.190251	0.166071	1.1456	0.251961	0.593296	Enriched
Pentahomomethionine	35658.2	-0.193442	0.168936	-1.14506	0.252184	0.593296	Depleted
Dihydrozeatin riboside monophosphate	3816.27	-0.125254	0.109627	-1.14254	0.253229	0.593738	Depleted
Anhydrotetracycline	63.9412	1.44071	1.26105	1.14247	0.253258	0.593738	Enriched
Dipotassium glycyrrhizinate	227.819	-3.77706	3.31068	-1.14087	0.253924	0.594262	Depleted
Kojic Acid	326.735	-0.264436	0.233148	-1.1342	0.25671	0.599736	Depleted
Dimethylfraxetin	2726.17	0.203271	0.179742	1.1309	0.258096	0.60005	Enriched
Dibutyl sulfide	342.835	-0.3496	0.309152	-1.13083	0.258125	0.60005	Depleted
Novamethymycin	1121.43	-0.510814	0.451773	-1.13069	0.258187	0.60005	Depleted
Piperidine	1041.76	-0.321976	0.28513	-1.12923	0.258802	0.600437	Depleted
Butyl lactate	1.95704	-4.42626	3.92928	-1.12648	0.259962	0.602087	Depleted
Cannabigerolate	920.859	-0.335379	0.29879	-1.12246	0.261667	0.604993	Depleted
Pseudooxynicotine	3929.1	0.343651	0.307848	1.1163	0.264294	0.610014	Enriched
Styrene	54311	-0.572961	0.515564	-1.11133	0.266428	0.613882	Depleted
Eupatorin	10.4425	-0.809001	0.729393	-1.10914	0.267368	0.613892	Depleted
Icosatrienoic acid	840.575	-0.45296	0.408626	-1.10849	0.267649	0.613892	Depleted
Sesamoside	67.344	-1.72304	1.55491	-1.10813	0.267805	0.613892	Depleted
Moracin A	1476.35	0.32177	0.290979	1.10582	0.268805	0.61485	Enriched
dioxybenzone	16199.2	0.161125	0.145831	1.10487	0.269214	0.61485	Enriched
Schisandrin	2326.73	-0.303144	0.27459	-1.10399	0.269599	0.61485	Depleted
Sinapoyl malate	13322.3	0.116404	0.105569	1.10264	0.270184	0.615139	Enriched
Deoxycytidine	10398.5	0.820377	0.747598	1.09735	0.272488	0.618664	Enriched
Icariside I	2940.58	-0.11373	0.103677	-1.09697	0.272655	0.618664	Depleted
Isosakuranin	74.6584	1.03678	0.946385	1.09552	0.273288	0.619054	Enriched
Taccalonolide A	45.2022	2.68119	2.44995	1.09439	0.273786	0.619134	Enriched
Sphinganine 1-phosphate	8217.38	0.106756	0.0976842	1.09287	0.274453	0.619598	Enriched
Ascladiol	5903.98	0.223603	0.204815	1.09173	0.274951	0.619679	Enriched
Proscillaridin A	668610	0.112351	0.103034	1.09043	0.275525	0.61993	Enriched
ACRL Toxin II	281.301	0.220908	0.20284	1.08907	0.276121	0.620231	Enriched
Mangiferin	1115.44	0.218259	0.200769	1.08711	0.276988	0.620634	Enriched
Isoscoparin	595.663	0.432605	0.398573	1.08538	0.277752	0.620634	Enriched
Hexadecanoic acid	1849.41	-0.242465	0.223454	-1.08508	0.277887	0.620634	Depleted
Elenaic acid	7912.8	0.215996	0.19917	1.08448	0.278152	0.620634	Enriched
Aspirin	933.547	0.287081	0.266501	1.07722	0.281381	0.626387	Enriched
Nornicotine	14447.1	-0.525387	0.488509	-1.07549	0.282156	0.626387	Depleted
Arteglasin A	702.03	-0.257254	0.239337	-1.07486	0.282437	0.626387	Depleted
Biotin	2448.63	0.188044	0.175005	1.0745	0.282598	0.626387	Enriched
Raddeanin A	19949.4	2.52095	2.35189	1.07188	0.283774	0.627955	Enriched
Radicinin	85.8032	-0.731113	0.683973	-1.06892	0.285105	0.628762	Depleted
Secundifloran	6408.74	-0.415192	0.388485	-1.06875	0.285184	0.628762	Depleted
Dehydroascorbic acid	54.7377	-0.812484	0.760792	-1.06795	0.285545	0.628762	Depleted
Secologanoside	2269.91	0.194331	0.182374	1.06557	0.28662	0.630093	Enriched
Deacetylvindoline	511251	0.16757	0.158063	1.06015	0.289078	0.632275	Enriched
Palmitoyl Serinol	8800.67	-0.453502	0.4279	-1.05983	0.289222	0.632275	Depleted
Amoxicillin	228.812	0.493304	0.465617	1.05946	0.289389	0.632275	Enriched
Maltol	3096.7	0.237722	0.22443	1.05922	0.289498	0.632275	Enriched
Calopogoniumisoflavone B	53.3724	1.42324	1.35057	1.05381	0.29197	0.636637	Enriched
Skatole	7634.58	-0.446365	0.42775	-1.04352	0.296709	0.645919	Depleted
Ferruginol	260.191	-0.822428	0.791416	-1.03918	0.298719	0.649241	Depleted
Aminohippuric acid	580.381	0.560517	0.542727	1.03278	0.301708	0.654677	Enriched
Campest-4-en-3beta-ol	509373	0.113537	0.110191	1.03037	0.302836	0.655563	Enriched
Columbin	550.858	0.302595	0.294193	1.02856	0.303688	0.655563	Enriched
Xylobiose	430.794	-0.598178	0.582516	-1.02689	0.304474	0.655563	Depleted
Rhapontigenin	1.49351	-4.0357	3.93625	-1.02526	0.305239	0.655563	Depleted
Nifedipine	687.251	0.400315	0.390498	1.02514	0.305297	0.655563	Enriched
Biliverdin-IX-delta	1.48861	-4.03111	3.93635	-1.02407	0.305801	0.655563	Depleted
Muramic acid	488.188	0.530744	0.518537	1.02354	0.306052	0.655563	Enriched
Cinnamaldehyde	1214.04	0.166446	0.162688	1.0231	0.306261	0.655563	Enriched
Furapiole	7020.75	0.0816122	0.0798392	1.02221	0.306683	0.655563	Enriched
Neoruscogenin	8976.64	0.266745	0.261196	1.02124	0.307139	0.655563	Enriched
ferulic acid	268.662	-0.463267	0.453963	-1.02049	0.307494	0.655563	Depleted
Psychosine	122820	-0.122095	0.120573	-1.01263	0.311238	0.662492	Depleted
Phenethicillin	11.6734	2.04444	2.02347	1.01037	0.31232	0.663742	Enriched
Enprofylline	570.442	0.331521	0.328966	1.00777	0.313566	0.665336	Enriched
Dihydrojasmone	29707.3	-0.436105	0.434434	-1.00385	0.315453	0.668281	Depleted
Nafenopin	40.8777	-2.8323	2.82587	-1.00228	0.31621	0.66883	Depleted
Steganacin	32.2692	-1.45001	1.4505	-0.999659	0.317475	0.669905	Depleted
Edulone A	17.1176	1.17997	1.18163	0.998601	0.317988	0.669905	Enriched
Sauchinone	30.0438	2.03509	2.0402	0.997495	0.318524	0.669905	Enriched
Pentalenolactone	8.62874	-2.00227	2.00927	-0.996516	0.319	0.669905	Depleted
Armillarisin A	3962.87	-0.1672	0.167859	-0.996069	0.319217	0.669905	Depleted
Ricinoleic acid	21319.4	0.347902	0.350016	0.993961	0.320242	0.671007	Enriched
Hinokitiol	1225.42	0.17248	0.173742	0.992738	0.320838	0.671207	Enriched
Mecarbam	269.218	0.823962	0.832852	0.989326	0.322504	0.672896	Enriched
Retinal	1190.85	-1.47447	1.49083	-0.989029	0.322649	0.672896	Depleted
Carvone	370.862	0.240733	0.244274	0.985504	0.324377	0.675449	Enriched
Bursehernin	675.326	-0.741179	0.753454	-0.983708	0.325259	0.676236	Depleted
Neriifolin	50042.5	3.32834	3.40882	0.976391	0.328871	0.680454	Enriched
Scopoletin	5888.95	0.138459	0.141928	0.975559	0.329283	0.680454	Enriched
Coleone A	10.0705	3.23308	3.31411	0.975549	0.329288	0.680454	Enriched
Doxycycline	11.1164	-3.56169	3.65365	-0.974831	0.329644	0.680454	Depleted
Corynebactin	51.581	-2.3784	2.44072	-0.974466	0.329825	0.680454	Depleted
Abscisic acid glucose ester	73.8427	-1.72308	1.77132	-0.972766	0.330669	0.681148	Depleted
yibeissine	44802.3	-0.265542	0.273383	-0.971317	0.331391	0.681515	Depleted
Afzelin	1.28835	-3.82411	3.94089	-0.970367	0.331864	0.681515	Depleted
Discadenine	51.6525	0.658165	0.680751	0.966822	0.333633	0.681707	Enriched
Derrubone	787.295	-1.13078	1.16962	-0.966789	0.33365	0.681707	Depleted
Epinine	211.249	-0.529769	0.548277	-0.966244	0.333922	0.681707	Depleted
Avermectin B1b monosaccharide	446.067	1.58984	1.64561	0.966107	0.333991	0.681707	Enriched
Dihydroshikonofuran	1016.59	0.195354	0.202824	0.963171	0.335462	0.682601	Enriched
Cystophorene	4154.31	-0.55177	0.573204	-0.962607	0.335745	0.682601	Depleted
Oripavine	135.511	0.973361	1.01198	0.961834	0.336133	0.682601	Enriched
Norbaeocystin	420.35	1.84129	1.91689	0.960558	0.336774	0.682601	Enriched
Prunetin	1362.1	-0.0923279	0.0961587	-0.960162	0.336974	0.682601	Depleted
Muricatenol	32460.8	-0.504108	0.526253	-0.957919	0.338103	0.683856	Depleted
Tridemorph	4143.04	0.133128	0.139393	0.955061	0.339547	0.684991	Enriched
Dehydroandrographolide	25007.5	0.174709	0.182983	0.954786	0.339686	0.684991	Enriched
Grixazone B	168.449	0.806662	0.846647	0.952772	0.340706	0.686015	Enriched
Zeaxanthin diglucoside	322594	-0.31747	0.333686	-0.951401	0.341401	0.686384	Depleted
Levanbiose	350.607	-0.21414	0.225913	-0.947885	0.343188	0.688945	Depleted
Sclareol	5599.9	1.80964	1.91549	0.944738	0.344793	0.691131	Enriched
Biochanin A	6068.13	-0.229551	0.243417	-0.943036	0.345662	0.691841	Depleted
Apiin	55.6065	-2.22988	2.37344	-0.939514	0.347467	0.694416	Depleted
Pterosin O	5459	-0.223949	0.239499	-0.935075	0.349749	0.695216	Depleted
Bufuralol	18.2519	-3.19953	3.43272	-0.932068	0.351302	0.695216	Depleted
Caffeic aldehyde	53.9216	-1.63705	1.75672	-0.93188	0.351398	0.695216	Depleted
Benzoylpaeoniflorin	3795.97	0.135385	0.145289	0.931833	0.351423	0.695216	Enriched
Adenosine 3',5'-cyclic phosphate (cAMP)	993.591	0.20961	0.224989	0.931644	0.351521	0.695216	Enriched
Amarogentin	1258.81	-0.2933	0.314961	-0.931227	0.351736	0.695216	Depleted
Justisolin	1173.61	-0.496352	0.533162	-0.930959	0.351875	0.695216	Depleted
Silydianin	84.3338	0.328964	0.353463	0.930689	0.352014	0.695216	Enriched
Xylotetraose	1218.56	-0.569982	0.613842	-0.928547	0.353124	0.695602	Depleted
BENZALKONIUM	50966	-0.353369	0.380658	-0.928309	0.353247	0.695602	Depleted
Dehydrodieugenol	329.097	-0.497368	0.536662	-0.92678	0.354041	0.696142	Depleted
Lactulose	161.817	-0.498157	0.538513	-0.925061	0.354934	0.696238	Depleted
Cys His Asp Gly	22.0569	-0.519878	0.56222	-0.924689	0.355128	0.696238	Depleted
Strigolactone ABC-rings	130.15	-2.2777	2.46745	-0.923101	0.355954	0.696839	Depleted
Trioxilin B3	596.866	0.640969	0.697346	0.919155	0.358014	0.69985	Enriched
Secoxyloganin	48.3771	0.533973	0.582389	0.916865	0.359213	0.701172	Enriched
resorcinol	28.461	1.11181	1.21555	0.91465	0.360376	0.702418	Enriched
Oleyl alcohol	495086	-0.300439	0.329445	-0.911956	0.361792	0.703403	Depleted
Tetrangulol	913.619	0.137179	0.1505	0.911483	0.362041	0.703403	Enriched
Chanoclavine-I aldehyde	11511.7	0.077896	0.0855344	0.910698	0.362455	0.703403	Enriched
Etoposide	2.28772	3.56959	3.92748	0.908877	0.363415	0.704248	Enriched
Carlactone	91.8216	2.23401	2.4641	0.906623	0.364606	0.705537	Enriched
Naphthoherniarin	4822.88	0.168358	0.186865	0.900962	0.367609	0.710322	Enriched
Aloesin	10.3959	1.31638	1.46329	0.8996	0.368333	0.710698	Enriched
Propynoate	135.903	0.617384	0.689327	0.895634	0.370448	0.712801	Enriched
NAPROXOL	2047.97	0.203836	0.227607	0.895563	0.370486	0.712801	Enriched
Caloxanthin	119989	-0.107494	0.120413	-0.892717	0.372009	0.713406	Depleted
Phenylacetic acid	32.8267	0.896643	1.00583	0.891442	0.372692	0.713406	Enriched
Hesperidin methylchalcone	53.3314	-1.49001	1.67317	-0.890529	0.373182	0.713406	Depleted
Cortexolone	6319.67	0.083519	0.0939088	0.889363	0.373808	0.713406	Enriched
Carboxyibuprofen	3565.52	-0.117901	0.13263	-0.888949	0.374031	0.713406	Depleted
Cassiaoccidentalin C	1.04432	3.50808	3.94876	0.888401	0.374325	0.713406	Enriched
Calystegin A3	109.532	1.47597	1.66207	0.888029	0.374525	0.713406	Enriched
Acinospesigenin A	1.75436e+06	-0.0720006	0.0813465	-0.88511	0.376097	0.715385	Depleted
Gluconasturtiin	29968.2	0.426066	0.482443	0.883143	0.377159	0.716388	Enriched
Citrinin	4795.36	0.0909774	0.103413	0.879751	0.378994	0.718856	Enriched
Aristolindiquinone	3443.21	0.0723322	0.0827853	0.873733	0.382264	0.723051	Enriched
Bilobetin	13.4045	1.84991	2.11734	0.873695	0.382284	0.723051	Enriched
Shanzhiside	3462.22	0.871845	1.00381	0.868537	0.3851	0.727352	Enriched
Cefuroxime	2774.59	0.139933	0.161906	0.864289	0.387429	0.730721	Enriched
Lanceoletin	682.416	0.288576	0.335258	0.860759	0.389371	0.732623	Enriched
Capsorubin	17.4422	-2.12221	2.46634	-0.86047	0.38953	0.732623	Depleted
Sinapyl aldehyde	822.693	0.187672	0.219427	0.855285	0.392393	0.736369	Enriched
Nomilin	604.791	0.182504	0.213487	0.854875	0.39262	0.736369	Enriched
Astragaloside II	57472.9	-0.192035	0.225593	-0.851245	0.394634	0.737767	Depleted
Piperic acid	1792.01	0.0723564	0.0850255	0.850997	0.394771	0.737767	Enriched
Rosmarinate	3879.45	0.18237	0.214654	0.849599	0.395548	0.737767	Enriched
Cochlearine	60487.5	0.151728	0.178595	0.849566	0.395567	0.737767	Enriched
Hydroxypentobarbital	23.8835	-2.83724	3.36026	-0.844353	0.398472	0.740649	Depleted
Coumaryl acetate	3478.46	-0.422157	0.500299	-0.843808	0.398777	0.740649	Depleted
Dihydrozeatin riboside	262.845	0.207514	0.246087	0.843253	0.399087	0.740649	Enriched
Mirificin	19.4686	-1.76446	2.09557	-0.841995	0.399791	0.740649	Depleted
Isomucronulatol	866.544	0.167257	0.198678	0.841848	0.399873	0.740649	Enriched
HYDROCOTARNINE	5434.81	0.262794	0.314249	0.83626	0.403009	0.745427	Enriched
Betanin	22.6472	0.841208	1.00824	0.834333	0.404093	0.746403	Enriched
Terpendole I	8915.18	-0.367391	0.444574	-0.826389	0.408583	0.750855	Depleted
Egonol	264.243	-0.547334	0.663073	-0.82545	0.409116	0.750855	Depleted
Biochanin A-beta-D-glucoside	5.07203	3.15631	3.8244	0.825308	0.409197	0.750855	Enriched
Dihydrokaempferol	689.636	0.20521	0.249162	0.823601	0.410166	0.750855	Enriched
Betanidin	247698	0.793353	0.963423	0.823473	0.410239	0.750855	Enriched
D-Ribose 5-phosphate	267.555	0.914548	1.11338	0.821414	0.41141	0.750855	Enriched
Phenylacetaldehyde	7892.09	-0.298651	0.36405	-0.820358	0.412012	0.750855	Depleted
Pinostrobin	4.70879	-1.65818	2.02331	-0.819536	0.41248	0.750855	Depleted
Grandiflorone	229.899	1.35986	1.66065	0.818868	0.412862	0.750855	Enriched
Poliumoside	234.447	-1.13501	1.38611	-0.818846	0.412874	0.750855	Depleted
Flurogestone acetate	4.11968	-2.89197	3.53229	-0.818725	0.412944	0.750855	Depleted
Cuminaldehyde	56.8728	0.847136	1.03532	0.818237	0.413222	0.750855	Enriched
Prostaglandin D1 Alcohol	22965.9	0.147999	0.18218	0.812379	0.416574	0.7523	Enriched
Daidzein	2256.63	0.477744	0.588097	0.812355	0.416588	0.7523	Enriched
Tabtoxinine-delta-lactam	451.929	-1.40641	1.73133	-0.812332	0.416601	0.7523	Depleted
temazepam	4072.25	0.163381	0.201402	0.811219	0.41724	0.7523	Enriched
Cathasterone	51937.6	-0.106154	0.130989	-0.810402	0.417709	0.7523	Depleted
Furfural	15637	0.113546	0.140171	0.810051	0.417911	0.7523	Enriched
Salvigenin	203.83	-1.11299	1.3757	-0.809035	0.418495	0.7523	Depleted
TENIPOSIDE	878.313	1.89116	2.33841	0.80874	0.418665	0.7523	Enriched
Octanoic acid	13764.8	-0.168997	0.209143	-0.808042	0.419066	0.7523	Depleted
Sissotrin	11678.9	0.272984	0.339558	0.80394	0.421432	0.754991	Enriched
Rotenone	13565.9	-0.206999	0.257624	-0.80349	0.421691	0.754991	Depleted
Clavaminic acid	15.1551	1.36876	1.70862	0.801091	0.423079	0.756465	Enriched
Collybial	1327.51	-0.235047	0.294111	-0.799179	0.424186	0.757068	Depleted
Guanosine	566.841	0.4202	0.526515	0.798078	0.424825	0.757068	Enriched
Caffeic acid	505.211	0.157017	0.196869	0.79757	0.42512	0.757068	Enriched
Pyridoxine phosphate	1721.61	0.115566	0.145071	0.796616	0.425674	0.757068	Enriched
Uridine	4356.71	0.162098	0.203817	0.795314	0.426431	0.757272	Enriched
Eremolactone	36.5236	-2.64022	3.32322	-0.794476	0.426918	0.757272	Depleted
Salicin	6182.89	0.148596	0.187534	0.792366	0.428147	0.758449	Enriched
Apigenin	3354.23	0.10814	0.137141	0.788531	0.430386	0.761409	Enriched
Resorcinolnaphthalein	2137.34	0.147967	0.187886	0.787534	0.430969	0.761436	Enriched
Lividamine	2293.11	0.284294	0.362737	0.783748	0.433188	0.764349	Enriched
Acarbose	34.3335	-0.482106	0.618443	-0.779548	0.435657	0.767335	Depleted
Cubebin	722.556	0.600636	0.77111	0.778924	0.436025	0.767335	Enriched
Baldrinal	1189.88	0.0794156	0.102244	0.776725	0.437321	0.768607	Enriched
Chitobiose	244.483	-0.250138	0.323271	-0.773771	0.439066	0.769731	Depleted
Rutin	485.567	1.05891	1.36863	0.7737	0.439108	0.769731	Enriched
Dithranol	2527.6	-0.241788	0.31293	-0.772657	0.439725	0.769806	Depleted
Nebramine	115.383	-2.58867	3.3556	-0.771448	0.440442	0.770055	Depleted
Eremopetasidione	4809.78	-0.0784529	0.102563	-0.764922	0.444318	0.774305	Depleted
Neoraunone	9533.74	0.085992	0.112474	0.76455	0.444539	0.774305	Enriched
Psoralidin	256.602	-1.08662	1.42318	-0.763513	0.445158	0.774305	Depleted
Cerulenin	171824	0.109626	0.143589	0.763472	0.445182	0.774305	Enriched
Feruloylputrescine	12093.4	0.117274	0.153831	0.762358	0.445846	0.774456	Enriched
Octyl gallate	20854.4	-0.098275	0.130247	-0.754526	0.450533	0.77952	Depleted
Fluridone	370.516	-0.435398	0.577323	-0.754167	0.450749	0.77952	Depleted
Buddledin A	185193	0.137982	0.183011	0.753954	0.450877	0.77952	Enriched
Thalianol	895.53	0.5421	0.719454	0.753488	0.451157	0.77952	Enriched
Gyrocyanin	149.566	-0.404979	0.53808	-0.752636	0.451668	0.77952	Depleted
Isospirene	5350.04	0.0979101	0.130907	0.747938	0.454497	0.783395	Enriched
Bergapten	1316.19	0.138234	0.185506	0.745176	0.456166	0.785261	Enriched
Artonin R	1472.6	-0.950168	1.27868	-0.743087	0.457429	0.786426	Depleted
Decanoic acid	2.44194e+06	0.0798653	0.107826	0.740687	0.458883	0.787916	Enriched
Pyridoxal phosphate	0.683738	-2.90559	3.97102	-0.731699	0.464352	0.794627	Depleted
Propanoyl phosphate	33568.9	0.103983	0.142222	0.731132	0.464698	0.794627	Enriched
Albiflorin	247.576	0.469165	0.642532	0.730181	0.465279	0.794627	Enriched
Adifoline	563.656	-0.40777	0.55917	-0.729242	0.465854	0.794627	Depleted
Ethosuximide	10280.8	0.14127	0.193773	0.729047	0.465973	0.794627	Enriched
Ailanthone	670.52	-0.497511	0.682986	-0.728435	0.466347	0.794627	Depleted
Chavicol	2509.07	0.104038	0.144224	0.721366	0.470684	0.80084	Enriched
D-Octopine	6625.17	0.130287	0.18105	0.719617	0.471761	0.80084	Enriched
Demethyleneberberine	228.816	0.273728	0.380472	0.719442	0.471868	0.80084	Enriched
Esculetin	0.662541	2.85475	3.97261	0.718609	0.472382	0.80084	Enriched
Deoxyguanosine	0.653979	-2.84583	3.97372	-0.716162	0.473891	0.802384	Depleted
Trigoforin	1204.62	0.17041	0.238971	0.713101	0.475783	0.803996	Enriched
Taurocholate	24192.4	0.114691	0.161067	0.712072	0.47642	0.803996	Enriched
Brevicornin	927.808	0.384738	0.540616	0.711666	0.476671	0.803996	Enriched
Dethiobiotin	405.134	0.125868	0.177092	0.710747	0.477241	0.803996	Enriched
Deacetylasperulosidic Acid	13728.5	0.338543	0.478237	0.707898	0.479009	0.804699	Enriched
Hastatoside	227.763	1.35577	1.91741	0.707084	0.479514	0.804699	Enriched
Versiconol	548.897	0.160426	0.226888	0.707069	0.479524	0.804699	Enriched
Propyl phenylacetate	19744.9	0.0944517	0.133745	0.706207	0.480059	0.804699	Enriched
Sterigmatocystin	1339.47	0.151949	0.21598	0.703532	0.481724	0.805014	Enriched
Rubrophen	1707.76	-0.546215	0.776801	-0.70316	0.481956	0.805014	Depleted
Curdione	235206	0.102033	0.145308	0.702188	0.482562	0.805014	Enriched
Choline	335.643	0.162113	0.231223	0.701113	0.483232	0.805014	Enriched
Pterin	213.149	0.234831	0.335428	0.700092	0.48387	0.805014	Enriched
Spisulosine	262915	0.108873	0.155773	0.698916	0.484604	0.805014	Enriched
Scutellarin methylester	554.591	0.271693	0.389478	0.697582	0.485438	0.805014	Enriched
Trigonelline	4479.39	0.230565	0.330581	0.697453	0.485519	0.805014	Enriched
Prodigiosin	3310.66	0.19062	0.273678	0.696512	0.486108	0.805014	Enriched
Araloside A	67025.4	0.642352	0.922541	0.696285	0.48625	0.805014	Enriched
Phlorizin	2.41495	-2.69945	3.8866	-0.694553	0.487335	0.805816	Depleted
Eugenitin	152.904	-0.309614	0.447247	-0.692265	0.488771	0.807195	Depleted
Cannabidiolic acid	4932.88	-0.137255	0.198788	-0.69046	0.489905	0.807463	Depleted
Triethylamine	12045.4	0.323445	0.468743	0.690027	0.490177	0.807463	Enriched
Rosolic Acid	757.27	-0.18136	0.263172	-0.689132	0.49074	0.807463	Depleted
Bosentan	251.543	-1.79632	2.61852	-0.686006	0.492709	0.80907	Depleted
Teasterone	1134.8	0.791419	1.15586	0.6847	0.493533	0.80907	Enriched
Decanal	13148.2	-0.280216	0.410304	-0.682946	0.494641	0.80907	Depleted
Gluconolactone	457.811	-0.382999	0.560912	-0.682814	0.494724	0.80907	Depleted
Caffeyl alcohol	1057.5	-0.252151	0.369714	-0.682015	0.495229	0.80907	Depleted
ISOPEONOL	276.444	-0.245996	0.360995	-0.681439	0.495594	0.80907	Depleted
Gancaonin D	1174.06	-0.337791	0.4961	-0.680892	0.49594	0.80907	Depleted
Hydrocortisone	8988.04	-2.52798	3.725	-0.678654	0.497357	0.809317	Depleted
Cinnamyl alcohol	13538.7	-0.100483	0.148177	-0.678127	0.497691	0.809317	Depleted
Xanthurenic acid	2335.16	0.0842997	0.124373	0.677794	0.497902	0.809317	Enriched
Jasmine lactone	116.19	0.218872	0.323969	0.675597	0.499297	0.810602	Enriched
CAY10397	166.076	-0.245724	0.365405	-0.672469	0.501285	0.812525	Depleted
Dopamine	12.3767	2.29511	3.41968	0.671148	0.502127	0.812525	Enriched
Queuine	288.977	0.291543	0.434661	0.670736	0.502389	0.812525	Enriched
Megastigmatrienone	1803.66	0.111481	0.166856	0.668127	0.504052	0.812525	Enriched
Dehydroepiandrosterone	745.463	0.381735	0.571754	0.667656	0.504353	0.812525	Enriched
Pinocembrin	25.6147	-1.1842	1.77741	-0.666248	0.505252	0.812525	Depleted
Isoalantolactone	226.723	-0.431755	0.648436	-0.66584	0.505513	0.812525	Depleted
Cocaine	14257.7	1.58142	2.37737	0.665195	0.505926	0.812525	Enriched
Glycyrrhizaisoflavone A	538.795	-0.203123	0.305648	-0.664565	0.506329	0.812525	Depleted
Diflunisal	319.34	0.243782	0.367013	0.664234	0.506541	0.812525	Enriched
Terpentecin	392.546	-0.30171	0.455951	-0.661715	0.508154	0.81334	Depleted
Suberylglycine	1093.64	0.197817	0.299273	0.660993	0.508617	0.81334	Enriched
Arachidic acid	68679.3	0.217984	0.329979	0.660601	0.508868	0.81334	Enriched
Dopaquinone	3156	-0.445098	0.676923	-0.657532	0.510839	0.814341	Depleted
Coproporphyrinogen III	4.2993	2.50025	3.80847	0.656496	0.511505	0.814341	Enriched
Sibiricaxanthone B	72.8542	-1.09431	1.67175	-0.654592	0.51273	0.814341	Depleted
Docosanedioate	165.894	-0.34628	0.529183	-0.654367	0.512876	0.814341	Depleted
Lophotoxin	977.996	-0.732615	1.12011	-0.654056	0.513076	0.814341	Depleted
Hydroxychlorobactene glucoside	44296.2	0.140284	0.214515	0.65396	0.513138	0.814341	Enriched
Procerin	4802.79	-0.132524	0.203285	-0.651913	0.514457	0.81547	Depleted
Adhumulinic acid	1191.02	-0.2145	0.331005	-0.648028	0.516967	0.816514	Depleted
Miglitol	27019.9	0.0888346	0.137102	0.647943	0.517022	0.816514	Enriched
Acacetin	661.053	-0.109621	0.169333	-0.647373	0.517391	0.816514	Depleted
Taurine	2177.24	0.46248	0.714669	0.647124	0.517552	0.816514	Enriched
Deacetylisoipecoside	1093.21	-0.440161	0.682479	-0.644944	0.518963	0.816963	Depleted
Rutaevin	256.678	-0.261189	0.405295	-0.644441	0.519289	0.816963	Depleted
Dichotosin	74.004	-0.531117	0.824891	-0.643864	0.519664	0.816963	Depleted
Artonin L	14.451	-0.932778	1.45917	-0.639253	0.522658	0.820708	Depleted
Atractylodin	1.96959	2.34837	3.67998	0.638148	0.523377	0.820876	Enriched
Sibiricose A5	140.101	0.293879	0.46164	0.636597	0.524388	0.8215	Enriched
Pyrocatechol	22.8516	1.50255	2.3721	0.633429	0.526454	0.822993	Enriched
Dihydromonacolin L acid	761.246	-0.550877	0.869916	-0.633253	0.526569	0.822993	Depleted
Norsolorinic acid	1306.8	-0.358255	0.568618	-0.630045	0.528665	0.824396	Depleted
Pantothenate	4477.86	0.129929	0.206562	0.629009	0.529343	0.824396	Enriched
Oroxin B	40.1987	-2.12857	3.39	-0.627898	0.530071	0.824396	Depleted
Demethylalangiside	48.1845	-1.01187	1.61221	-0.627628	0.530247	0.824396	Depleted
Armillaripin	7.68426e+06	-0.0743358	0.118718	-0.626152	0.531215	0.824396	Depleted
Tenuifoliside B	4470.08	0.4884	0.780493	0.625759	0.531473	0.824396	Enriched
Oxaloglutarate	8.74541	-0.870817	1.39262	-0.625308	0.531769	0.824396	Depleted
Paclitaxel	27.3776	0.493999	0.797192	0.619674	0.535472	0.826942	Enriched
Adipate semialdehyde	1312.95	0.143282	0.231375	0.619265	0.535742	0.826942	Enriched
Salicylic acid	18270.9	0.0777074	0.125558	0.618898	0.535983	0.826942	Enriched
Leucoside	494.652	-1.13102	1.82814	-0.618671	0.536133	0.826942	Depleted
Oscillol	736374	-0.128086	0.207217	-0.618122	0.536495	0.826942	Depleted
Norfuraneol	203.781	0.111979	0.181701	0.616282	0.537708	0.827861	Enriched
Alstonine	0.497836	-2.45078	3.99457	-0.613527	0.539528	0.828957	Depleted
Cyclohexanone	48.0157	0.558834	0.911688	0.612967	0.539898	0.828957	Enriched
Dodecanoic acid	533.651	-0.289648	0.473368	-0.611887	0.540613	0.828957	Depleted
BENFOTIAMINE	213.895	-1.00632	1.64765	-0.610758	0.54136	0.828957	Depleted
Terpinyl Acetate	627.349	-0.100973	0.16545	-0.610293	0.541668	0.828957	Depleted
Aklaviketone	8.80375	2.29066	3.76213	0.608873	0.542608	0.828957	Enriched
Avermectin A1a aglycone	22.7078	-2.0581	3.39402	-0.606388	0.544257	0.828957	Depleted
Naringin	4.4585	-2.2054	3.63698	-0.606382	0.544261	0.828957	Depleted
Hydroxyspirilloxanthin	3.67597e+06	0.0719813	0.118868	0.605558	0.544808	0.828957	Enriched
Sebacic acid	2.0824	2.35132	3.88423	0.60535	0.544946	0.828957	Enriched
alantolactone	11549.4	-0.0677589	0.112175	-0.604045	0.545814	0.828957	Depleted
MS 3	58.0618	0.913242	1.51311	0.603553	0.546141	0.828957	Enriched
Corylin	233.567	0.233975	0.387967	0.603079	0.546456	0.828957	Enriched
Abyssinoflavanone IV	485.919	-0.364981	0.607888	-0.600408	0.548234	0.829608	Depleted
Darutoside	4441.82	-0.152848	0.254961	-0.599497	0.548842	0.829608	Depleted
Methylpedicinin	157.51	-0.431808	0.722615	-0.597563	0.550132	0.829608	Depleted
Dihydroartemisinin	99.564	-0.458714	0.768184	-0.597141	0.550413	0.829608	Depleted
Cellotetraose	93722.9	0.129097	0.216579	0.596072	0.551127	0.829608	Enriched
Dacarbazine	6.72607	2.07608	3.4875	0.595291	0.551649	0.829608	Enriched
Quercetagitrin	1900.86	0.388542	0.652899	0.595102	0.551775	0.829608	Enriched
Sulfamerazine	75.273	-0.44349	0.745346	-0.595013	0.551835	0.829608	Depleted
Cytisine	379.951	1.49726	2.52635	0.592658	0.55341	0.830829	Enriched
Maltotriose	2.54281e+06	0.120849	0.204155	0.591947	0.553886	0.830829	Enriched
Haematoxylin	4.50243	-0.978218	1.65924	-0.589559	0.555486	0.832158	Depleted
Norfloxacin	337.645	1.02573	1.74215	0.588773	0.556013	0.832158	Enriched
Butane	6640.49	0.0716542	0.122039	0.587144	0.557107	0.832628	Enriched
Paspaline B	1224.36	-0.427198	0.72844	-0.586456	0.557569	0.832628	Depleted
Neopterin	538.747	0.239146	0.411252	0.581506	0.560899	0.833272	Enriched
Dicyclohexylcarbodiimide	15.1787	0.511651	0.883756	0.578951	0.562622	0.833272	Enriched
Baicalein	4373.87	0.0961635	0.166264	0.578377	0.56301	0.833272	Enriched
Icariin	1044.23	-0.186497	0.322593	-0.578117	0.563185	0.833272	Depleted
Olivetol	183.52	-0.275691	0.477823	-0.576973	0.563958	0.833272	Depleted
Homocarnosine	128.099	0.249259	0.43228	0.576616	0.564199	0.833272	Enriched
Phenylpyruvic acid	2468.16	0.188374	0.327293	0.575553	0.564917	0.833272	Enriched
Didymin	116.757	0.328823	0.571525	0.575342	0.56506	0.833272	Enriched
Valproic acid	154.553	-0.183217	0.318463	-0.575315	0.565078	0.833272	Depleted
Sesamin	2172.66	-0.116033	0.201703	-0.575269	0.565109	0.833272	Depleted
Marmesin	1.86407	-2.23598	3.89273	-0.5744	0.565697	0.833272	Depleted
Matrine	809.297	-0.0919683	0.160611	-0.572616	0.566905	0.833272	Depleted
Diosmetin	534.218	-0.0996575	0.174337	-0.571638	0.567568	0.833272	Depleted
Desmethylxanthohumol	15.6675	-1.55355	2.72314	-0.5705	0.568339	0.833272	Depleted
Orcinol	1567.55	0.107921	0.189298	0.570113	0.568601	0.833272	Enriched
Kinsenoside	7.60874	-1.0338	1.81751	-0.5688	0.569492	0.833272	Depleted
Jervine	200353	-0.273845	0.481763	-0.568421	0.569749	0.833272	Depleted
Tranilast	5383.83	-0.309727	0.54537	-0.567921	0.570089	0.833272	Depleted
Phenol	12069.2	0.0657671	0.115885	0.567523	0.570359	0.833272	Enriched
Scutellarin	21.7381	0.532504	0.938462	0.567422	0.570428	0.833272	Enriched
Tetrahydrobiopterin	1103.06	0.0770141	0.136767	0.563106	0.573363	0.836648	Enriched
Agroclavine	3038.86	-0.218136	0.388452	-0.561552	0.574421	0.837282	Depleted
Trp Ala Leu	14.6119	0.974401	1.74448	0.558562	0.576461	0.838914	Enriched
Gentisate aldehyde	316.153	0.315596	0.567833	0.55579	0.578354	0.838914	Enriched
Salbostatin	11.9423	-2.08336	3.7499	-0.555578	0.578499	0.838914	Depleted
Miraxanthin-V	773.778	-0.0837239	0.151131	-0.553981	0.579592	0.838914	Depleted
Dehypoxanthine futalosine	393.105	0.115441	0.20839	0.553967	0.579601	0.838914	Enriched
Sinapyl alcohol	890.246	0.132152	0.238613	0.553834	0.579693	0.838914	Enriched
ANHYDROBRAZILIC ACID	476.353	-0.592143	1.06981	-0.553501	0.57992	0.838914	Depleted
Agehoustin C	2412.44	-0.16399	0.296804	-0.552521	0.580592	0.83898	Depleted
Cepharanthine	563.107	-0.977954	1.77753	-0.550175	0.5822	0.839717	Depleted
Dicaprylyl carbonate	49079	-0.311325	0.566318	-0.549736	0.5825	0.839717	Depleted
Hispidin	109.582	-1.37374	2.5021	-0.549037	0.58298	0.839717	Depleted
Dihydroanhydropodorhizol	1102.7	-0.170002	0.312574	-0.543878	0.586526	0.843917	Depleted
Chorismate	2111.92	0.312835	0.578898	0.540398	0.588922	0.846458	Enriched
Cynaropicrin	15050.5	0.134347	0.249194	0.539125	0.589801	0.846813	Enriched
Cephamycin C	52.614	0.341963	0.637766	0.536188	0.591829	0.848815	Enriched
Hypoxanthine	16.4008	-1.83899	3.44722	-0.53347	0.593708	0.850601	Depleted
Sphingosine	9765.65	-0.104554	0.198238	-0.527416	0.597904	0.853852	Depleted
Norecasantalol	888.977	0.0855097	0.162231	0.527086	0.598134	0.853852	Enriched
Malonylapiin	4.13674	1.99364	3.79416	0.525449	0.599271	0.853852	Enriched
Calceolarioside B	175.732	0.679933	1.2941	0.525412	0.599297	0.853852	Enriched
Furamizole	5180.71	0.261143	0.497308	0.525112	0.599505	0.853852	Enriched
Glucoberteroin	2261.62	-0.1268	0.242631	-0.522606	0.601249	0.853852	Depleted
Kaempferol	2978.22	0.0754016	0.144318	0.52247	0.601343	0.853852	Enriched
Secoisotetrandrine	4.1878e+06	0.276389	0.529768	0.521718	0.601867	0.853852	Enriched
Pyroglutamic acid	1398.15	-0.220778	0.424652	-0.519903	0.603131	0.853852	Depleted
Topotecan	308.031	-0.395217	0.762246	-0.51849	0.604116	0.853852	Depleted
Pectolinarin	375.405	0.44711	0.864917	0.51694	0.605198	0.853852	Enriched
Terpendole E	515937	0.163284	0.316064	0.516617	0.605424	0.853852	Enriched
Tubulosine	54746.9	-0.21432	0.415406	-0.515929	0.605904	0.853852	Depleted
Tropic acid	427.455	0.137743	0.267448	0.515029	0.606533	0.853852	Enriched
Heptadecanoic acid	52274	-0.115085	0.223652	-0.514571	0.606853	0.853852	Depleted
Sterol	1199.59	0.124431	0.241856	0.514482	0.606915	0.853852	Enriched
Fumaric acid	204.919	0.343749	0.668191	0.514447	0.606939	0.853852	Enriched
Gitogenin	14404	0.136134	0.266136	0.51152	0.608987	0.853852	Enriched
Glycitin	334.934	0.152486	0.298399	0.511014	0.609341	0.853852	Enriched
Thienamycin	1161.19	0.136711	0.267627	0.510827	0.609472	0.853852	Enriched
Toosendanin	37.9526	-1.28229	2.51496	-0.509866	0.610145	0.853852	Depleted
Maleamate	330.676	-0.169768	0.333352	-0.509276	0.610559	0.853852	Depleted
Glucoerucin	236.36	0.155035	0.304477	0.509186	0.610622	0.853852	Enriched
Glycine	13.7433	0.454634	0.895811	0.507511	0.611797	0.854603	Enriched
Poloxalene	3565.93	-0.252185	0.499486	-0.504888	0.613637	0.856283	Depleted
Tracheloside	185.502	1.46581	2.9198	0.502023	0.615651	0.858035	Enriched
Swertiajaponin	332.338	0.510703	1.01906	0.501153	0.616263	0.858035	Enriched
Gemcitabine	2636.25	0.0713856	0.142665	0.500373	0.616813	0.858035	Enriched
Salsalate	97.7983	-0.292595	0.590502	-0.495502	0.620246	0.861734	Depleted
Pseudoionone	4541.21	0.0774127	0.15646	0.494777	0.620757	0.861734	Enriched
Paeoniflorin	571.814	0.224917	0.45968	0.489291	0.624636	0.86614	Enriched
Loganate	2994.37	-0.131293	0.268789	-0.488462	0.625222	0.86614	Depleted
Retinoate	7.64987	-1.24758	2.56768	-0.485879	0.627053	0.866468	Depleted
Linoleate	230.147	1.12247	2.31044	0.485824	0.627092	0.866468	Enriched
Pyridoxamine phosphate	622.673	0.119008	0.245179	0.485393	0.627398	0.866468	Enriched
Caffeic Acid 3-Methyl Phenethyl Ester	1734.14	0.0734244	0.152321	0.482037	0.629779	0.868513	Enriched
Psoralen	1134.69	0.0823043	0.17094	0.481482	0.630174	0.868513	Enriched
Longicamphenylone	480.593	-0.152208	0.319657	-0.476161	0.633959	0.872669	Depleted
Hesperetin	587.37	0.138576	0.291823	0.474862	0.634885	0.872669	Enriched
Trifolirhizin	891.457	0.0983461	0.207857	0.473143	0.636111	0.872669	Enriched
Isovaleric acid	0.341869	-1.90305	4.03448	-0.471696	0.637144	0.872669	Depleted
Tetracycline	121.955	-0.787441	1.6778	-0.46933	0.638833	0.872669	Depleted
Baicalin methyl ester	425.15	0.175288	0.373583	0.469207	0.638922	0.872669	Enriched
Geranylhydroquinone	2302.32	-0.12257	0.263075	-0.465913	0.641278	0.872669	Depleted
Proline betaine	186.028	0.271194	0.583068	0.465115	0.641849	0.872669	Enriched
Xanthohumol	58.5801	0.84196	1.81126	0.464847	0.642041	0.872669	Enriched
Cadalene	86.9562	-0.300144	0.646928	-0.463953	0.642681	0.872669	Depleted
Hesperidin	19.5213	0.873658	1.88356	0.463833	0.642767	0.872669	Enriched
Guaifenesin	744.337	0.108035	0.232944	0.463783	0.642803	0.872669	Enriched
Terpendole K	28161.5	0.245749	0.530233	0.463473	0.643025	0.872669	Enriched
Triptolide	0.331979	-1.86602	4.03774	-0.462144	0.643978	0.872669	Depleted
Mitomycin	0.331891	-1.86583	4.03776	-0.462096	0.644012	0.872669	Depleted
Phenethylamine	0.331891	-1.86583	4.03776	-0.462096	0.644012	0.872669	Depleted
Zearalenone	46.9181	-0.61181	1.32495	-0.461761	0.644252	0.872669	Depleted
Dimethyl sulfide	2.88345	1.74278	3.8145	0.456884	0.647755	0.873686	Enriched
Tubercidin	476.637	0.293057	0.6421	0.456404	0.648099	0.873686	Enriched
Lupinate	825.005	0.0834109	0.182885	0.456084	0.648329	0.873686	Enriched
Quinic acid	490.491	-0.193447	0.424266	-0.455958	0.64842	0.873686	Depleted
Clavulanic acid	74.1289	-0.27759	0.609034	-0.455787	0.648543	0.873686	Depleted
Benzoyloxypeoniflorin	38.3346	1.06025	2.32882	0.455274	0.648912	0.873686	Enriched
Neoeriocitrin	0.325659	1.83313	4.03931	0.453823	0.649956	0.874024	Enriched
Oleuropein	0.322089	-1.82828	4.04116	-0.452415	0.65097	0.874024	Depleted
Gemfibrozil	2.82097	0.845325	1.8716	0.451659	0.651515	0.874024	Enriched
Geniposidic acid	11571.2	0.500706	1.10946	0.451304	0.65177	0.874024	Enriched
Coixinden B	6192.97	0.0481293	0.107987	0.445695	0.655817	0.878572	Enriched
Benzofuran	718.43	-0.14259	0.32158	-0.443404	0.657473	0.879458	Depleted
Macrozamin	379.854	0.0998111	0.225795	0.442042	0.658459	0.879458	Enriched
Pyridoxal	217.518	0.271879	0.61557	0.441669	0.658728	0.879458	Enriched
Pelargonidin	3100.01	0.0896316	0.203175	0.441154	0.659101	0.879458	Enriched
Hexahydrocurcumin	23.5656	-0.707724	1.61238	-0.438932	0.660711	0.87971	Depleted
Sodium phenylpyruvate	4448.49	0.150066	0.34237	0.438316	0.661157	0.87971	Enriched
Tropone	36.9592	0.313702	0.716247	0.43798	0.6614	0.87971	Enriched
Northienamycin	13739.2	0.0760404	0.174473	0.435828	0.662961	0.87971	Enriched
Epinepetalactone	4538.15	0.0840887	0.19297	0.435761	0.66301	0.87971	Enriched
Strictosamide	26.5126	0.823732	1.89162	0.435463	0.663227	0.87971	Enriched
Melannein	135.352	-0.219959	0.506795	-0.43402	0.664274	0.879946	Depleted
PSOROMIC ACID	301.041	-0.17286	0.400158	-0.431979	0.665757	0.879946	Depleted
Dehydrofalcarinol	40.234	-0.441064	1.02168	-0.431704	0.665957	0.879946	Depleted
Versiconol acetate	26.0722	-0.417061	0.966305	-0.431604	0.666029	0.879946	Depleted
Monoglyceride citrate	1233.15	0.0441411	0.102816	0.429322	0.667689	0.880878	Enriched
Furanodiene	57.1306	-0.455838	1.06299	-0.428828	0.668048	0.880878	Depleted
Scopolin	1000.09	0.0640029	0.150489	0.425299	0.670619	0.883398	Enriched
Decaketide tricyclic intermediate	284866	0.0655564	0.155108	0.422649	0.672551	0.885075	Enriched
Micheliolide	440.677	-1.08907	2.59995	-0.41888	0.675304	0.887418	Depleted
Deoxynogalonate	20.1456	-0.746199	1.78457	-0.418139	0.675845	0.887418	Depleted
Aldotetraouronic acid	149.086	-0.709449	1.6993	-0.417494	0.676317	0.887418	Depleted
Deoxyloganin	611.451	-0.117378	0.282818	-0.415031	0.678119	0.888913	Depleted
Bisindolylmaleimide I	15609.7	0.0445295	0.10781	0.413035	0.679581	0.889632	Enriched
Propamocarb	111.521	-1.41223	3.42713	-0.412074	0.680285	0.889632	Depleted
Homovanillin	1844.47	0.052231	0.126908	0.411565	0.680658	0.889632	Enriched
Cysteinyl-Asparagine	110.642	-0.308558	0.753655	-0.409416	0.682235	0.890077	Depleted
Methysticin	130.312	-0.279041	0.683112	-0.408484	0.682918	0.890077	Depleted
Neoabietinol	10762.4	0.0543851	0.13317	0.408387	0.68299	0.890077	Enriched
Tangeritin	17.9737	-1.40907	3.46886	-0.406206	0.684591	0.890652	Depleted
Incensole oxide	7.57622	0.709597	1.748	0.405948	0.684781	0.890652	Enriched
Isobutyl 2-furanpropionate	1540.14	0.0499005	0.123189	0.405074	0.685423	0.890652	Enriched
CAY10616	318.813	0.161928	0.401412	0.403397	0.686656	0.891246	Enriched
Confertifoline	1164.93	-0.0938064	0.233264	-0.402147	0.687576	0.891246	Depleted
Pseudobaptigenin	241.248	-0.11369	0.282993	-0.401741	0.687874	0.891246	Depleted
Glaucarubin	9672.41	0.29313	0.732599	0.400124	0.689065	0.891927	Enriched
Rosmarinic acid	7.0919	1.4814	3.75845	0.394152	0.693469	0.896762	Enriched
Theaflavin	30.0106	-0.287675	0.731783	-0.393116	0.694234	0.896886	Depleted
Clorobiocin	13.8582	-0.469821	1.19946	-0.391692	0.695286	0.897092	Depleted
Eriodictyol	967.456	0.0782641	0.200118	0.391089	0.695731	0.897092	Enriched
Kamebakaurin	64.6131	-0.765682	1.96382	-0.389894	0.696615	0.897226	Depleted
Isoandrocymbine	729.594	-0.17074	0.438764	-0.389139	0.697173	0.897226	Depleted
Minoxidil	140.189	0.296066	0.762835	0.388113	0.697932	0.897342	Enriched
Sedanonic acid	2570.97	0.0497874	0.12872	0.386789	0.698913	0.897741	Enriched
Fexofenadine	3156.89	0.105798	0.275094	0.38459	0.700542	0.898972	Enriched
Demethylphosphinothricin	6948.37	0.0503425	0.131622	0.382477	0.702108	0.900121	Enriched
Doxorubicin	117.283	-0.966829	2.55386	-0.378575	0.705003	0.90297	Depleted
Orchinol	15195.3	0.0589594	0.156448	0.376861	0.706277	0.903738	Enriched
Nimodipine	4194.37	-0.136838	0.364784	-0.375121	0.70757	0.904008	Depleted
Bisbynin	619.335	-0.0740793	0.197669	-0.374764	0.707836	0.904008	Depleted
Glycyrin	4573.98	-0.125635	0.336217	-0.373672	0.708649	0.904184	Depleted
Premithramycin A1	286.379	-0.294884	0.792478	-0.372104	0.709816	0.904185	Depleted
guaiazulene	213.535	0.164725	0.44348	0.371436	0.710313	0.904185	Enriched
Isovitexin	1023.26	-0.444669	1.19872	-0.370954	0.710672	0.904185	Depleted
Pinobanksin	96.5427	0.120514	0.327223	0.368294	0.712654	0.905393	Enriched
Rutacridone	323.94	0.345998	0.940551	0.367868	0.712972	0.905393	Enriched
Oleoyl Ethyl Amide	912988	0.0633893	0.173835	0.364652	0.715371	0.906076	Enriched
Chrysin-7-O-glucuronide	103.668	-0.140341	0.385758	-0.363807	0.716002	0.906076	Depleted
Retronecine	27177.9	1.35476	3.72497	0.363698	0.716084	0.906076	Enriched
Italipyrone	141.636	0.492036	1.35351	0.363525	0.716213	0.906076	Enriched
Naringenin	7208.47	0.0592736	0.163837	0.361785	0.717513	0.906332	Enriched
Rubusoside	676.495	0.936804	2.59183	0.361445	0.717767	0.906332	Enriched
Pentahydroxyflavanone	66.0028	0.22521	0.624732	0.36049	0.718481	0.906381	Enriched
Spathulenol	120.328	0.124626	0.346818	0.35934	0.71934	0.906612	Enriched
Biotin sulfone	2701.14	-0.0737828	0.206756	-0.35686	0.721197	0.907981	Depleted
Menaquinone-7	1.32364e+07	-0.280108	0.787796	-0.355559	0.722171	0.907981	Depleted
Tremetone	112.261	0.185482	0.52492	0.353354	0.723823	0.907981	Enriched
Sarpagine	9.34102	0.696129	1.9704	0.353292	0.723869	0.907981	Enriched
Cadusafos	1597.54	-0.165397	0.469212	-0.352499	0.724464	0.907981	Depleted
Ankorine	1.17534	-1.37899	3.91608	-0.352135	0.724737	0.907981	Depleted
Isomaltose	46.5118	-0.170073	0.483763	-0.351563	0.725166	0.907981	Depleted
Yangonin	240.267	-0.157358	0.44923	-0.350283	0.726126	0.908335	Depleted
Benzoate	28.0017	-0.231268	0.667443	-0.346498	0.728969	0.910214	Depleted
Verbenalin	13.8269	-1.29622	3.74117	-0.346475	0.728986	0.910214	Depleted
ALPINETIN METHYL ETHER	172.063	-0.130816	0.379235	-0.344947	0.730135	0.9108	Depleted
Styrene-cis-2,3-dihydrodiol	517.586	0.054474	0.158916	0.342786	0.73176	0.911979	Enriched
Okenone	277.132	1.17189	3.43524	0.341136	0.733001	0.912654	Enriched
hexylresorcinol	29.876	1.20605	3.55064	0.339671	0.734105	0.912654	Enriched
Diethanolamine	271.605	0.139639	0.411485	0.339355	0.734342	0.912654	Enriched
Lathyrol	5332.96	-0.0724181	0.215029	-0.336782	0.736281	0.914216	Depleted
Dihydrocoumarin	3.9508	-0.491454	1.46707	-0.334991	0.737632	0.915045	Depleted
MM 42842	57.8216	-0.219596	0.663922	-0.330756	0.740828	0.918162	Depleted
Caudatin	46.5995	1.1317	3.44402	0.328599	0.742459	0.919332	Enriched
Sakuranetin	5.91075	-0.331917	1.02142	-0.324956	0.745214	0.921893	Depleted
Solavetivone	51.0503	0.543834	1.68466	0.322815	0.746835	0.923047	Enriched
Indole	1.16769e+06	-0.0430125	0.134124	-0.320692	0.748444	0.924184	Depleted
Juglanin	115.932	0.166829	0.531813	0.313699	0.753749	0.929879	Enriched
Xanthoxic acid	1600.03	-0.296981	0.969436	-0.306344	0.759343	0.934313	Depleted
Flumioxazin	211.019	0.115334	0.377856	0.305233	0.760189	0.934313	Enriched
Eremopetasinorol	3082.98	0.0420039	0.137698	0.305043	0.760334	0.934313	Enriched
Cycloheximide	3031.36	0.0591648	0.194052	0.304891	0.760449	0.934313	Enriched
Loganic acid	373.499	-0.194322	0.639578	-0.303829	0.761258	0.934313	Depleted
Gardenin B	15143.6	-0.0623482	0.207519	-0.300446	0.763837	0.934313	Depleted
ADP	2167.09	0.042855	0.142777	0.300154	0.76406	0.934313	Enriched
Polygonolide	328.953	0.0955227	0.318468	0.299944	0.76422	0.934313	Enriched
CHRYSANTHEMIC ACID, ETHYL ESTER	4552.73	-0.0657221	0.221623	-0.29655	0.76681	0.934313	Depleted
Streptonigrin	165.531	0.179232	0.605463	0.296025	0.767211	0.934313	Enriched
Prostaglandin A2	74.3916	-0.397309	1.34593	-0.295193	0.767846	0.934313	Depleted
Hispolone	435.492	0.0809523	0.274694	0.2947	0.768223	0.934313	Enriched
Preferrugone	2118.37	0.0308003	0.104517	0.294693	0.768229	0.934313	Enriched
Coumarin	2274.36	-0.180194	0.611694	-0.294582	0.768313	0.934313	Depleted
Antiarol	11.0472	-0.415583	1.41276	-0.294164	0.768632	0.934313	Depleted
Premithramycinone	62.2496	0.225673	0.768235	0.293755	0.768945	0.934313	Enriched
Phenyllactic acid	11.6314	1.09755	3.74324	0.293207	0.769364	0.934313	Enriched
Bruceine A	494.732	-0.115203	0.393823	-0.292525	0.769885	0.934313	Depleted
Diplotropin	1186.21	-0.0668517	0.231098	-0.289279	0.772368	0.936381	Depleted
Picrotin	2.34049e+06	0.0664218	0.230362	0.288337	0.773089	0.936381	Enriched
Perlolyrine	2492.35	-0.107579	0.374109	-0.287559	0.773684	0.936381	Depleted
p-Anisaldehyde	1346.49	0.0382234	0.134898	0.283351	0.776908	0.939435	Enriched
Narbonolide	510.72	-0.141724	0.506945	-0.279565	0.779811	0.941747	Depleted
Oxaloacetate	402.269	-0.467222	1.67733	-0.278551	0.780589	0.941747	Depleted
Geldanamycin	965.032	-0.100383	0.360944	-0.278112	0.780927	0.941747	Depleted
Calicheamicin T0	1244.43	0.499707	1.81064	0.275984	0.782561	0.94287	Enriched
Aucubin	89.8143	-0.35538	1.30989	-0.271305	0.786156	0.944596	Depleted
Sesamolin	620.465	-0.130531	0.484803	-0.269245	0.787741	0.944596	Depleted
Chlortetracycline	47.1466	0.690702	2.57242	0.268503	0.788312	0.944596	Enriched
STICTIC ACID	266.441	0.110949	0.413257	0.268476	0.788333	0.944596	Enriched
Phorbol	822.227	0.0971	0.361894	0.268311	0.78846	0.944596	Enriched
Thymol	18.0926	-0.775281	2.89519	-0.267782	0.788867	0.944596	Depleted
Ecgonine	114.72	0.132658	0.496591	0.267137	0.789364	0.944596	Enriched
Salsoline	39.7331	0.162171	0.607853	0.266793	0.789629	0.944596	Enriched
D-Pinitol	1223.52	-0.224401	0.84406	-0.265859	0.790348	0.944614	Depleted
Narciclasine	1040.05	0.045884	0.174123	0.263515	0.792154	0.94528	Enriched
Ambanol	639.474	-0.193115	0.736553	-0.262188	0.793176	0.94528	Depleted
AMP	1043.81	0.114409	0.437481	0.261519	0.793693	0.94528	Enriched
Batatasin I	472.327	-0.0903897	0.349051	-0.258959	0.795667	0.94528	Depleted
Octadecanoic acid	1151.31	0.134065	0.517924	0.258851	0.79575	0.94528	Enriched
Xanthosine	27.0237	0.718352	2.78204	0.258211	0.796244	0.94528	Enriched
Clusin	60.0654	-0.342361	1.32737	-0.257924	0.796465	0.94528	Depleted
Ziyuglycoside I	7163.61	0.0715945	0.277691	0.257821	0.796545	0.94528	Enriched
Pisatin	209.921	0.124563	0.486147	0.256226	0.797776	0.945905	Enriched
Pentalenate	100.603	0.118763	0.46813	0.253696	0.79973	0.946618	Enriched
Linoleyl alcohol	168383	0.132319	0.522711	0.253139	0.800161	0.946618	Enriched
Erbstatin Analog	86.9517	0.887712	3.51283	0.252706	0.800496	0.946618	Enriched
eugenol	279.926	0.0592771	0.236481	0.250663	0.802074	0.947649	Enriched
Leridol	239.038	0.168963	0.677551	0.249373	0.803072	0.947993	Enriched
Linderenol	12770.9	-0.0572702	0.231065	-0.247853	0.804248	0.948093	Depleted
Glucuronolactone	344.331	-0.0942976	0.381439	-0.247216	0.804741	0.948093	Depleted
Ethylbenzene	18.483	-0.381646	1.56449	-0.243942	0.807276	0.948093	Depleted
Benzenebutanoic acid	157.336	-0.113707	0.467825	-0.243055	0.807963	0.948093	Depleted
Veratramine	27659.4	-0.0882734	0.363195	-0.243047	0.807969	0.948093	Depleted
Baohuosu	2149.61	-0.103829	0.430554	-0.241152	0.809437	0.948093	Depleted
Wortmannin	443.678	-0.152379	0.633209	-0.240645	0.80983	0.948093	Depleted
Maltoheptaose	2.55681e+06	-0.0588315	0.245327	-0.239809	0.810478	0.948093	Depleted
Pyridoxine (Vitamin B6)	800.859	-0.0903648	0.377459	-0.239403	0.810793	0.948093	Depleted
Abu-HoPhe-OH	0.170934	-0.969728	4.08047	-0.237651	0.812152	0.948093	Depleted
Deguelin(-)	0.170934	-0.969728	4.08047	-0.237651	0.812152	0.948093	Depleted
Psilocin	0.161044	-0.969728	4.08047	-0.237651	0.812152	0.948093	Depleted
Carboxynorspermidine	2035.67	0.428886	1.81378	0.23646	0.813076	0.948093	Enriched
Chlorogenate	31512	0.155256	0.663049	0.234154	0.814865	0.948093	Enriched
Astringin	0.158547	0.953826	4.08047	0.233754	0.815176	0.948093	Enriched
Chlorogenic Acid	0.162829	0.953826	4.08047	0.233754	0.815176	0.948093	Enriched
Eupalinolide A	0.158547	0.953826	4.08047	0.233754	0.815176	0.948093	Enriched
Ferulate	69.4514	0.180387	0.776648	0.232264	0.816333	0.948616	Enriched
Benzene	201.518	0.112151	0.48782	0.229902	0.818168	0.949083	Enriched
Bergenin	2437.4	0.0444204	0.195024	0.227768	0.819826	0.949083	Enriched
Podophyllotoxin	2906.52	-0.0770866	0.338487	-0.227739	0.819849	0.949083	Depleted
Scytalone	1531.29	0.0658617	0.289596	0.227426	0.820092	0.949083	Enriched
Irisflorentin	94.7802	0.132614	0.583706	0.227193	0.820274	0.949083	Enriched
Oleacein	42689.9	-0.0558777	0.247886	-0.225417	0.821655	0.949589	Depleted
Purpurogallin	124.298	-0.0682486	0.303645	-0.224765	0.822162	0.949589	Depleted
CEAROIN	0.505944	-0.904052	4.03776	-0.223899	0.822836	0.949589	Depleted
Corticosterone	17403.5	-0.0143243	0.0650196	-0.220307	0.825632	0.951419	Depleted
Isoquercitin	7.13593	0.822668	3.75295	0.219206	0.82649	0.951419	Enriched
Chenodeoxycholic acid 3-sulfate	61843.1	0.0374593	0.170947	0.219129	0.82655	0.951419	Enriched
Compactin diol lactone	2368.06	-0.0645056	0.295735	-0.218119	0.827336	0.951508	Depleted
Wyerone epoxide	102.356	-0.102434	0.47636	-0.215036	0.829739	0.953307	Depleted
Wogonin	2986.71	0.0632633	0.295225	0.214288	0.830322	0.953307	Enriched
Noricaritin	582.986	-0.136963	0.642305	-0.213237	0.831142	0.953431	Depleted
Zeatin	152.633	-0.161166	0.765815	-0.21045	0.833316	0.954844	Depleted
Naringin Dihydrochalcone	269.417	-0.211232	1.00666	-0.209834	0.833797	0.954844	Depleted
Ligustilide	485.61	0.0669135	0.321589	0.208072	0.835173	0.955603	Enriched
Dopaxanthin quinone	265.946	-0.0377044	0.184248	-0.20464	0.837854	0.957697	Depleted
Cannabichromene	601.486	-0.164473	0.806637	-0.2039	0.838432	0.957697	Depleted
Linarin	1.35688	0.783793	3.86912	0.202577	0.839466	0.958063	Enriched
Cromolyn	953.668	0.104017	0.524868	0.198177	0.842907	0.960756	Enriched
Aloeresin D	291.162	-0.518499	2.6223	-0.197727	0.843259	0.960756	Depleted
Thiamine	71.9454	0.150283	0.770137	0.195138	0.845285	0.962247	Enriched
Castasterone	49896.4	0.0552733	0.285956	0.193293	0.84673	0.962568	Enriched
Licodione	7184.2	0.024485	0.126902	0.192944	0.847003	0.962568	Enriched
Orsellinic acid	48.7913	-0.28079	1.49166	-0.18824	0.850689	0.965938	Depleted
Catharanthine	283.699	-0.0711094	0.380886	-0.186695	0.8519	0.966496	Depleted
Rosarin	1871.23	0.19774	1.07078	0.18467	0.853488	0.967479	Enriched
Meperidine N-oxide	248.301	0.0611599	0.337559	0.181183	0.856224	0.96966	Enriched
Protoviolaceinic acid	169.082	-0.164204	0.91543	-0.179373	0.857644	0.96966	Depleted
Elephantin	1188.1	-0.0463082	0.262514	-0.176403	0.859977	0.96966	Depleted
Coenzyme B	249.913	-0.130957	0.743484	-0.17614	0.860184	0.96966	Depleted
Proxyphylline	1.29486	0.681832	3.87291	0.176051	0.860254	0.96966	Enriched
Succinate	705.444	0.0539134	0.310969	0.173372	0.862359	0.96966	Enriched
Nivalenol	378.788	0.0459621	0.26528	0.173258	0.862448	0.96966	Enriched
Benzaldehyde	94.0866	0.133991	0.778064	0.172211	0.863272	0.96966	Enriched
Caproic acid	168.492	-0.135828	0.795811	-0.170679	0.864476	0.96966	Depleted
Isoavocadienofuran	935.25	-0.0376878	0.220864	-0.170638	0.864508	0.96966	Depleted
Cyanidin	105.145	-0.0726572	0.427148	-0.170099	0.864933	0.96966	Depleted
Drimenin	2303.62	-0.0247301	0.146443	-0.168872	0.865897	0.96966	Depleted
Apiopaeonoside	182.566	0.230522	1.36762	0.168556	0.866146	0.96966	Enriched
Abscisic acid	31.2176	-0.287929	1.72163	-0.167242	0.867179	0.96966	Depleted
Toxicarolisoflavone	1705.96	0.0833077	0.499482	0.166788	0.867537	0.96966	Enriched
Loratadine	19.185	0.409882	2.46583	0.166225	0.86798	0.96966	Enriched
Ethylparaben	483.585	0.061964	0.373047	0.166102	0.868076	0.96966	Enriched
Deoxyribose	80.5732	-0.0762561	0.460329	-0.165656	0.868428	0.96966	Depleted
Dopaxanthin	79.8998	-0.122917	0.754555	-0.162899	0.870598	0.971274	Depleted
Anatalline	2.31625e+06	0.0157069	0.0982684	0.159836	0.87301	0.971421	Enriched
Suprofen	4.5935	0.601036	3.76679	0.159562	0.873226	0.971421	Enriched
Demethylmethoxsalen	58.4865	-0.103733	0.656398	-0.158034	0.87443	0.971421	Depleted
Avermitilol	507.048	-0.422225	2.6777	-0.157682	0.874708	0.971421	Depleted
Berberine	35.0515	0.239942	1.53756	0.156054	0.875991	0.971421	Enriched
Dhurrin	12.3252	0.554091	3.57316	0.155071	0.876766	0.971421	Enriched
Glucovanillin	8.64062	0.382861	2.48549	0.154038	0.877579	0.971421	Enriched
Thiourocanic acid	139.322	0.0948228	0.619951	0.152952	0.878436	0.971421	Enriched
Choerospondin	21.2113	0.178372	1.17029	0.152417	0.878858	0.971421	Enriched
Cyclopassifloic acid C	6037.26	0.359569	2.36087	0.152304	0.878947	0.971421	Enriched
Undecanoic Acid	8586.2	0.0516256	0.339105	0.152241	0.878997	0.971421	Enriched
Glucocochlearin	3.71317	0.572887	3.77641	0.151701	0.879422	0.971421	Enriched
Isomaltotriose	11.9601	-0.54103	3.60977	-0.14988	0.88086	0.972208	Depleted
Eicosapentaenoic Acid	20626.1	-0.0174704	0.11773	-0.148394	0.882032	0.972679	Depleted
Glucosyringic acid	857.926	-0.262957	1.78276	-0.1475	0.882737	0.972679	Depleted
Helicid	325.449	0.076691	0.52454	0.146206	0.883759	0.972702	Enriched
Sophoraflavanone B	904.304	-0.0475383	0.326702	-0.14551	0.884308	0.972702	Depleted
Oxyphencyclimine	5213.83	-0.0465154	0.321421	-0.144718	0.884934	0.972702	Depleted
Demethoxycurcumin	2224.19	0.02013	0.140061	0.143722	0.88572	0.972768	Enriched
Haploside C	4.77502	-0.529329	3.76478	-0.1406	0.888186	0.974679	Depleted
Monocrotaline	477.422	0.041597	0.298402	0.139399	0.889135	0.974718	Enriched
Ciliatocholate	113.64	-0.122967	0.886474	-0.138715	0.889675	0.974718	Depleted
Hexadecanedioic acid	515.257	-0.175002	1.28154	-0.136556	0.891382	0.97579	Depleted
Guaiacol	142.682	0.080649	0.600681	0.134263	0.893195	0.976639	Enriched
Deoxyshikonin	1.46268	-0.347503	2.63547	-0.131856	0.895098	0.976639	Depleted
Dihydrozeatin-O-glucoside	736.981	-0.0577729	0.443157	-0.130367	0.896276	0.976639	Depleted
Festuclavine	39.911	-0.459012	3.53561	-0.129825	0.896705	0.976639	Depleted
Asp-Phe methyl ester	30.7914	-0.229617	1.77047	-0.129693	0.89681	0.976639	Depleted
Styrene cis-glycol	19.1683	-0.205588	1.60094	-0.128417	0.897819	0.976639	Depleted
Parkinsonin A	14.9526	-0.325117	2.5446	-0.127767	0.898333	0.976639	Depleted
Tobramycin	786.382	0.234724	1.83875	0.127654	0.898423	0.976639	Enriched
Famoxadone	75.3259	0.320997	2.53415	0.126669	0.899203	0.976639	Enriched
Lepadin D	183.996	0.0740043	0.58562	0.126369	0.89944	0.976639	Enriched
Didesmethylimipramine	10532.5	0.0167962	0.13537	0.124077	0.901255	0.977153	Enriched
Biotin sulfoxide	594.279	-0.0201944	0.16295	-0.12393	0.901371	0.977153	Depleted
Coriandrone B	95.6549	-0.0481805	0.392963	-0.122608	0.902417	0.977497	Depleted
Phenylmalonic acid	141.66	-0.0926141	0.7611	-0.121685	0.903149	0.9775	Depleted
Palmatine	315.91	-0.104421	0.87669	-0.119108	0.90519	0.978919	Depleted
Avermectin B1a aglycone	389.86	0.0312537	0.269267	0.11607	0.907597	0.980173	Enriched
Bryacarpene 4	1472.33	0.0209207	0.182041	0.114923	0.908506	0.980173	Enriched
Gentiopicroside	92.0493	-0.139137	1.21118	-0.114878	0.908542	0.980173	Depleted
Lignans	7229.47	0.089197	0.792483	0.112554	0.910384	0.980995	Enriched
Vesticarpan	1073.2	-0.0419518	0.375533	-0.111713	0.911051	0.980995	Depleted
Sedoheptulose	7.25044	-0.137752	1.24804	-0.110374	0.912113	0.980995	Depleted
cyclohexylammonium	3952.24	-0.0164923	0.149622	-0.110226	0.91223	0.980995	Depleted
Fumarate	84667.2	-0.0141594	0.131818	-0.107416	0.914459	0.982471	Depleted
Eurycomanone	27.6934	-0.155777	1.46066	-0.106648	0.915068	0.982471	Depleted
Citreovirenone	1324.35	-0.0365091	0.349329	-0.104512	0.916763	0.983503	Depleted
Linderane	2128.03	0.0128304	0.126439	0.101475	0.919173	0.984744	Enriched
Antibiotic JI-20B	134073	0.0147831	0.146071	0.101205	0.919388	0.984744	Enriched
Daidzin	38.567	-0.0490685	0.489652	-0.100211	0.920177	0.984802	Depleted
Novobiocic acid	7.99728	-0.3701	3.74838	-0.0987359	0.921348	0.985269	Depleted
Floribundoside	8.39661	-0.251269	2.58355	-0.0972576	0.922522	0.985306	Depleted
Norepinephrine (noradrenaline)	103.262	0.0454322	0.473963	0.095856	0.923635	0.985306	Enriched
Liquiritigenin	417.849	-0.0285873	0.299483	-0.0954555	0.923953	0.985306	Depleted
carbenicillin	303.355	-0.0534343	0.563233	-0.0948707	0.924418	0.985306	Depleted
Arachidonyl-CoA	337.121	-0.0929351	0.987968	-0.094067	0.925056	0.985306	Depleted
Ribothymidine	202.226	0.0553834	0.600833	0.0921777	0.926557	0.985807	Enriched
Aminoimidazole ribotide	112.389	0.0528715	0.577048	0.0916242	0.926997	0.985807	Enriched
Carboxyatractyloside tripotassium salt	141.58	-0.243056	2.72576	-0.0891701	0.928947	0.987098	Depleted
Syringetin	25.6342	-0.109695	1.27664	-0.0859247	0.931526	0.988391	Depleted
Disuccinimidyl Suberate	9.83803	-0.223108	2.61977	-0.0851634	0.932131	0.988391	Depleted
Phlorizin chalcone	23.4658	0.311843	3.67489	0.0848576	0.932375	0.988391	Enriched
Glucoiberverin	44.5947	-0.142998	1.71795	-0.0832376	0.933663	0.988974	Depleted
Formononetin	1.79697	-0.310864	3.82758	-0.0812169	0.935269	0.989231	Depleted
Prochlorperazine	204.327	-0.284599	3.54862	-0.0801999	0.936078	0.989231	Depleted
Curcumin diglucoside	11.6738	-0.299835	3.74093	-0.0801498	0.936118	0.989231	Depleted
Chromopyrrolate	9.66159	-0.288174	3.74425	-0.0769646	0.938652	0.990921	Depleted
Sulindac	9.9637	0.187994	2.46447	0.0762819	0.939195	0.990921	Enriched
Docosatrienoic Acid	54476.4	0.02382	0.322088	0.0739548	0.941046	0.991477	Enriched
Paraldehyde	278433	0.00604385	0.0823277	0.0734122	0.941478	0.991477	Enriched
Spinosin	13.4281	0.264379	3.63309	0.0727696	0.941989	0.991477	Enriched
Perillic acid	579.502	-0.0185596	0.265747	-0.0698391	0.944322	0.991477	Depleted
Avermectin A1b monosaccharide	184.947	-0.171093	2.44983	-0.0698385	0.944322	0.991477	Depleted
Nafcillin	16.0962	-0.182294	2.64056	-0.069036	0.944961	0.991477	Depleted
Capsidiol	9782.64	0.0707458	1.03239	0.0685262	0.945367	0.991477	Enriched
Prehumulinic acid	12580	0.0272101	0.40715	0.0668306	0.946717	0.991477	Enriched
Chrysin	131.383	0.0617395	0.925627	0.0667002	0.94682	0.991477	Enriched
Sphingosine 1-phosphate	1461.92	0.0969233	1.47814	0.0655711	0.947719	0.991477	Enriched
Nevirapine	1746.04	0.00806066	0.130075	0.0619693	0.950587	0.991477	Enriched
Benzylsuccinate	645.4	0.0253371	0.413285	0.0613065	0.951115	0.991477	Enriched
Isoprene	2548.4	0.0238714	0.398203	0.0599478	0.952197	0.991477	Enriched
Pyridoxamine	28.6526	-0.0454718	0.763127	-0.0595862	0.952485	0.991477	Depleted
Garbanzol	212.552	0.019918	0.33927	0.0587084	0.953184	0.991477	Enriched
Melittoside	474.164	0.032437	0.554571	0.0584903	0.953358	0.991477	Enriched
Hexadecanal	7728.64	0.0257109	0.440995	0.0583021	0.953508	0.991477	Enriched
Thujone	16.9507	0.102626	1.80036	0.0570029	0.954543	0.991477	Enriched
Liquiritin	70.3221	-0.0629346	1.10411	-0.0570001	0.954545	0.991477	Depleted
Apiforol	312.445	-0.0239462	0.432997	-0.0553034	0.955897	0.991477	Depleted
Butanoic acid	79837	0.00538865	0.0996992	0.054049	0.956896	0.991477	Enriched
Erucic acid	323.602	0.0467209	0.867707	0.0538441	0.957059	0.991477	Enriched
Flocoumafen	195.255	-0.0306768	0.571891	-0.0536409	0.957221	0.991477	Depleted
Polygalaxanthone III	3.41087	-0.201545	3.77903	-0.0533324	0.957467	0.991477	Depleted
Rothindin	198.031	-0.0280909	0.573834	-0.0489531	0.960957	0.993032	Depleted
Alnustone	343.806	-0.0134944	0.280446	-0.0481176	0.961623	0.993032	Depleted
Tebutam	598.38	0.038959	0.812084	0.0479741	0.961737	0.993032	Enriched
Koparin	227.692	-0.0206559	0.432752	-0.0477315	0.96193	0.993032	Depleted
Betavulgarin xyloside	936.953	0.0263154	0.594747	0.0442464	0.964708	0.995133	Enriched
Linatine	302.116	-0.0320729	0.769112	-0.0417011	0.966737	0.995362	Depleted
Harpagoside	5.51116	-0.156422	3.75847	-0.0416185	0.966803	0.995362	Depleted
Echinone	286.45	-0.0296686	0.729289	-0.0406816	0.96755	0.995362	Depleted
Undecaprenyl phosphate alpha-L-Ara4N	31653.4	-0.02338	0.601493	-0.03887	0.968994	0.995362	Depleted
Guanidinoacetate	199.499	0.0134961	0.347485	0.0388394	0.969018	0.995362	Enriched
Glycyrrhizic Acid	18277.7	-0.00826976	0.224813	-0.0367851	0.970656	0.995362	Depleted
Soyasaponin Bb	1.81043e+06	0.0212402	0.598451	0.0354919	0.971688	0.995362	Enriched
Phylloquinone	3.42063e+06	-0.00465647	0.132014	-0.0352726	0.971862	0.995362	Depleted
Pleuromutilin	61.1054	0.122774	3.50431	0.035035	0.972052	0.995362	Enriched
Prostaglandin B2	12849.2	-0.00875168	0.265742	-0.032933	0.973728	0.995362	Depleted
Avermectin A1b aglycone	2075.81	0.06495	1.99111	0.03262	0.973978	0.995362	Enriched
Phenylpropanolamine	1979.24	-0.0131219	0.416514	-0.0315041	0.974868	0.995362	Depleted
Stizolobinate	6028.23	0.0186018	0.614143	0.030289	0.975837	0.995362	Enriched
CYCLOLEUCINE	636.059	-0.00527509	0.175101	-0.0301259	0.975967	0.995362	Depleted
Genipinic acid	499.203	-0.0207703	0.709454	-0.0292765	0.976644	0.995362	Depleted
Trimethylolpropane trimethacrylate	25.3339	-0.039862	1.38486	-0.0287842	0.977037	0.995362	Depleted
Pongapin	194.904	-0.00993603	0.353057	-0.0281428	0.977548	0.995362	Depleted
Thymol methyl ether	106.787	-0.0243174	0.983445	-0.0247267	0.980273	0.995954	Depleted
Perillyl aldehyde	1042.46	0.00389491	0.163645	0.023801	0.981011	0.995954	Enriched
Gaultherin	8.30689	0.0886441	3.74718	0.0236562	0.981127	0.995954	Enriched
Granaticin	837.541	-0.00663453	0.282697	-0.0234687	0.981276	0.995954	Depleted
Anhydropisatin	10.2765	0.0603097	2.64996	0.0227587	0.981843	0.995954	Enriched
Yadanziolide A	14.8398	0.0358067	1.66448	0.0215123	0.982837	0.996209	Enriched
pentanamide	3692.16	-0.00280398	0.149171	-0.0187971	0.985003	0.996623	Depleted
Isoplumbagin	620.485	-0.0223538	1.19279	-0.0187407	0.985048	0.996623	Depleted
Ecgonine methyl ester	274.649	0.0063601	0.349349	0.0182056	0.985475	0.996623	Enriched
Stearoyl-CoA	20.2678	-0.0610874	3.56151	-0.0171521	0.986315	0.996721	Depleted
Protobassic acid	63178.2	-0.00246928	0.160195	-0.0154143	0.987702	0.99737	Depleted
Hydroxysafflor yellow A	326.158	0.0135791	0.953834	0.0142363	0.988641	0.997568	Enriched
Isoliquiritin apioside	24.3396	-0.0229235	2.4737	-0.00926689	0.992606	0.999555	Depleted
dAMP	490.255	0.00170707	0.190633	0.00895473	0.992855	0.999555	Enriched
Hydroxyamobarbital	56.0883	-0.0105197	1.28718	-0.00817268	0.993479	0.999555	Depleted
Euxanthone	3.23874	0.015226	3.78161	0.00402632	0.996787	0.999555	Enriched
Dihydrochelirubine	1433.58	0.00240534	0.655415	0.00366995	0.997072	0.999555	Enriched
Sophoracarpan B	714.49	-0.0010497	0.292018	-0.00359462	0.997132	0.999555	Depleted
Ajmaline	122182	0.000386591	0.10894	0.00354866	0.997169	0.999555	Enriched
Thiamine aldehyde	1.00263	-0.00896685	2.85825	-0.00313718	0.997497	0.999555	Depleted
Deacetylepithienamycin F	92.5084	0.00403837	2.20627	0.00183041	0.99854	0.999555	Enriched
Syringin	116.142	0.00288455	1.76166	0.0016374	0.998694	0.999555	Enriched
Triphenylsilanol	8341.58	-7.33e-05	0.122194	-0.00059975	0.999521	0.999555	Depleted
Traumatic acid	13685.8	6.07e-05	0.108812	0.00055813	0.999555	0.999555	Enriched
Abscisate	870.554	7.1344	3.73254	1.91141	NA	NA	Enriched
Aclacinomycin N	0	NA	NA	NA	NA	NA	Enriched
Aclacinomycin T	0	NA	NA	NA	NA	NA	Enriched
Aconitic acid	0	NA	NA	NA	NA	NA	Enriched
Acronycine	0	NA	NA	NA	NA	NA	Enriched
Acylated phloroglucinol	0	NA	NA	NA	NA	NA	Enriched
Aerobactin	0	NA	NA	NA	NA	NA	Enriched
AESCULIN	0	NA	NA	NA	NA	NA	Enriched
Agarotetrol	0	NA	NA	NA	NA	NA	Enriched
Agnuside	92.9017	2.91349	2.0645	1.41123	NA	NA	Enriched
AIDS031406	0	NA	NA	NA	NA	NA	Enriched
Aklavinone	0	NA	NA	NA	NA	NA	Enriched
Allantoate	0	NA	NA	NA	NA	NA	Enriched
Aminoacetone	0	NA	NA	NA	NA	NA	Enriched
Amlodipine	0	NA	NA	NA	NA	NA	Enriched
Andrographolide	0	NA	NA	NA	NA	NA	Enriched
Ansamitocinoside P-3	178.207	24.1521	3.90701	6.18173	NA	NA	Enriched
Arachidonoyl Serinol	0	NA	NA	NA	NA	NA	Enriched
Astragalin	0	NA	NA	NA	NA	NA	Enriched
Atorvastatin	0	NA	NA	NA	NA	NA	Enriched
Aurachin B	0	NA	NA	NA	NA	NA	Enriched
Aureusidin 6-O-glucoside	0	NA	NA	NA	NA	NA	Enriched
Avermectin B1a monosaccharide	0	NA	NA	NA	NA	NA	Enriched
Bacampicillin	0	NA	NA	NA	NA	NA	Enriched
Baccatin III	0	NA	NA	NA	NA	NA	Enriched
Bacilysin	0	NA	NA	NA	NA	NA	Enriched
Benzoyl-CoA	0	NA	NA	NA	NA	NA	Enriched
Benzylbutylphthalate	0	NA	NA	NA	NA	NA	Enriched
Benzylsuccinyl-CoA	0	NA	NA	NA	NA	NA	Enriched
Bestatin	0	NA	NA	NA	NA	NA	Enriched
Biliverdin	0	NA	NA	NA	NA	NA	Enriched
Biliverdin-IX-beta	0	NA	NA	NA	NA	NA	Enriched
Bracteatin 6-O-glucoside	0	NA	NA	NA	NA	NA	Enriched
Britannin	22.1966	21.2541	3.90874	5.43758	NA	NA	Enriched
Brusatol	0	NA	NA	NA	NA	NA	Enriched
Butirosin A	0	NA	NA	NA	NA	NA	Enriched
Capsaicin	0	NA	NA	NA	NA	NA	Enriched
Carindone	0	NA	NA	NA	NA	NA	Enriched
Carminomycin	0	NA	NA	NA	NA	NA	Enriched
Catechol	0	NA	NA	NA	NA	NA	Enriched
CAY10603	0	NA	NA	NA	NA	NA	Enriched
Celosianin II	60.3348	0.691371	3.7282	0.185444	NA	NA	Enriched
Cephalosporin C	0	NA	NA	NA	NA	NA	Enriched
Cetoniacytone A	0	NA	NA	NA	NA	NA	Enriched
Cimifugin	0	NA	NA	NA	NA	NA	Enriched
Cimiracemoside C	0	NA	NA	NA	NA	NA	Enriched
Ciprofloxacin	0	NA	NA	NA	NA	NA	Enriched
Clovin	0	NA	NA	NA	NA	NA	Enriched
Coenzyme F420-1	0	NA	NA	NA	NA	NA	Enriched
Columbamine	0	NA	NA	NA	NA	NA	Enriched
Cortisone	0	NA	NA	NA	NA	NA	Enriched
Corylifol A	0	NA	NA	NA	NA	NA	Enriched
Costunolide	5694.45	3.576	1.3392	2.67024	NA	NA	Enriched
Coumestrol	34876.6	2.78415	1.01417	2.74526	NA	NA	Enriched
Creatine	0	NA	NA	NA	NA	NA	Enriched
Creatinine	0	NA	NA	NA	NA	NA	Enriched
Crocin	0	NA	NA	NA	NA	NA	Enriched
Cyanin	23.9005	3.0004	3.74454	0.801273	NA	NA	Enriched
Cyclohexylsulfamate	0	NA	NA	NA	NA	NA	Enriched
Cyclopentolate	0	NA	NA	NA	NA	NA	Enriched
Cytidine	0	NA	NA	NA	NA	NA	Enriched
Cytosine	0	NA	NA	NA	NA	NA	Enriched
dADP	0	NA	NA	NA	NA	NA	Enriched
Deacetylcolchicine	0	NA	NA	NA	NA	NA	Enriched
Decarbamoylnovobiocin	0	NA	NA	NA	NA	NA	Enriched
Dehydrochorismic acid	0	NA	NA	NA	NA	NA	Enriched
Deltonin	0	NA	NA	NA	NA	NA	Enriched
Deoxyarbutin	0	NA	NA	NA	NA	NA	Enriched
Deoxycoformycin	26.9153	0.100007	3.73184	0.0267983	NA	NA	Enriched
Deoxyinosine	0	NA	NA	NA	NA	NA	Enriched
Deoxylimonin	0	NA	NA	NA	NA	NA	Enriched
Diacetyl	0	NA	NA	NA	NA	NA	Enriched
Digalacturonate	0	NA	NA	NA	NA	NA	Enriched
Dihydrobiopterin	0	NA	NA	NA	NA	NA	Enriched
Dihydrocapsaicin	0	NA	NA	NA	NA	NA	Enriched
Dihydroneopterin phosphate	0	NA	NA	NA	NA	NA	Enriched
Dihydrourocanate	0	NA	NA	NA	NA	NA	Enriched
Dihydrozeatin	0	NA	NA	NA	NA	NA	Enriched
Diltiazem	0	NA	NA	NA	NA	NA	Enriched
Diosmin	0	NA	NA	NA	NA	NA	Enriched
Dolichotheline	0	NA	NA	NA	NA	NA	Enriched
Dyphylline	0	NA	NA	NA	NA	NA	Enriched
Echinacoside	21.721	21.2232	3.90878	5.42962	NA	NA	Enriched
Echinenone	0	NA	NA	NA	NA	NA	Enriched
Edrophonium	0	NA	NA	NA	NA	NA	Enriched
Efloxate	0	NA	NA	NA	NA	NA	Enriched
Engeletin	101.312	23.3684	3.90719	5.98086	NA	NA	Enriched
Enkephalin L	0	NA	NA	NA	NA	NA	Enriched
Ergolide	0	NA	NA	NA	NA	NA	Enriched
Eriocitrin	0	NA	NA	NA	NA	NA	Enriched
Esculin	0	NA	NA	NA	NA	NA	Enriched
Euparotin acetate	1025.09	0.525917	1.24101	0.423783	NA	NA	Enriched
Folinic acid	22.5137	21.2449	3.90871	5.43527	NA	NA	Enriched
Fustin	0	NA	NA	NA	NA	NA	Enriched
Futalosine	0	NA	NA	NA	NA	NA	Enriched
Garcinone D	0	NA	NA	NA	NA	NA	Enriched
Geniposide	0	NA	NA	NA	NA	NA	Enriched
Gentian Violet	660137	6.28036	1.65798	3.78796	NA	NA	Enriched
Geranyl-hydroxybenzoate	0	NA	NA	NA	NA	NA	Enriched
Glutathionylspermidine	0	NA	NA	NA	NA	NA	Enriched
Glycolaldehyde	0	NA	NA	NA	NA	NA	Enriched
Gomisin G	0	NA	NA	NA	NA	NA	Enriched
Griffonilide	0	NA	NA	NA	NA	NA	Enriched
Guanine	0	NA	NA	NA	NA	NA	Enriched
Haemanthamine	0	NA	NA	NA	NA	NA	Enriched
Helenalin	0	NA	NA	NA	NA	NA	Enriched
Hetacillin	0	NA	NA	NA	NA	NA	Enriched
Hexahomomethionine	0	NA	NA	NA	NA	NA	Enriched
Hispidulin	0	NA	NA	NA	NA	NA	Enriched
Histamine	0	NA	NA	NA	NA	NA	Enriched
Homogentisate	0	NA	NA	NA	NA	NA	Enriched
Homotrypanothione	293.229	0.553643	2.84962	0.194287	NA	NA	Enriched
Homotrypanothione disulfide	0	NA	NA	NA	NA	NA	Enriched
Hycanthone	0	NA	NA	NA	NA	NA	Enriched
Hydroprotopine	0	NA	NA	NA	NA	NA	Enriched
Hygromycin B	0	NA	NA	NA	NA	NA	Enriched
Isochorismate	0	NA	NA	NA	NA	NA	Enriched
Isoliquiritin	0	NA	NA	NA	NA	NA	Enriched
Isomagnolone	23.1108	0.283118	3.73303	0.0758413	NA	NA	Enriched
Isotabtoxin	0	NA	NA	NA	NA	NA	Enriched
Lactobionic acid	0	NA	NA	NA	NA	NA	Enriched
Laudanine	0	NA	NA	NA	NA	NA	Enriched
Lentinan	0	NA	NA	NA	NA	NA	Enriched
Levopimarinol	0	NA	NA	NA	NA	NA	Enriched
Ligustroflavone	0	NA	NA	NA	NA	NA	Enriched
Limonin	0	NA	NA	NA	NA	NA	Enriched
Linamarin	0	NA	NA	NA	NA	NA	Enriched
Linustatin	0	NA	NA	NA	NA	NA	Enriched
Lisinopril	0	NA	NA	NA	NA	NA	Enriched
Lithospermoside	0	NA	NA	NA	NA	NA	Enriched
Lochnerinine	0	NA	NA	NA	NA	NA	Enriched
Lupanine	0	NA	NA	NA	NA	NA	Enriched
Lupinine	0	NA	NA	NA	NA	NA	Enriched
Maduropeptin chromophore	0	NA	NA	NA	NA	NA	Enriched
Maleamic acid	0	NA	NA	NA	NA	NA	Enriched
Malonylglycitin	0	NA	NA	NA	NA	NA	Enriched
Maltohexaose	0	NA	NA	NA	NA	NA	Enriched
Mannitol	0	NA	NA	NA	NA	NA	Enriched
Mannopine	0	NA	NA	NA	NA	NA	Enriched
Matairesinol	0	NA	NA	NA	NA	NA	Enriched
Melatonin	0	NA	NA	NA	NA	NA	Enriched
Meleagrin	0	NA	NA	NA	NA	NA	Enriched
Methylitaconate	0	NA	NA	NA	NA	NA	Enriched
Militarine	0	NA	NA	NA	NA	NA	Enriched
Mollugin	0	NA	NA	NA	NA	NA	Enriched
Morphinone	0	NA	NA	NA	NA	NA	Enriched
Morusin	20.3642	21.1352	3.90892	5.40691	NA	NA	Enriched
Moxifloxacin	0	NA	NA	NA	NA	NA	Enriched
Mulberrin	0	NA	NA	NA	NA	NA	Enriched
Narirutin	0	NA	NA	NA	NA	NA	Enriched
Nebramycin 5'	0	NA	NA	NA	NA	NA	Enriched
Nebramycin factor 4	0	NA	NA	NA	NA	NA	Enriched
Neoabietal	70.9936	22.8733	3.90738	5.85386	NA	NA	Enriched
Neobanol	3657.56	4.07759	1.91882	2.12505	NA	NA	Enriched
Neodiosmin	0	NA	NA	NA	NA	NA	Enriched
neo-gambogic acid	0	NA	NA	NA	NA	NA	Enriched
Neohesperidin	0	NA	NA	NA	NA	NA	Enriched
Neoliquiritin	0	NA	NA	NA	NA	NA	Enriched
Neopikromycin	42.8517	0.943867	3.72975	0.253064	NA	NA	Enriched
Nogalamycin	0	NA	NA	NA	NA	NA	Enriched
Norsolorinic acid anthrone	0	NA	NA	NA	NA	NA	Enriched
Novobiocin	0	NA	NA	NA	NA	NA	Enriched
Ononin	0	NA	NA	NA	NA	NA	Enriched
Oxypaeoniflorin	0	NA	NA	NA	NA	NA	Enriched
Panatellin	44920.7	1.73994	3.72496	0.467103	NA	NA	Enriched
Pantetheine	0	NA	NA	NA	NA	NA	Enriched
Pantothenic Acid	0	NA	NA	NA	NA	NA	Enriched
Parishin B	0	NA	NA	NA	NA	NA	Enriched
Paromomycin	0	NA	NA	NA	NA	NA	Enriched
Pentobarbital	0	NA	NA	NA	NA	NA	Enriched
Phenylacetylglutamine	12.5318	7.09622	3.91027	1.81476	NA	NA	Enriched
Phenylethyl alcohol	0	NA	NA	NA	NA	NA	Enriched
Phenylpropanoate	0	NA	NA	NA	NA	NA	Enriched
Photobarbatusin I	0	NA	NA	NA	NA	NA	Enriched
physalin F	0	NA	NA	NA	NA	NA	Enriched
Pimelate	0	NA	NA	NA	NA	NA	Enriched
Pioglitazone	92.8564	2.15032	3.72828	0.57676	NA	NA	Enriched
Pluviatolide	0	NA	NA	NA	NA	NA	Enriched
Podophyllotoxin (Podophyllum)	0	NA	NA	NA	NA	NA	Enriched
Premithramycin A3'	53.3339	0.428866	3.7285	0.115024	NA	NA	Enriched
Premithramycin B	0	NA	NA	NA	NA	NA	Enriched
Primary fluorescent chlorophyll catabolite	0	NA	NA	NA	NA	NA	Enriched
Proansamycin X	0	NA	NA	NA	NA	NA	Enriched
Proclavaminic acid	0	NA	NA	NA	NA	NA	Enriched
Propanoate	0	NA	NA	NA	NA	NA	Enriched
Propanoic acid, 2-hydroxy-3-[(4-hydroxy-1-naphthalenyl)oxy]-	0	NA	NA	NA	NA	NA	Enriched
Prostaglandin E2	0	NA	NA	NA	NA	NA	Enriched
Protochlorophyllide	0	NA	NA	NA	NA	NA	Enriched
Protodeoxyviolaceinic acid	0	NA	NA	NA	NA	NA	Enriched
Pseudaminic acid	0	NA	NA	NA	NA	NA	Enriched
Pseudolaric acid A-O-beta-D-glucopyranoside	0	NA	NA	NA	NA	NA	Enriched
Pseudolaric acid B-glucopyranoside	0	NA	NA	NA	NA	NA	Enriched
Pyropheophorbide a	0	NA	NA	NA	NA	NA	Enriched
Quercitrin	0	NA	NA	NA	NA	NA	Enriched
Quinate	0	NA	NA	NA	NA	NA	Enriched
Raffinose	0	NA	NA	NA	NA	NA	Enriched
Raspberry ketone glucoside	0	NA	NA	NA	NA	NA	Enriched
Reserpine	0	NA	NA	NA	NA	NA	Enriched
Retinol	0	NA	NA	NA	NA	NA	Enriched
Riboflavin	0	NA	NA	NA	NA	NA	Enriched
Ribostamycin	0	NA	NA	NA	NA	NA	Enriched
Rifamycin	0	NA	NA	NA	NA	NA	Enriched
Roseoflavin	0	NA	NA	NA	NA	NA	Enriched
Rumenic acid	13.801	6.25668	3.90998	1.60018	NA	NA	Enriched
Salidroside	0	NA	NA	NA	NA	NA	Enriched
Secologanate	0	NA	NA	NA	NA	NA	Enriched
Sedanolide	0	NA	NA	NA	NA	NA	Enriched
Shikonin	0	NA	NA	NA	NA	NA	Enriched
Sinalbin	0	NA	NA	NA	NA	NA	Enriched
Sinapic acid	0	NA	NA	NA	NA	NA	Enriched
Skullcapflavone II	0	NA	NA	NA	NA	NA	Enriched
Slaframine	0	NA	NA	NA	NA	NA	Enriched
Specnuezhenide	20.6112	21.1524	3.90889	5.41136	NA	NA	Enriched
Spinacetin 3-O-sulfate	0	NA	NA	NA	NA	NA	Enriched
S-Ribosyl-L-homocysteine	0	NA	NA	NA	NA	NA	Enriched
Staphyloferrin A	0	NA	NA	NA	NA	NA	Enriched
Staphyloferrin B	0	NA	NA	NA	NA	NA	Enriched
Stemmadenine	0	NA	NA	NA	NA	NA	Enriched
Stipitatate	0	NA	NA	NA	NA	NA	Enriched
Streptidine 6-phosphate	0	NA	NA	NA	NA	NA	Enriched
Streptomycin	0	NA	NA	NA	NA	NA	Enriched
Streptomycin 6-phosphate	0	NA	NA	NA	NA	NA	Enriched
Strigol	0	NA	NA	NA	NA	NA	Enriched
Succinic acid semialdehyde	0	NA	NA	NA	NA	NA	Enriched
Sulfazecin	0	NA	NA	NA	NA	NA	Enriched
Swertiamarin	0	NA	NA	NA	NA	NA	Enriched
Tabtoxin	0	NA	NA	NA	NA	NA	Enriched
Ternatin C5	0	NA	NA	NA	NA	NA	Enriched
Tetradecanoic acid	0	NA	NA	NA	NA	NA	Enriched
Tetrahydrocurcumin	0	NA	NA	NA	NA	NA	Enriched
Thebaine	0	NA	NA	NA	NA	NA	Enriched
Triethanolamine	0	NA	NA	NA	NA	NA	Enriched
Trioxilin A3	0	NA	NA	NA	NA	NA	Enriched
Tropolone	0	NA	NA	NA	NA	NA	Enriched
Trypanothione disulfide	0	NA	NA	NA	NA	NA	Enriched
Undecanoic gamma-lactone	0	NA	NA	NA	NA	NA	Enriched
Versiconal hemiacetal acetate	0	NA	NA	NA	NA	NA	Enriched
Vibriobactin	0	NA	NA	NA	NA	NA	Enriched
Vincristine	0	NA	NA	NA	NA	NA	Enriched
Volicitin	0	NA	NA	NA	NA	NA	Enriched
Wogonoside	0	NA	NA	NA	NA	NA	Enriched
Yersiniabactin	0	NA	NA	NA	NA	NA	Enriched
Yohimbine	0	NA	NA	NA	NA	NA	Enriched
ZM 336372	0	NA	NA	NA	NA	NA	Enriched
Zymosterol	21.4194	7.86996	3.90881	2.01339	NA	NA	Enriched
Amygdalin	86.1587	-22.9057	3.90728	-5.86232	NA	NA	Depleted
Androsin	30.4012	-0.513026	3.73123	-0.137495	NA	NA	Depleted
Avocadynofuran	223.923	-2.03983	2.4907	-0.81898	NA	NA	Depleted
Bacopaside I	6531.53	-4.42337	1.5243	-2.90191	NA	NA	Depleted
Barlerin	142.363	-24.5388	3.90708	-6.2806	NA	NA	Depleted
Bilirubin beta-diglucuronide	118.62	-2.5362	3.54612	-0.715204	NA	NA	Depleted
Buprenorphine	64.8847	-22.3587	3.90745	-5.72208	NA	NA	Depleted
Butyryl-coenzyme A (Butyryl-CoA)	17.9221	-21.6496	3.90923	-5.53807	NA	NA	Depleted
Calcitetrol	944.797	-1.47808	2.54014	-0.581887	NA	NA	Depleted
Cholic acid	1532.08	-1.69734	1.40292	-1.20986	NA	NA	Depleted
Cobyrinate	154.45	-3.9036	3.73004	-1.04653	NA	NA	Depleted
Curcumin	21.0968	-21.9444	3.90886	-5.61402	NA	NA	Depleted
Desoxyrhaponticin	63.1294	-23.4299	3.90746	-5.99618	NA	NA	Depleted
Hydroxyphenyllactic acid	221.789	-2.44146	2.05981	-1.18528	NA	NA	Depleted
Isoamyl cinnamate	65.6437	-2.15669	1.34932	-1.59835	NA	NA	Depleted
Lycocernuine	776.628	-3.92272	1.20694	-3.25014	NA	NA	Depleted
Manninotriose	12.0783	-7.05144	3.91042	-1.80324	NA	NA	Depleted
Mulberroside C	68.7157	-23.5468	3.90741	-6.0262	NA	NA	Depleted
Narcissin	74.2403	-0.0374933	2.55304	-0.0146857	NA	NA	Depleted
Nardosinone	28.3256	-0.232048	3.73152	-0.0621859	NA	NA	Depleted
Raucaffricine	29.3101	-22.3864	3.90827	-5.72796	NA	NA	Depleted
Testosterone	49.4001	-23.0495	3.90766	-5.89854	NA	NA	Depleted
Traumatin	21.9346	-6.93896	3.20004	-2.1684	NA	NA	Depleted
