# Supplementary material for: Sustained organic amendments utilization enhances ratoon crop growth and soil quality by enriching beneficial metabolites and suppressing pathogenic bacteria
Source: Front Plant Sci. 2023 Sep 18;14:1273546. doi: 10.3389/fpls.2023.1273546 (PMC10544933; doi:10.3389/fpls.2023.1273546)
Supplement: Supplementary file 4 [file Table_3.xlsx]

## Sheet: BCRhi_vs_CKRhi_treatmentCKRhi_V
Table S3. Enriched and depleted metabolites identified in the rhizosphere soil of the CK treatment compared with the rhizosphere soil of the FM amendment.
Metabolites	baseMean	log2FoldChange	lfcSE	stat	pvalue	padj	Metabolites performance
Abscisic aldehyde	215714	-3.14622	0.174553	-18.0245	1.25e-72	1.68e-69	Depleted
Withaferin A	15729.8	-3.16786	0.359259	-8.81778	1.17e-18	7.83e-16	Depleted
Hygromycin B	21618	-30	3.90676	-7.67899	1.6e-14	7.17e-12	Depleted
Carindone	3885.05	-28.4414	3.90677	-7.28004	3.34e-13	1.12e-10	Depleted
Prodigiosin	3113.07	0.440932	0.0756087	5.83176	5.48e-09	1.47e-06	Enriched
Hydrocortisone 17-butyrate	4451.47	-1.08025	0.207446	-5.20738	1.92e-07	4.28e-05	Depleted
Avermectin B1b	770.504	1.1569	0.228549	5.06194	4.15e-07	7.95e-05	Enriched
Aphidicolin	75366.6	0.734032	0.161723	4.53881	5.66e-06	0.00094829	Enriched
Roxithromycin	456453	1.24645	0.288633	4.31846	1.57e-05	0.00234108	Enriched
Tebutam	1494.55	-1.94349	0.458118	-4.24234	2.21e-05	0.00296627	Depleted
Bevirimat	663.349	-2.29668	0.557727	-4.11792	3.82e-05	0.00430972	Depleted
Buprenorphine	95.8247	-10.0163	2.43356	-4.11591	3.86e-05	0.00430972	Depleted
Buddlejasaponin IVb	44364.2	-1.9023	0.510913	-3.72334	0.000196602	0.0202803	Depleted
Fexofenadine	2808.13	0.538448	0.149214	3.60856	0.000307904	0.0275266	Enriched
Isoamyl cinnamate	107.473	-2.96131	0.818979	-3.61586	0.000299354	0.0275266	Depleted
Fucoxanthin	80680	-0.698033	0.197635	-3.53193	0.000412544	0.0345764	Depleted
Harderoporphyrin	3472.87	-0.940115	0.27678	-3.39662	0.000682239	0.0538166	Depleted
Alternariol	5815.96	0.281643	0.0846187	3.32838	0.000873531	0.0571719	Enriched
Artemisiatriene	123.152	-1.63169	0.490395	-3.3273	0.00087691	0.0571719	Depleted
Demethylmacrocin	19415.2	1.48042	0.440229	3.36284	0.000771451	0.0571719	Enriched
Ziyuglycoside II	153.342	-10.6946	3.21979	-3.32151	0.00089531	0.0571719	Depleted
Yuccaol A	70.414	-5.23873	1.5929	-3.2888	0.00100616	0.0613302	Depleted
Ammonia	5492.43	0.563888	0.173279	3.25422	0.00113703	0.0631029	Enriched
Dronabinol	1204.43	-0.618519	0.190634	-3.24454	0.00117642	0.0631029	Depleted
ROSIRIDIN	12.6316	-3.08865	0.951552	-3.24591	0.00117077	0.0631029	Depleted
Menaquinone-7	3.67324e+07	-2.33839	0.729404	-3.20589	0.00134646	0.069446	Depleted
Colnelenic acid	571110	0.53966	0.172609	3.12649	0.00176904	0.0860648	Enriched
Echitovenine	613.314	-1.20617	0.386361	-3.12188	0.00179703	0.0860648	Depleted
Avermectin B1b monosaccharide	1644.7	-1.93884	0.629395	-3.08048	0.00206668	0.0955663	Depleted
Bacopaside II	31106.7	-0.696291	0.22878	-3.0435	0.00233843	0.0997964	Depleted
Chikusetsusaponin Iva	495.664	-3.18276	1.045	-3.04571	0.00232133	0.0997964	Depleted
pentyl-Benzene	209.276	-0.799892	0.263294	-3.03801	0.00238142	0.0997964	Depleted
Phenylacetic acid	28.9594	1.57881	0.526448	2.99898	0.00270883	0.110077	Enriched
Coproporphyrin I	65.3956	-8.49989	2.84756	-2.98497	0.00283608	0.111858	Depleted
Anemarrhenasaponin I	966.724	2.71807	0.927678	2.92997	0.00338991	0.122862	Enriched
Arabsin	1984.16	-0.768316	0.261492	-2.9382	0.00330127	0.122862	Depleted
Ergothioneine	1037.08	3.0567	1.04216	2.93303	0.00335666	0.122862	Enriched
Novapikromycin	1331.54	-1.3175	0.454522	-2.89866	0.00374767	0.132253	Depleted
Fujikinetin methyl ether	346.941	-1.19629	0.415037	-2.88237	0.00394693	0.132321	Depleted
Prostaglandin J2	18551.4	0.770938	0.266931	2.88816	0.00387504	0.132321	Enriched
Gentiopicrin	67.278	-2.77278	0.972314	-2.85173	0.00434822	0.142219	Depleted
Doxycycline	71.5643	-6.34456	2.23102	-2.8438	0.00445793	0.142335	Depleted
Cephaeline	473.837	-1.2652	0.452468	-2.79622	0.00517046	0.160339	Depleted
Dihydrolipoate	43.537	-5.96255	2.13665	-2.79061	0.00526093	0.160339	Depleted
Dexamethasone	43.1896	-5.16247	1.87807	-2.74882	0.00598104	0.178235	Depleted
Annoglabasin C	1362.17	-0.725489	0.267318	-2.71395	0.00664863	0.191221	Depleted
Maltotetraose	58.7909	-9.31158	3.44323	-2.70431	0.00684459	0.191221	Depleted
Oleandolide	23227.6	-0.70459	0.260261	-2.70725	0.00678439	0.191221	Depleted
Bufuralol	87.6681	-5.55311	2.10601	-2.63679	0.00836954	0.229052	Depleted
Cystophorene	3981.43	-0.406851	0.155583	-2.61501	0.00892259	0.234612	Depleted
Dopaxanthin quinone	352.631	-0.719098	0.274355	-2.62105	0.00876591	0.234612	Depleted
Sauchinone	25.2481	4.87948	1.92317	2.5372	0.0111742	0.288166	Enriched
Chanoclavine-I aldehyde	11175.6	0.216372	0.085961	2.51709	0.0118328	0.299392	Enriched
Zeinoxanthin	565.676	-1.74569	0.696167	-2.50758	0.0121561	0.301877	Depleted
Methysticin	235.195	-1.5561	0.622411	-2.50012	0.0124153	0.302707	Depleted
HYDROCOTARNINE	5225.79	0.445508	0.180525	2.46785	0.0135927	0.320126	Enriched
Vanillylmandelic acid	630.456	0.386409	0.156601	2.46747	0.0136072	0.320126	Enriched
Neoxanthin	13410.4	-0.875957	0.357023	-2.4535	0.0141473	0.327096	Depleted
Scopolamine	47951.7	-0.615693	0.253425	-2.42949	0.0151201	0.343663	Depleted
Anamorelin	15630.3	-1.99952	0.830014	-2.40901	0.0159957	0.352178	Depleted
Puerarin 4'-methyl ether	287.22	-1.32999	0.552218	-2.40846	0.01602	0.352178	Depleted
Crepenynate	2964.57	-0.573194	0.239071	-2.39759	0.0165033	0.35695	Depleted
Podophyllotoxone	483.042	-1.12164	0.477959	-2.34673	0.0189388	0.403125	Depleted
Azacitidine	31453.7	2.47563	1.06378	2.3272	0.0199547	0.418114	Enriched
Benzoyloxypeoniflorin	27.3289	4.9617	2.1461	2.31196	0.0207798	0.428704	Enriched
Pyrethrosin	211.732	1.36142	0.596655	2.28176	0.0225038	0.455863	Enriched
Syringetin	55.6345	-1.79249	0.787157	-2.27717	0.0227761	0.455863	Depleted
Pseudoionone	4313.09	0.28477	0.126261	2.25541	0.0241076	0.475417	Enriched
BENFOTIAMINE	1407.73	-4.20821	1.89623	-2.21925	0.0264694	0.514427	Depleted
Cixiophiopogon A	457.753	-1.42974	0.64701	-2.20977	0.0271209	0.519559	Depleted
Terpendole I	5252.7	1.59347	0.723877	2.2013	0.0277147	0.523456	Enriched
Thyrotropin releasing hormone	161.304	-4.70691	2.14669	-2.19264	0.0283334	0.52771	Depleted
Itaconate	155.181	-1.56648	0.717305	-2.18384	0.0289737	0.532242	Depleted
Ascorbyl stearate	6841.34	-0.489232	0.227332	-2.15206	0.031393	0.539718	Depleted
Calopogoniumisoflavone B	43.9927	3.14625	1.45681	2.15969	0.030797	0.539718	Enriched
Curcumin monoglucoside	92.4619	-2.84496	1.32148	-2.15287	0.031329	0.539718	Depleted
Idoxanthin	6727.46	-0.693363	0.319984	-2.16687	0.0302447	0.539718	Depleted
Vindoline	10870.4	-0.279346	0.129767	-2.15268	0.0313438	0.539718	Depleted
Citric acid	28909.2	0.260344	0.123255	2.11223	0.0346668	0.560143	Enriched
Isoschaftoside	17.5408	-1.97495	0.933247	-2.11621	0.0343271	0.560143	Depleted
Norethindrone	161.302	1.32321	0.629667	2.10145	0.0356018	0.560143	Enriched
Resmethrin	10563.1	0.335831	0.158872	2.11384	0.0345287	0.560143	Enriched
Rotenone	16600	-0.670221	0.317537	-2.11069	0.0347993	0.560143	Depleted
Scopolin	1243.24	-0.478319	0.22801	-2.0978	0.0359227	0.560143	Depleted
Tacrolimus	107289	0.282028	0.133873	2.10668	0.035145	0.560143	Enriched
Ziyuglycoside I	6479.13	0.442471	0.20864	2.12074	0.0339438	0.560143	Enriched
Scolymoside	37.4919	-3.10407	1.48996	-2.08332	0.0372217	0.573728	Depleted
Cys His Asp Gly	40.0029	-1.74322	0.839031	-2.07766	0.0377408	0.575118	Depleted
Nafenopin	126.204	-4.5803	2.20983	-2.0727	0.0382005	0.575583	Depleted
Morellinol	2282.29	-3.22005	1.56774	-2.05395	0.0399807	0.595712	Depleted
Acetate	441.614	-0.946685	0.462645	-2.04624	0.0407323	0.600242	Depleted
Allomaltol	12991.9	0.21987	0.109823	2.00204	0.0452807	0.607214	Enriched
Bisdemethoxycurcumin	11898.3	0.271266	0.135324	2.00457	0.0450085	0.607214	Enriched
Kamebakaurin	26.6151	3.29113	1.63722	2.01019	0.0444109	0.607214	Enriched
Oxoglutaric acid	49.6474	-2.3376	1.16397	-2.0083	0.0446111	0.607214	Depleted
Pyridoxamine phosphate	919.98	-0.841798	0.414895	-2.02894	0.0424641	0.607214	Depleted
Salvianin	727.313	-0.618543	0.305515	-2.02459	0.0429096	0.607214	Depleted
Sulfate	19753.3	1.35722	0.668743	2.02951	0.0424067	0.607214	Enriched
Tetrahydrofolate	3013.94	1.11745	0.556885	2.00661	0.0447917	0.607214	Enriched
Topotecan	611.925	-1.82156	0.909117	-2.00366	0.0451066	0.607214	Depleted
Asplenetin	386.213	-1.66303	0.847587	-1.96207	0.0497542	0.620537	Depleted
Cytidine	18.8919	-7.67355	3.90903	-1.96303	0.0496426	0.620537	Depleted
Dehydrohistidyltryptophyldiketopiperazine	19.3412	-7.70775	3.89038	-1.98123	0.0475649	0.620537	Depleted
Deslanoside	255.88	-1.19611	0.608287	-1.96637	0.0492563	0.620537	Depleted
Dihydroechinofuran	42.0777	-1.60393	0.818261	-1.96017	0.0499761	0.620537	Depleted
Mupirocin	2675.96	-3.31924	1.69222	-1.96147	0.0498242	0.620537	Depleted
Pseudoginsenoside RT5	79419.2	-0.991875	0.501193	-1.97903	0.0478131	0.620537	Depleted
S-Formylglutathione	3.75901	-5.34358	2.69709	-1.98124	0.047564	0.620537	Depleted
Glucosyringic acid	561.287	1.26535	0.650051	1.94653	0.0515906	0.626327	Enriched
Handelin	5946.41	-1.42709	0.732288	-1.94881	0.0513187	0.626327	Depleted
Pleuromutilin	2067.28	-5.98885	3.08329	-1.94236	0.0520935	0.626327	Depleted
Valrubicin	703.176	-1.39601	0.719383	-1.94057	0.0523107	0.626327	Depleted
Dimethylfraxetin	2587.69	0.420267	0.217685	1.93062	0.0535304	0.635259	Enriched
Clarithromycin	179946	0.290536	0.150964	1.92454	0.0542868	0.638584	Enriched
Dihydrokalafungin	636.43	-0.245998	0.129303	-1.90249	0.0571075	0.660183	Depleted
Wyerone epoxide	146.834	-0.947737	0.497502	-1.90499	0.0567811	0.660183	Depleted
Lycocernuine	185.851	-1.48723	0.786475	-1.89101	0.058623	0.660617	Depleted
Maltotriose	3.14691e+06	-0.421113	0.222499	-1.89265	0.0584047	0.660617	Depleted
Terpendole B	15723.6	0.648749	0.342483	1.89425	0.0581916	0.660617	Enriched
Calcidiol	27004.1	-0.319424	0.170614	-1.8722	0.0611788	0.669861	Depleted
Deinoxanthin	32765.2	-0.26057	0.139761	-1.86439	0.0622666	0.669861	Depleted
Dihydrojasmone	28369.8	-0.276375	0.148709	-1.85849	0.0630991	0.669861	Depleted
Epidermin	3445.02	-0.490547	0.263956	-1.85844	0.0631063	0.669861	Depleted
Epithienamycin F	393.112	-0.913949	0.488625	-1.87045	0.0614211	0.669861	Depleted
Mirtazapine	181.993	-4.13514	2.23626	-1.84913	0.0644385	0.669861	Depleted
Periplocin	4754.59	-0.884737	0.475909	-1.85905	0.0630203	0.669861	Depleted
Ricinoleic Acid methyl ester	195332	0.650794	0.349134	1.86402	0.0623183	0.669861	Enriched
Spheroidene	16297.9	1.5836	0.85484	1.85251	0.0639533	0.669861	Enriched
Vinblastine	2512.02	0.969028	0.523606	1.85068	0.0642154	0.669861	Enriched
Angelicain	442.068	-1.74434	0.945136	-1.84559	0.0649513	0.669997	Depleted
Coproporphyrin II	1300.28	1.22422	0.668945	1.83007	0.0672395	0.683092	Enriched
Liquiritin apioside	10.3302	-2.77475	1.51351	-1.83332	0.066755	0.683092	Depleted
Sucrose 6-phosphate	241.334	3.56851	1.96857	1.81274	0.0698723	0.704502	Enriched
Hexadecanedioic acid	288.939	2.50557	1.38522	1.80879	0.0704834	0.70536	Enriched
Pinolenic Acid	51985.4	-0.293298	0.162903	-1.80045	0.0717898	0.707869	Depleted
Sibiricose A6	12.2801	-7.0525	3.91025	-1.80359	0.0712951	0.707869	Depleted
Flurogestone acetate	21.6814	-5.40813	3.01618	-1.79304	0.0729668	0.714223	Depleted
Artoindonesianin R	964.097	-1.46887	0.826993	-1.77615	0.0757074	0.731439	Depleted
Gracillin	6.35338e+06	-1.57008	0.884304	-1.77549	0.0758166	0.731439	Depleted
Paxilline	13057.4	-1.44163	0.81396	-1.77114	0.0765381	0.733126	Depleted
Gluconic acid	11.0529	-6.90063	3.91064	-1.76458	0.0776347	0.738355	Depleted
Pinobanksin	79.0716	0.872739	0.497993	1.75251	0.0796857	0.747262	Enriched
Sinalbin	10.7457	-6.85997	3.91075	-1.75413	0.0794078	0.747262	Depleted
Stearoyl-CoA	9.98253	6.8136	3.91124	1.74206	0.0814985	0.758955	Enriched
Butorphanol	5117.34	-0.24265	0.139631	-1.7378	0.0822463	0.760637	Depleted
Calcitriol	1318.1	-0.335935	0.196786	-1.70711	0.0878009	0.761582	Depleted
Calomelanol H	905.354	-0.805765	0.466473	-1.72735	0.0841039	0.761582	Depleted
Deserpidine	383.41	-4.28471	2.51313	-1.70493	0.0882081	0.761582	Depleted
Hispidin	273.227	-2.95712	1.73799	-1.70146	0.0888569	0.761582	Depleted
Isovitexin	563.075	1.87606	1.09003	1.72112	0.0852298	0.761582	Enriched
Maltoheptaose	2.73406e+06	-0.199323	0.117385	-1.69803	0.0895016	0.761582	Depleted
Narciclasine	1264.44	-0.439485	0.259257	-1.69517	0.0900435	0.761582	Depleted
Norecasantalic acid	354.98	0.279612	0.164211	1.70276	0.0886123	0.761582	Enriched
Podophyllotoxin (Podophyllum)	9.20901	-6.63739	3.91142	-1.69693	0.0897102	0.761582	Depleted
Pregnan-20-one, 17-(acetyloxy)-3-hydroxy-6-methyl-, (3b,5b,6a)-	3.63468e+06	0.247174	0.142669	1.7325	0.0831853	0.761582	Enriched
Procerin	4459.63	0.126589	0.0731645	1.7302	0.0835946	0.761582	Enriched
progesterone	9756.96	-0.441682	0.25813	-1.71108	0.0870658	0.761582	Depleted
PSOROMIC ACID	345	-0.484524	0.286054	-1.69382	0.0902994	0.761582	Depleted
Sinapoyl malate	13111.6	0.214225	0.126441	1.69426	0.0902151	0.761582	Enriched
Mulberroside A	8.46998	6.57696	3.91204	1.68121	0.0927217	0.776421	Enriched
Tylosin	130955	0.598799	0.356711	1.67867	0.0932169	0.776421	Enriched
BENZALKONIUM	40689.9	0.340162	0.203241	1.67369	0.0941907	0.77969	Enriched
Adonixanthin	97978.8	-0.335715	0.205744	-1.63171	0.102741	0.780056	Depleted
Anabasine	60112.4	-0.915079	0.557824	-1.64045	0.100913	0.780056	Depleted
Artonin L	26.9852	-2.11065	1.30901	-1.6124	0.106875	0.780056	Depleted
Astragaloside III	17988.1	0.597088	0.364287	1.63906	0.101201	0.780056	Enriched
Auramycinone	79638.9	0.556998	0.345782	1.61084	0.107216	0.780056	Enriched
Cannabidivarin	7239.22	-0.954029	0.577661	-1.65154	0.0986292	0.780056	Depleted
Cortisone	7.2303	-6.28714	3.91269	-1.60686	0.108086	0.780056	Depleted
Didesmethylimipramine	9908.71	0.248379	0.152769	1.62585	0.103982	0.780056	Enriched
dioxybenzone	16044.4	0.239844	0.149098	1.60863	0.107697	0.780056	Enriched
Eugenitin	166.207	-0.480636	0.291329	-1.6498	0.0989835	0.780056	Depleted
Grandiflorone	275.39	0.650374	0.403705	1.61101	0.107177	0.780056	Enriched
Haemanthamine	7.52069	-6.3453	3.91246	-1.62182	0.104842	0.780056	Depleted
Linoleyl alcohol	257447	-0.908576	0.551954	-1.64611	0.0997414	0.780056	Depleted
Maleamate	407.861	-0.657165	0.39497	-1.66383	0.0961455	0.780056	Depleted
Mannopine	7.21373	-6.28519	3.9127	-1.60636	0.108196	0.780056	Depleted
Methylarbutin	7.24072	-6.28965	3.91268	-1.6075	0.107944	0.780056	Depleted
Oxalosuccinate	425.119	0.470164	0.284285	1.65385	0.0981585	0.780056	Enriched
Prohydrojasmon (racemate)	9879.16	1.22331	0.743492	1.64535	0.0998975	0.780056	Enriched
Pseudoginsenoside F11	4.31278e+06	0.248252	0.153392	1.61842	0.105572	0.780056	Enriched
Rebaudioside A	1402.81	-0.777795	0.475615	-1.63535	0.101977	0.780056	Depleted
Rocagloic acid	7.67511	-6.37461	3.91235	-1.62936	0.103237	0.780056	Depleted
Sophoraflavone A	19.913	-3.38016	2.06995	-1.63296	0.102476	0.780056	Depleted
Suberylglycine	1376.23	-0.397167	0.244044	-1.62744	0.103644	0.780056	Depleted
Sucrose	5.1574e+06	-0.185169	0.113973	-1.62467	0.104234	0.780056	Depleted
Abu-HoPhe-OH	6.05445	-6.03239	3.91384	-1.5413	0.123244	0.787517	Depleted
ADP	1945.88	0.432511	0.273691	1.58029	0.11404	0.787517	Enriched
Ailanthone	964.534	-1.26633	0.834209	-1.518	0.129014	0.787517	Depleted
Ajugol	5.52541	-5.90067	3.91452	-1.50738	0.131713	0.787517	Depleted
Aplotaxene	190.079	-1.09637	0.724722	-1.51282	0.130325	0.787517	Depleted
Atraric acid	15952.4	0.240756	0.159842	1.50621	0.132013	0.787517	Enriched
Avermectin B1b aglycone	25732	-0.16169	0.105218	-1.53672	0.124362	0.787517	Depleted
Barlerin	6.75328	-6.19007	3.91311	-1.58188	0.113677	0.787517	Depleted
Campestanol	1.56538e+06	0.268804	0.171544	1.56696	0.117124	0.787517	Enriched
Caproic acid	209.722	-0.654357	0.413409	-1.58283	0.113459	0.787517	Depleted
Capsorubin	97.6501	-4.82736	3.10866	-1.55288	0.120453	0.787517	Depleted
Chenodeoxycholoyl-CoA	45.6048	-1.39643	0.914696	-1.52666	0.126845	0.787517	Depleted
Ciliatocholate	226.729	-1.62856	1.04405	-1.55985	0.118796	0.787517	Depleted
Curcumin diglucoside	5.3473	5.9138	3.91511	1.51051	0.130914	0.787517	Enriched
Decursinol	8.76059	-2.72583	1.73631	-1.5699	0.116438	0.787517	Depleted
Dihydrojasmonic Acid	360.097	0.270324	0.172852	1.5639	0.117841	0.787517	Enriched
Diisobutyl phthalate	2.81145e+06	0.265918	0.168685	1.57642	0.114929	0.787517	Enriched
Discadenine	84.6149	-0.708518	0.463123	-1.52987	0.126049	0.787517	Depleted
Echinone	433.414	-1.00431	0.665486	-1.50913	0.131265	0.787517	Depleted
Estrone	570.651	-1.05506	0.690434	-1.52811	0.126485	0.787517	Depleted
Geldanamycin	1180.61	-0.578336	0.364568	-1.58636	0.112657	0.787517	Depleted
Icosatrienoic acid	544.01	0.976843	0.614012	1.59092	0.111628	0.787517	Enriched
Isospirene	5120.46	0.281364	0.1858	1.51434	0.129939	0.787517	Enriched
Lupinate	797.496	0.233897	0.153109	1.52765	0.126599	0.787517	Enriched
Malonyldaidzin	172.968	0.947497	0.609498	1.55455	0.120053	0.787517	Enriched
Manninotriose	6.75328	-6.19007	3.91311	-1.58188	0.113677	0.787517	Depleted
Neopterin	819.141	-0.814538	0.527529	-1.54406	0.122573	0.787517	Depleted
Pregnanediol	20758.7	-0.359993	0.226968	-1.5861	0.112717	0.787517	Depleted
Proscillaridin A	638802	0.302885	0.201153	1.50574	0.132134	0.787517	Enriched
Psoralenoside	1425.13	-0.625119	0.409015	-1.52835	0.126425	0.787517	Depleted
Pyrrolidine	137.583	-0.830389	0.525847	-1.57915	0.114302	0.787517	Depleted
Rotundic acid	6284.85	-0.659273	0.428884	-1.53718	0.124249	0.787517	Depleted
Scutellarin methylester	794.2	-0.653168	0.430986	-1.51552	0.129641	0.787517	Depleted
Shikimic acid	420.637	-1.37494	0.8842	-1.55502	0.119942	0.787517	Depleted
Sinapoylspermine	40190.1	0.230232	0.147172	1.56438	0.117729	0.787517	Enriched
Streptomycin 6-phosphate	5.67889	-5.94019	3.91431	-1.51756	0.129126	0.787517	Depleted
Tenuifoliside C	5.67138	5.99866	3.91463	1.53237	0.125431	0.787517	Enriched
Thymidine	108.958	-1.94241	1.24416	-1.56122	0.118473	0.787517	Depleted
Typhaneoside	5.50934	5.95686	3.91486	1.5216	0.128109	0.787517	Enriched
Anofinic acid	172045	0.278375	0.185328	1.50206	0.13308	0.78965	Enriched
Alysifolinone	106.74	-0.94166	0.638536	-1.47472	0.140289	0.797054	Depleted
Deoxyinosine	4.93578	-5.73787	3.91544	-1.46545	0.142799	0.797054	Depleted
Desmosterol	5932.21	0.432859	0.293451	1.47506	0.140195	0.797054	Enriched
Fungichromin	376329	0.412598	0.281803	1.46414	0.143157	0.797054	Enriched
Karounidiol	7159.46	-0.749796	0.502345	-1.49259	0.135544	0.797054	Depleted
Nornicotine	14760.8	-0.537428	0.363703	-1.47766	0.139499	0.797054	Depleted
Odoriflavene	5044.18	0.903953	0.606921	1.48941	0.13638	0.797054	Enriched
Prostaglandin B2	11453.4	0.390738	0.266095	1.46842	0.141991	0.797054	Enriched
Raddeanin A	27300.3	0.789046	0.535706	1.47291	0.140776	0.797054	Enriched
Retinol	5.11411	-5.78721	3.91515	-1.47816	0.139366	0.797054	Depleted
Rhapontin	94.8724	-1.4719	1.00552	-1.46382	0.143244	0.797054	Depleted
Secalciferol	2822.02	0.435924	0.293464	1.48544	0.137426	0.797054	Enriched
Tangeritin	5.02322	5.82363	3.91565	1.48727	0.136943	0.797054	Enriched
Triamcinolone Diacetate	406.349	-0.783352	0.533611	-1.46802	0.142098	0.797054	Depleted
Zymosterol	195.428	-2.98667	2.01069	-1.48539	0.13744	0.797054	Depleted
Alpinetin	18.5696	-2.31455	1.58768	-1.45782	0.14489	0.802883	Depleted
Homoveratric acid	3880	0.212637	0.146532	1.45114	0.146742	0.8098	Enriched
Ascorbic acid 6-palmitate	795.893	-1.55195	1.0727	-1.44676	0.147963	0.809873	Depleted
p-Anisaldehyde	1283.12	0.23294	0.160853	1.44815	0.147574	0.809873	Enriched
Chromopyrrolate	4.3783	5.62419	3.91696	1.43586	0.151044	0.813451	Enriched
Deacetylcolchicine	4.60451	-5.63776	3.91606	-1.43965	0.149967	0.813451	Depleted
Estragole	18026.5	-0.196228	0.136468	-1.43791	0.150461	0.813451	Depleted
Lophotoxin	497.097	1.56739	1.08923	1.43898	0.150156	0.813451	Enriched
Norajmaline	949778	-0.949574	0.663646	-1.43084	0.152475	0.814618	Depleted
Xanthoxin	229.469	-2.43812	1.70317	-1.43152	0.152282	0.814618	Depleted
Oxamflatin	619.718	0.479771	0.336078	1.42756	0.153419	0.816407	Enriched
CAY10397	260.184	-1.24662	0.885142	-1.40839	0.159016	0.816694	Depleted
Decarbamoylsaxitoxin	4939.32	0.470919	0.334638	1.40725	0.159353	0.816694	Enriched
Dihydrozeatin riboside monophosphate	4090.21	-0.268877	0.19051	-1.41135	0.158142	0.816694	Depleted
Floribundoside	49.3462	-3.53634	2.48858	-1.42103	0.155309	0.816694	Depleted
Haginin A	2925.51	0.275318	0.196257	1.40284	0.160664	0.816694	Enriched
Norbaeocystin	450.466	1.53791	1.08158	1.4219	0.155054	0.816694	Enriched
Oleandrin	2.3145e+06	0.444628	0.317498	1.40041	0.16139	0.816694	Enriched
Pelargonidin	3059.78	0.177706	0.126223	1.40787	0.159169	0.816694	Enriched
Proxyphylline	7.06795	-2.93472	2.09336	-1.40192	0.160939	0.816694	Depleted
Psoralen	1091.19	0.251161	0.178771	1.40493	0.160042	0.816694	Enriched
Steganacin	59.988	-2.5378	1.79304	-1.41536	0.156962	0.816694	Depleted
Tetradecanedioic acid	4411.97	-0.710852	0.505712	-1.40564	0.15983	0.816694	Depleted
Vicine	347.86	0.975924	0.688831	1.41678	0.156546	0.816694	Enriched
Biocytin	175.342	1.25764	0.904199	1.39089	0.16426	0.825264	Enriched
Oripavine	338.485	-1.43383	1.03101	-1.39071	0.164314	0.825264	Depleted
cyclohexylammonium	3673.53	0.25058	0.181205	1.38286	0.166708	0.827985	Enriched
Salicin	6009.76	0.287191	0.207385	1.38482	0.166108	0.827985	Enriched
Zingerone	3109.77	0.190079	0.137351	1.38389	0.166392	0.827985	Enriched
Flumioxazin	297.697	-0.742532	0.541661	-1.37084	0.170424	0.828333	Depleted
Neomethymycin	13926	-0.17725	0.129276	-1.3711	0.170343	0.828333	Depleted
Pimelate	3.83709	-5.37487	3.91792	-1.37187	0.170105	0.828333	Depleted
Piperic acid	1796.15	0.112927	0.0822401	1.37314	0.169709	0.828333	Enriched
Prim-O-glucosylcimifugin	11751.8	0.427107	0.31161	1.37065	0.170485	0.828333	Enriched
Senecionine	3.83755	-5.37504	3.91792	-1.37191	0.170091	0.828333	Depleted
Genipinic acid	728.013	-0.918964	0.671902	-1.36771	0.171404	0.829795	Depleted
Decanal	13309.2	-0.269746	0.19791	-1.36297	0.172892	0.830483	Depleted
Premithramycin A3	1947.39	-0.401079	0.294047	-1.36399	0.172569	0.830483	Depleted
Sphinganine 1-phosphate	8140.65	0.183662	0.134912	1.36135	0.173404	0.830483	Enriched
Butirosin A	3.70332	-5.32107	3.91834	-1.35799	0.174467	0.832598	Depleted
Benzofuran	789.384	-0.348789	0.257479	-1.35463	0.175534	0.834722	Depleted
Atropaldehyde	24060.1	0.207577	0.153994	1.34796	0.177672	0.838937	Enriched
Phytosphingosine	3581.7	-0.242409	0.179588	-1.3498	0.17708	0.838937	Depleted
Docosanoic acid	36191.8	0.171308	0.127431	1.34432	0.178846	0.841516	Enriched
Amaranthin	61.4148	-1.25354	0.95645	-1.31062	0.189987	0.843475	Depleted
Anastatin B	568.217	-0.611007	0.464573	-1.3152	0.188442	0.843475	Depleted
Antibiotic JI-20A	59796.7	-1.04532	0.790574	-1.32222	0.186094	0.843475	Depleted
Cerulenin	169098	0.206569	0.15781	1.30897	0.190544	0.843475	Enriched
Dethiobiotin	471.795	-0.25788	0.194956	-1.32276	0.185915	0.843475	Depleted
DIBOA	16298.2	0.292176	0.218609	1.33652	0.181378	0.843475	Enriched
Dicaprylyl carbonate	60655.6	-0.783886	0.59861	-1.30951	0.190361	0.843475	Depleted
Dihomomethionine	3.71281e+06	0.239846	0.182299	1.31567	0.188284	0.843475	Enriched
Eupatorin	12.6928	-1.1941	0.905349	-1.31894	0.187189	0.843475	Depleted
Glycodeoxycholic acid	155251	0.193836	0.148111	1.30872	0.190628	0.843475	Enriched
Isobiflorin 6''-gallate	173.726	0.871361	0.663143	1.31399	0.188851	0.843475	Enriched
Liquiritin	130.665	-1.45672	1.09957	-1.32481	0.185234	0.843475	Depleted
Pregnenolone	150.211	-0.747117	0.560314	-1.33339	0.182404	0.843475	Depleted
Psilocybin	3.22315	-5.12349	3.92004	-1.307	0.191213	0.843475	Depleted
Pyridoxal	329.011	-0.783527	0.593228	-1.32079	0.186573	0.843475	Depleted
Styrene-cis-2,3-dihydrodiol	505.62	0.172825	0.131151	1.31775	0.187586	0.843475	Enriched
Tenuifoliside A	3.22315	-5.12349	3.92004	-1.307	0.191213	0.843475	Depleted
Thiamine	102.361	-0.730598	0.547962	-1.3333	0.182433	0.843475	Depleted
Tryptamine	3619.88	0.227134	0.170137	1.33501	0.181873	0.843475	Enriched
Thiamine aldehyde	3.12317	-2.36831	1.81757	-1.30301	0.192572	0.846684	Depleted
Deoxyribose	67.8606	0.506995	0.392491	1.29174	0.196448	0.847062	Enriched
Hydroxysafflor yellow A	589.745	-1.33907	1.03144	-1.29825	0.194202	0.847062	Depleted
Miraxanthin-V	802.329	-0.14052	0.10861	-1.2938	0.195733	0.847062	Depleted
Sodium phenylpyruvate	5637.42	-0.454634	0.349663	-1.30021	0.19353	0.847062	Depleted
Toluene	494.222	-2.20682	1.70346	-1.29549	0.19515	0.847062	Depleted
Versicolorone	824.133	-1.08482	0.839161	-1.29274	0.196099	0.847062	Depleted
Nopaline	3670.14	-0.362395	0.281691	-1.2865	0.198269	0.852175	Depleted
Miglitol	26097.8	0.243704	0.190387	1.28004	0.20053	0.859141	Enriched
Abscisic acid	47.2238	-1.20815	0.955311	-1.26467	0.205991	0.859928	Depleted
Clusin	126.589	-1.88031	1.48204	-1.26873	0.204537	0.859928	Depleted
Curdione	229782	0.221387	0.175105	1.26431	0.206117	0.859928	Enriched
Dehydrooreadone	94976.6	0.244946	0.193229	1.26765	0.204924	0.859928	Enriched
Neoxaline	3492.4	-0.296915	0.233719	-1.2704	0.203943	0.859928	Depleted
Oroxin B	72.0103	-3.09906	2.45317	-1.26329	0.206485	0.859928	Depleted
Propanoyl phosphate	32311.2	0.269705	0.21189	1.27285	0.20307	0.859928	Enriched
Thalianol	1749.11	-1.16837	0.920142	-1.26977	0.204168	0.859928	Depleted
Triptolide	2.91619	-4.97921	3.92144	-1.26974	0.204177	0.859928	Depleted
Hydroquinone	2.82158	-4.92822	3.92196	-1.25657	0.20891	0.864117	Depleted
Propyl phenylacetate	19306.7	0.210827	0.16797	1.25515	0.209424	0.864117	Enriched
Rhodopinal	333771	-0.796782	0.633849	-1.25705	0.208734	0.864117	Depleted
Biotin sulfoxide	638.774	-0.17631	0.141284	-1.24792	0.212062	0.864363	Depleted
Bisbynin	689.204	-0.318928	0.254924	-1.25107	0.210908	0.864363	Depleted
Deoxynogalonate	21.2933	-0.832629	0.667138	-1.24806	0.212009	0.864363	Depleted
Terpendole K	24329.3	0.811906	0.649436	1.25017	0.211237	0.864363	Enriched
Cephamycin C	46.9251	0.799208	0.642053	1.24477	0.213217	0.865555	Enriched
Curculigoside	1641.43	-0.464637	0.373621	-1.2436	0.213645	0.865555	Depleted
Adifoline	754.821	-1.04299	0.889014	-1.1732	0.240715	0.869272	Depleted
Aklaviketone	57.9487	-2.78318	2.39743	-1.1609	0.245682	0.869272	Depleted
Amyl salicylate	2383.9	0.179738	0.149313	1.20377	0.228679	0.869272	Enriched
Aurachin B	2.30225	-4.63847	3.92534	-1.18167	0.237335	0.869272	Depleted
Baohuoside I	23.3092	-1.4951	1.29917	-1.15081	0.249812	0.869272	Depleted
Berbamunine	7054	-0.891944	0.766671	-1.1634	0.244668	0.869272	Depleted
Butane	6361.17	0.250553	0.213958	1.17104	0.241584	0.869272	Enriched
Camptothecin	8.26346	-1.97324	1.65868	-1.18965	0.234185	0.869272	Depleted
Clovin	2.60922	-4.81888	3.92316	-1.22832	0.219329	0.869272	Depleted
dADP	2.45574	-4.73149	3.92418	-1.20573	0.227923	0.869272	Depleted
Dehydrodieugenol	368.89	-0.725761	0.611845	-1.18619	0.235549	0.869272	Depleted
Deoxyguanosine	2.45611	-4.7317	3.92418	-1.20578	0.227901	0.869272	Depleted
Disuccinimidyl Suberate	18.0201	-1.55038	1.28842	-1.20333	0.22885	0.869272	Depleted
Dodecanedioic acid	297.137	-0.708048	0.606546	-1.16734	0.243072	0.869272	Depleted
Embelin	17420.7	0.759124	0.654452	1.15994	0.246074	0.869272	Enriched
Epinine	223.425	-0.626216	0.515167	-1.21556	0.224153	0.869272	Depleted
Estriol	381.435	-0.287819	0.249674	-1.15278	0.249001	0.869272	Depleted
Floxuridine	2.45574	-4.73149	3.92418	-1.20573	0.227923	0.869272	Depleted
Furapiole	7007.63	0.135455	0.112962	1.19912	0.230483	0.869272	Enriched
Hydroxyatrazine	80438	0.434129	0.351309	1.23575	0.216552	0.869272	Enriched
Hydroxypentobarbital	23.1294	-2.75186	2.36958	-1.16133	0.245509	0.869272	Depleted
Isoandrocymbine	745.199	-0.184869	0.154913	-1.19337	0.232724	0.869272	Depleted
Mifepristone	7250.23	-0.801286	0.657373	-1.21892	0.222874	0.869272	Depleted
Mirificin	22.5721	-2.018	1.64792	-1.22457	0.220736	0.869272	Depleted
Mithramycin DK	2.46888	-4.73525	3.92413	-1.2067	0.227548	0.869272	Depleted
Muricatenol	36465.8	-0.747059	0.634885	-1.17668	0.239322	0.869272	Depleted
Naringin	13.857	-4.00581	3.28424	-1.21971	0.222576	0.869272	Depleted
Neocnidilide	4666.57	0.200545	0.168425	1.1907	0.23377	0.869272	Enriched
Neohesperidin	2.30225	-4.63847	3.92534	-1.18167	0.237335	0.869272	Depleted
Neouralenol	716.123	-0.524995	0.440331	-1.19227	0.233154	0.869272	Depleted
Nitrosylsulfuric acid	1.003e+06	0.208947	0.174001	1.20084	0.229814	0.869272	Enriched
Orchinol	14756.7	0.194333	0.16306	1.19178	0.233346	0.869272	Enriched
Paederoside	1844.13	0.866798	0.753851	1.14983	0.250215	0.869272	Enriched
Paromomycin	2.60922	-4.81888	3.92316	-1.22832	0.219329	0.869272	Depleted
Perlolyrine	2832.48	-0.401108	0.336437	-1.19223	0.233173	0.869272	Depleted
Phenol	11624.1	0.22743	0.197159	1.15353	0.248691	0.869272	Enriched
Phenylpropanoate	2.30225	-4.63847	3.92534	-1.18167	0.237335	0.869272	Depleted
Phosphocholine	5471.24	0.221412	0.184611	1.19934	0.230394	0.869272	Enriched
Pinostrobin	9.59681	-2.86905	2.47137	-1.16091	0.245678	0.869272	Depleted
Pongapin	239.206	-0.512191	0.431588	-1.18676	0.235323	0.869272	Depleted
Premithramycin A2'	2.14942	-4.53946	3.92665	-1.15606	0.247655	0.869272	Depleted
Pristimerin	2864.78	-1.08108	0.934719	-1.15658	0.247442	0.869272	Depleted
Prunetin	1489.87	-0.291573	0.241463	-1.20753	0.227229	0.869272	Depleted
Sepiapterin	529.083	-0.625694	0.543138	-1.152	0.249322	0.869272	Depleted
Spisulosine	257457	0.220409	0.182955	1.20471	0.228313	0.869272	Enriched
Strigolactone ABC-rings	118.308	-2.07249	1.77451	-1.16792	0.242838	0.869272	Depleted
Sucrose 6'-phosphate	4515.47	0.22164	0.181132	1.22364	0.221089	0.869272	Enriched
Tenuifoliside B	3764.26	1.26171	1.03383	1.22042	0.222305	0.869272	Enriched
Terpendole E	512140	0.234549	0.199912	1.17326	0.240691	0.869272	Enriched
Tetracosanoic acid	15914.6	0.186673	0.158212	1.17989	0.238045	0.869272	Enriched
Tetrangulol	905.174	0.216167	0.176229	1.22662	0.219964	0.869272	Enriched
Toosendanin	75.1654	-2.49992	2.09657	-1.19239	0.23311	0.869272	Depleted
Trandolapril	2341.87	-0.507041	0.430371	-1.17815	0.238737	0.869272	Depleted
Versiconal hemiacetal acetate	2.30295	-4.6389	3.92533	-1.18178	0.237291	0.869272	Depleted
Violacein	1361.77	-0.646235	0.548585	-1.178	0.238795	0.869272	Depleted
Arteglasin A	716.402	-0.270605	0.237836	-1.13778	0.255213	0.872812	Depleted
Astaxanthin	7146.69	-0.548965	0.483591	-1.13518	0.256299	0.872812	Depleted
Cholesterol	10798.4	-0.70745	0.620963	-1.13928	0.254587	0.872812	Depleted
Haploside C	1.99294	4.48981	3.92912	1.1427	0.253162	0.872812	Enriched
Lathyrol	4740.21	0.32781	0.288859	1.13484	0.256441	0.872812	Enriched
Phylloquinone	3.2756e+06	0.170796	0.150052	1.13825	0.255017	0.872812	Enriched
Teasterone	2044.74	-0.844049	0.738027	-1.14366	0.252766	0.872812	Depleted
Xylobiose	453.208	-0.674697	0.59157	-1.14052	0.254069	0.872812	Depleted
Adenine	68.1731	-0.611629	0.546463	-1.11925	0.263033	0.876739	Depleted
Aquayamycin	51.0689	-1.18326	1.0615	-1.11471	0.264976	0.876739	Depleted
Cadusafos	1364.48	0.349827	0.312377	1.11989	0.262762	0.876739	Enriched
Dehydrocostus Lactone	1.02573e+06	0.205997	0.185232	1.1121	0.266095	0.876739	Enriched
Diplotropin	1317.75	-0.307861	0.275531	-1.11734	0.263851	0.876739	Depleted
Fumarate	78355	0.267753	0.237667	1.12659	0.259915	0.876739	Enriched
Fusidic acid	10867	-0.374385	0.336201	-1.11357	0.265462	0.876739	Depleted
Glycolaldehyde	1.93984	-4.38664	3.92887	-1.11651	0.264202	0.876739	Depleted
Neocarzinostatin chromophore	1.93984	-4.38664	3.92887	-1.11651	0.264202	0.876739	Depleted
Orotidine	1791.5	0.249625	0.222272	1.12306	0.261411	0.876739	Enriched
Secoisotetrandrine	3.99645e+06	0.480061	0.429136	1.11867	0.263281	0.876739	Enriched
Sinapyl alcohol	874.353	0.238414	0.213705	1.11562	0.264585	0.876739	Enriched
Undecanoic gamma-lactone	1.97927	-4.41801	3.9284	-1.12463	0.260744	0.876739	Depleted
Compactin diol lactone	2439.39	-0.103971	0.0939144	-1.10708	0.26826	0.877137	Depleted
Eremopetasinorol	2955.7	0.219154	0.198494	1.10408	0.269557	0.877137	Enriched
Fumaric acid	290.114	-0.581351	0.527188	-1.10274	0.27014	0.877137	Depleted
Homovanillin	2336.3	-0.536199	0.485601	-1.1042	0.269508	0.877137	Depleted
Phosphonoacetate	108434	0.198996	0.179837	1.10654	0.268495	0.877137	Enriched
Schisandrin	2515.41	-0.460476	0.414957	-1.1097	0.26713	0.877137	Depleted
Chitobiose	309.75	-0.790757	0.718085	-1.1012	0.270808	0.877184	Depleted
Guanidinoacetate	222.304	-0.242287	0.221166	-1.0955	0.273298	0.879717	Depleted
Labienoxime	5071.83	-0.420389	0.384475	-1.09341	0.274214	0.879717	Depleted
Matrine	732.642	0.250049	0.228155	1.09596	0.273097	0.879717	Enriched
Prostaglandin D1 Alcohol	21592	0.393917	0.360241	1.09348	0.274182	0.879717	Enriched
Protoaphin aglucone	135.062	-1.02261	0.93685	-1.09154	0.275036	0.880246	Depleted
Aminohippuric acid	844.961	-0.486925	0.446836	-1.08972	0.275838	0.880675	Depleted
Caffeate	171.114	0.324584	0.298262	1.08825	0.276483	0.880675	Enriched
Neopikromycin	198.445	-2.58393	2.37978	-1.08578	0.277574	0.880879	Depleted
Pogostone	37939.6	0.142308	0.131143	1.08514	0.277861	0.880879	Enriched
AminoDHQ	1895.21	0.236637	0.219126	1.07991	0.280181	0.881694	Enriched
Nebramine	122.241	-2.6523	2.45622	-1.07983	0.280217	0.881694	Depleted
Radicinin	90.8743	-0.82632	0.764237	-1.08124	0.279593	0.881694	Depleted
Salicylic acid	17811.4	0.202845	0.188056	1.07864	0.280748	0.881694	Enriched
Afzelin	1.68832	-4.19151	3.93206	-1.06598	0.286431	0.883066	Depleted
Astragaloside II	50953.5	0.20119	0.187523	1.07288	0.283326	0.883066	Enriched
Betalamic acid	1098.73	0.141987	0.133016	1.06744	0.285773	0.883066	Enriched
Butyl lactate	1.68851	-4.19167	3.93206	-1.06602	0.286413	0.883066	Depleted
I-BOP	572.131	-0.505915	0.474621	-1.06593	0.286453	0.883066	Depleted
Jasmine lactone	112.67	0.370988	0.344771	1.07604	0.281908	0.883066	Enriched
MS 3	144.971	-1.46309	1.3704	-1.06764	0.285684	0.883066	Depleted
Neamine	10914.5	0.136748	0.127378	1.07356	0.28302	0.883066	Enriched
Astringin	3.38519	-4.16172	3.92004	-1.06165	0.288394	0.883525	Depleted
Catalpol	48.803	-1.5941	1.49809	-1.06409	0.28729	0.883525	Depleted
Hydroxyspirilloxanthin	3.58687e+06	0.193925	0.182733	1.06125	0.288579	0.883525	Enriched
ACRL Toxin II	283.567	0.243341	0.238499	1.0203	0.307585	0.886777	Enriched
Afzelechin	8.54696	-1.55158	1.52299	-1.01877	0.308311	0.886777	Depleted
Avermectin B1a aglycone	590.412	-0.96101	0.924229	-1.0398	0.298434	0.886777	Depleted
Baicalin methyl ester	580.725	-0.617265	0.593995	-1.03917	0.298723	0.886777	Depleted
Budesonide	188523	-0.160059	0.156201	-1.0247	0.305506	0.886777	Depleted
Caffeic Acid 3-Methyl Phenethyl Ester	1929.34	-0.184275	0.176311	-1.04517	0.295946	0.886777	Depleted
Cellotetraose	107360	-0.210622	0.200809	-1.04887	0.294239	0.886777	Depleted
Coniferin	53.4698	-1.72239	1.64034	-1.05002	0.293707	0.886777	Depleted
Dehydrofalcarinol	24.3085	1.30287	1.24507	1.04643	0.295363	0.886777	Enriched
Digitoxin	45724.6	0.170761	0.163106	1.04694	0.295129	0.886777	Enriched
Digoxin	28545.7	-0.258908	0.253109	-1.02291	0.306351	0.886777	Depleted
Enprofylline	566.377	0.405512	0.392975	1.0319	0.302118	0.886777	Enriched
Epitestosterone	11712.9	0.151103	0.144918	1.04268	0.297097	0.886777	Enriched
Geosmin	14583.4	-0.414187	0.404007	-1.0252	0.30527	0.886777	Depleted
Hydroxychlorobactene glucoside	39999.9	0.52258	0.507495	1.02972	0.303139	0.886777	Enriched
Linatine	390.589	-0.64733	0.626634	-1.03303	0.301591	0.886777	Depleted
Linoleoyl Ethanolamide	19418.1	0.331195	0.320723	1.03265	0.301767	0.886777	Enriched
Neoabietinol	10303.8	0.236445	0.229222	1.03151	0.302301	0.886777	Enriched
Octylamine	11269.3	0.226742	0.222248	1.02022	0.307624	0.886777	Enriched
Olmesartan	301.731	1.07159	1.01994	1.05064	0.293426	0.886777	Enriched
Pantothenol	633.563	0.359305	0.344245	1.04375	0.296602	0.886777	Enriched
Pinocembrin	23.1985	-0.93277	0.906637	-1.02882	0.303562	0.886777	Depleted
Shanzhiside methyl ester	54.393	0.595486	0.581521	1.02401	0.305829	0.886777	Enriched
Taurolithocholic acid	628323	0.224856	0.219985	1.02214	0.306715	0.886777	Enriched
Terpendole C	194899	0.18584	0.181096	1.02619	0.304802	0.886777	Enriched
Trimethylolpropane trimethacrylate	47.3056	-1.44446	1.37139	-1.05328	0.292212	0.886777	Depleted
Versiconol acetate	32.9979	-0.932685	0.886075	-1.0526	0.292523	0.886777	Depleted
Xanthoxic acid	2142.1	-0.946193	0.902047	-1.04894	0.294206	0.886777	Depleted
Zearalenone	53.7332	-0.888373	0.872918	-1.01771	0.308818	0.886777	Depleted
Indole	1.0768e+06	0.247175	0.243532	1.01496	0.310125	0.888629	Enriched
Soyasaponin Bb	1.56183e+06	0.547829	0.540684	1.01321	0.310957	0.889113	Enriched
Acetoin	122664	0.194245	0.192475	1.0092	0.312881	0.89259	Enriched
D-Fructose 6-phosphate	1212.97	-0.162799	0.162415	-1.00237	0.316167	0.89259	Depleted
Diosgenin glucoside	38894.8	-0.225749	0.225191	-1.00248	0.316113	0.89259	Depleted
Epothilone B	130399	0.172006	0.170691	1.00771	0.313596	0.89259	Enriched
Luteolin	126.266	-0.472645	0.470782	-1.00396	0.315399	0.89259	Depleted
Taurocholate	24560.7	0.1169	0.116251	1.00558	0.314616	0.89259	Enriched
Aflatrem	1966.75	-0.193807	0.197462	-0.981491	0.326351	0.89381	Depleted
Agehoustin C	2782.78	-0.489725	0.49941	-0.980608	0.326786	0.89381	Depleted
Aspirin	979.389	0.184477	0.18925	0.974779	0.32967	0.89381	Enriched
Benzoquinoneacetic acid	263.354	0.372984	0.3848	0.969293	0.332399	0.89381	Enriched
Clavaminic acid	17.3397	0.830564	0.856924	0.969239	0.332426	0.89381	Enriched
Cornuside	99.8781	-1.23817	1.24883	-0.99146	0.321461	0.89381	Depleted
Cubebinin	341.443	-0.561518	0.572794	-0.980315	0.326931	0.89381	Depleted
Cymathere lactone	2999.24	0.221774	0.222814	0.995333	0.319574	0.89381	Enriched
Dibutyl sulfide	287.477	0.189242	0.190112	0.99542	0.319532	0.89381	Enriched
Dichotosin	93.2164	-1.01937	1.03429	-0.985571	0.324344	0.89381	Depleted
Dopaquinone	3733.45	-0.807325	0.819714	-0.984886	0.32468	0.89381	Depleted
Drimenin	2226	0.12267	0.125834	0.974856	0.329631	0.89381	Enriched
Furamizole	5159.09	0.324667	0.327106	0.992543	0.320933	0.89381	Enriched
Furanodiene	31.9765	1.69893	1.75513	0.967979	0.333055	0.89381	Enriched
Geraniol	6177.43	-0.405706	0.412057	-0.984587	0.324827	0.89381	Depleted
Malonylgenistin	3527.61	1.31312	1.35257	0.97083	0.331633	0.89381	Enriched
Melibiitol	155.142	0.920904	0.951776	0.967563	0.333263	0.89381	Enriched
Novamethymycin	1095.27	-0.412654	0.424012	-0.973213	0.330448	0.89381	Depleted
Octadecanoic acid	1027.72	0.5522	0.570173	0.968477	0.332806	0.89381	Enriched
Psychosine	113635	0.148491	0.15072	0.98521	0.324521	0.89381	Enriched
Sedoheptulose	9.70218	-0.820766	0.829928	-0.988961	0.322682	0.89381	Depleted
Simvastatin	7926.72	-0.680043	0.698588	-0.973454	0.330328	0.89381	Depleted
Stearidonic acid	1.1073e+06	0.673393	0.69193	0.97321	0.330449	0.89381	Enriched
Testosterone	1.38177	-3.90284	3.93764	-0.991161	0.321607	0.89381	Depleted
Tropinone	130.171	0.366162	0.377435	0.970132	0.331981	0.89381	Enriched
Chrysophanein	1592.82	0.149268	0.15462	0.965383	0.334353	0.894945	Enriched
Glutathionylspermine	254.868	-0.404444	0.420339	-0.962184	0.335957	0.897447	Depleted
Stachyose	57.8434	-0.75925	0.794902	-0.955149	0.339502	0.905114	Depleted
Apigenin	3424.17	0.0945861	0.0993044	0.952487	0.34085	0.90513	Enriched
Longicamphenylone	424.987	0.255404	0.268149	0.952471	0.340858	0.90513	Enriched
Demethyldecarbamoylnovobiocin	37.9457	-2.27846	2.39918	-0.949682	0.342274	0.905181	Depleted
Silydianin	80.1164	0.561827	0.592366	0.948446	0.342902	0.905181	Enriched
Xylotetraose	1247.07	-0.589776	0.620327	-0.95075	0.341731	0.905181	Depleted
Pseudaminic acid	1.23444	-3.73274	3.94149	-0.947037	0.34362	0.905294	Depleted
Hexadecanoic acid	1552.46	0.312095	0.330241	0.945053	0.344632	0.906179	Enriched
Abscisic alcohol	496.305	3.17818	3.44006	0.923873	0.355552	0.907246	Enriched
Acadesine (Drug)	105.37	-0.721355	0.770828	-0.935819	0.349367	0.907246	Depleted
alantolactone	11051.3	0.105695	0.113549	0.930839	0.351937	0.907246	Enriched
Aminopterin	603.062	-0.89984	0.965497	-0.931996	0.351339	0.907246	Depleted
Cassiaoccidentalin C	10.4137	-3.15936	3.43899	-0.918688	0.358259	0.907246	Depleted
Collybial	1369.75	-0.273609	0.297435	-0.919895	0.357627	0.907246	Depleted
Deacetylisoipecoside	1239.39	-0.706973	0.764294	-0.925001	0.354965	0.907246	Depleted
Dihydroshikonofuran	1046	0.15544	0.167744	0.926652	0.354107	0.907246	Enriched
Ferulate	111.4	-0.976728	1.06686	-0.915515	0.359922	0.907246	Depleted
Glucovanillin	18.8341	-1.49002	1.59781	-0.932535	0.35106	0.907246	Depleted
Hamaudol	127237	3.50021	3.72496	0.939664	0.34739	0.907246	Enriched
Marrubiin	362.77	0.496109	0.53781	0.922462	0.356287	0.907246	Enriched
pentanamide	3548.75	0.161725	0.176627	0.915633	0.359859	0.907246	Enriched
Perillyl aldehyde	991.766	0.199973	0.216025	0.925694	0.354605	0.907246	Enriched
Phorbol	758.44	0.396491	0.431873	0.918072	0.358581	0.907246	Enriched
Picrotin	2.53106e+06	-0.112515	0.120503	-0.933718	0.350449	0.907246	Depleted
Rothindin	232.654	-0.412772	0.443112	-0.93153	0.351579	0.907246	Depleted
Sclareol glycol	7048.4	0.280992	0.306839	0.915763	0.359791	0.907246	Enriched
Sinapoyl aldehyde	41.9771	0.959396	1.01967	0.940891	0.346761	0.907246	Enriched
Toringin	8829.04	0.150934	0.164215	0.919125	0.35803	0.907246	Enriched
Uridine	4512.22	0.10511	0.11164	0.941507	0.346445	0.907246	Enriched
Vidarabine	42021.2	0.230638	0.251067	0.91863	0.358289	0.907246	Enriched
Astilbin	206.751	-0.259166	0.283779	-0.913269	0.361101	0.908512	Depleted
Cimiracemoside D	27094.1	0.1283	0.140733	0.911661	0.361947	0.908935	Enriched
Daidzin	49.0919	-0.634538	0.700879	-0.905346	0.365282	0.914127	Depleted
Pyridoxine (Vitamin B6)	895.386	-0.342213	0.378067	-0.905164	0.365378	0.914127	Depleted
Aconitic acid	0.767651	-3.05656	3.96211	-0.771449	0.440441	0.914755	Depleted
Adipate semialdehyde	1307.89	0.202433	0.260446	0.777254	0.437009	0.914755	Enriched
Adrenic acid	294501	0.156285	0.177698	0.879496	0.379132	0.914755	Enriched
Ajmaline	117912	0.152542	0.1711	0.891537	0.372641	0.914755	Enriched
Alnustone	395.964	-0.352278	0.4441	-0.793241	0.427638	0.914755	Depleted
Anatalline	2.24196e+06	0.159523	0.193	0.826547	0.408494	0.914755	Enriched
Anisole	521.16	0.184525	0.24886	0.741483	0.458401	0.914755	Enriched
Antibiotic JI-20B	129339	0.168871	0.209577	0.80577	0.420376	0.914755	Enriched
Araloside A	64172.2	0.882944	1.02009	0.865557	0.386733	0.914755	Enriched
Aristolindiquinone	3483.44	0.0846521	0.111138	0.761682	0.44625	0.914755	Enriched
Benzoylpaeoniflorin	4367.78	-0.21823	0.283104	-0.770848	0.440797	0.914755	Depleted
Bisindolylmaleimide I	15619.5	0.0897117	0.117983	0.760379	0.447028	0.914755	Enriched
Blue pigment	3208.12	0.133655	0.171547	0.779115	0.435912	0.914755	Enriched
Bryacarpene 4	1454.89	0.103689	0.139433	0.743646	0.457091	0.914755	Enriched
Buddledin A	186984	0.155834	0.178084	0.87506	0.381541	0.914755	Enriched
Butanoic acid	76774.4	0.167866	0.211657	0.793104	0.427717	0.914755	Enriched
Cafestol	534.414	-0.190051	0.241761	-0.786112	0.431802	0.914755	Depleted
Cannabichromene	469.163	0.665421	0.860652	0.77316	0.439428	0.914755	Enriched
Carboxyibuprofen	3556.26	-0.0656295	0.08382	-0.782982	0.433638	0.914755	Depleted
Carboxyspermidine	11677.8	-0.13284	0.16743	-0.79341	0.427539	0.914755	Depleted
CAY10616	383.481	-0.31126	0.416199	-0.747863	0.454543	0.914755	Depleted
Chavicol	2501.59	0.160035	0.192624	0.830816	0.406077	0.914755	Enriched
Chenodeoxycholate	4547.81	0.649091	0.76311	0.850587	0.394999	0.914755	Enriched
Cholic acid (sodium)	4361.85	-0.199225	0.268068	-0.74319	0.457367	0.914755	Depleted
Chrysin	186.4	-0.797348	0.919101	-0.86753	0.385652	0.914755	Depleted
Cinnamaldehyde	1227.95	0.180155	0.211329	0.852486	0.393944	0.914755	Enriched
Cochlearine	60683.3	0.18981	0.211057	0.89933	0.368477	0.914755	Enriched
Colforsin	980.065	-0.303341	0.356286	-0.851397	0.394549	0.914755	Depleted
Columbin	692.401	-0.310071	0.347488	-0.892321	0.372221	0.914755	Depleted
Corey PG-Lactone Diol	49.5182	-0.440008	0.539683	-0.815309	0.414896	0.914755	Depleted
Coriandrone B	107.64	-0.324668	0.397295	-0.817198	0.413815	0.914755	Depleted
Corylin	296.272	-0.385842	0.449988	-0.85745	0.391196	0.914755	Depleted
Curcumin	1.07438	-3.54048	3.94642	-0.897137	0.369646	0.914755	Depleted
CYCLOLEUCINE	616.201	0.136015	0.172556	0.788239	0.430557	0.914755	Enriched
Cyclopassifloic acid C	4559.09	1.63293	1.90672	0.856409	0.391772	0.914755	Enriched
Cynaropicrin	15047.7	0.183255	0.20978	0.873561	0.382357	0.914755	Enriched
Darutoside	4711.79	-0.266851	0.296252	-0.900756	0.367718	0.914755	Depleted
Decaketide tricyclic intermediate	277635	0.191176	0.219038	0.872799	0.382773	0.914755	Enriched
decanamide	28211.7	0.142586	0.187633	0.759919	0.447303	0.914755	Enriched
Dehydroandrographolide	21644	0.721699	0.958233	0.753156	0.451356	0.914755	Enriched
Dehydroascorbic acid	59.3156	-0.950945	1.1404	-0.83387	0.404354	0.914755	Depleted
Deoxycytidine	11282.5	0.584898	0.753376	0.776369	0.437531	0.914755	Enriched
Deoxyloganin	687.814	-0.388342	0.517739	-0.750074	0.45321	0.914755	Depleted
Desmethylfluoxetine	37867.2	0.455017	0.521583	0.872378	0.383002	0.914755	Enriched
Dhurrin	42.2057	-2.22386	2.65118	-0.838818	0.401571	0.914755	Depleted
Diacetyl	0.920901	-3.31855	3.95297	-0.839507	0.401185	0.914755	Depleted
Dihydro Isorescinnamine	2.04927e+07	0.192069	0.251477	0.763761	0.445009	0.914755	Enriched
Dihydroactinidiolide	1550.42	0.156683	0.194878	0.804007	0.421393	0.914755	Enriched
Dihydroanhydropodorhizol	1164.81	-0.271129	0.339663	-0.798231	0.424737	0.914755	Depleted
Dihydrocoumarin	4.92382	-0.957279	1.26836	-0.754735	0.450408	0.914755	Depleted
Dihydrolipoyl-AMP	0.836013	-3.17229	3.95787	-0.801516	0.422833	0.914755	Depleted
Dihydrophaseic acid	7148.84	-0.705968	0.791539	-0.891893	0.37245	0.914755	Depleted
Dihydrozeatin riboside	351.315	-0.539777	0.640864	-0.842263	0.399641	0.914755	Depleted
D-Octopine	6608.14	0.186556	0.235144	0.793369	0.427563	0.914755	Enriched
Ectocarpen	313.988	-0.214368	0.262245	-0.817433	0.413681	0.914755	Depleted
Epinepetalactone	4494.74	0.160047	0.210333	0.760923	0.446703	0.914755	Enriched
Ergosterol	172760	0.311454	0.359709	0.865851	0.386572	0.914755	Enriched
Ethosuximide	10154.1	0.228347	0.29236	0.781048	0.434774	0.914755	Enriched
Eugenin	110.606	0.485735	0.65086	0.746297	0.455488	0.914755	Enriched
Eurycomanone	57.209	-1.71753	2.24558	-0.764851	0.44436	0.914755	Depleted
ferulic acid	279.616	-0.519235	0.588421	-0.882421	0.377549	0.914755	Depleted
Feruloylputrescine	12064.5	0.172287	0.205419	0.83871	0.401632	0.914755	Enriched
fumagillin	33.6087	-2.55029	3.35948	-0.759132	0.447774	0.914755	Depleted
Garbanzol	234.418	-0.206621	0.274492	-0.75274	0.451606	0.914755	Depleted
Gaultherin	21.1877	-1.94103	2.38058	-0.815359	0.414867	0.914755	Depleted
Gentiopicroside	136.517	-1.03934	1.2076	-0.860669	0.389421	0.914755	Depleted
Glucoberteroin	1978.3	0.319471	0.420248	0.760196	0.447137	0.914755	Enriched
Gluconasturtiin	30085.9	0.458074	0.524789	0.872872	0.382733	0.914755	Enriched
Glycocholic acid	6820.07	1.70245	2.02209	0.841924	0.399831	0.914755	Enriched
Glycyrin	4066.66	0.269687	0.354878	0.759944	0.447288	0.914755	Enriched
Grixazone B	166.941	0.921662	1.21901	0.756076	0.449604	0.914755	Enriched
Grosvenorine	138.356	-0.791972	0.957637	-0.827007	0.408233	0.914755	Depleted
Gyrocyanin	151.535	-0.397059	0.509689	-0.779023	0.435966	0.914755	Depleted
Heptadecatrienal	656.149	0.282471	0.335132	0.842863	0.399305	0.914755	Enriched
Hexahydrocurcumin	33.1731	-1.405	1.78588	-0.786728	0.431441	0.914755	Depleted
Hinokitiol	1270.66	0.11009	0.145346	0.757435	0.448789	0.914755	Enriched
Incensole oxide	7.10701	1.01009	1.22438	0.824986	0.40938	0.914755	Enriched
Irisflorentin	117.747	-0.42685	0.563507	-0.757488	0.448757	0.914755	Depleted
Isoliquiritin apioside	50.242	-1.62147	1.84637	-0.878192	0.379839	0.914755	Depleted
Isoscoparin	820.796	-0.445264	0.565064	-0.78799	0.430703	0.914755	Depleted
Isoscopoletin	4.99224	2.82848	3.80779	0.742815	0.457594	0.914755	Enriched
Jasmone	1454.87	0.16981	0.200478	0.847023	0.396982	0.914755	Enriched
Jasmonic acid	824.92	0.109567	0.138186	0.79289	0.427842	0.914755	Enriched
Lactulose	161.626	-0.459206	0.517364	-0.887587	0.374763	0.914755	Depleted
Lecanoric acid	770.279	0.141446	0.181683	0.77853	0.436257	0.914755	Enriched
Leucocyanidin	3547.94	0.124949	0.152831	0.817567	0.413604	0.914755	Enriched
Linamarin	1.07438	-3.54048	3.94642	-0.897137	0.369646	0.914755	Depleted
Linarin	0.866607	3.28537	3.95808	0.830041	0.406515	0.914755	Enriched
Loganic acid	450.359	-0.621785	0.746912	-0.832474	0.405141	0.914755	Depleted
Meperidine N-oxide	272.556	-0.158771	0.198691	-0.799087	0.42424	0.914755	Depleted
Nandrolone phenpropionate	7491.63	-0.177556	0.207335	-0.856373	0.391791	0.914755	Depleted
Naphthoherniarin	5859.83	-0.332439	0.380702	-0.873226	0.38254	0.914755	Depleted
NAPROXOL	2088.6	0.189407	0.211734	0.894555	0.371025	0.914755	Enriched
Narbonolide	575.236	-0.40631	0.508963	-0.79831	0.424691	0.914755	Depleted
Octinoxate	637.82	-0.199327	0.238464	-0.83588	0.403222	0.914755	Depleted
Oleamide	292756	-0.272604	0.366841	-0.743112	0.457414	0.914755	Depleted
Oxytocin	1308.27	-0.329809	0.395963	-0.832928	0.404886	0.914755	Depleted
Pantothenate	4552.57	0.127537	0.169259	0.753502	0.451149	0.914755	Enriched
Paraldehyde	269287	0.151641	0.189065	0.802059	0.422519	0.914755	Enriched
Pelargonin	1150.58	-0.136404	0.17343	-0.786507	0.43157	0.914755	Depleted
Pentahomomethionine	31697.9	0.191702	0.247783	0.773668	0.439127	0.914755	Enriched
Perindoprilat lactam A	664.196	0.464521	0.602969	0.770389	0.441069	0.914755	Enriched
Pikromycin	40786.7	0.332417	0.39523	0.841071	0.400308	0.914755	Enriched
Prostaglandin A2	45.8428	1.27671	1.46833	0.869501	0.384573	0.914755	Enriched
PR-toxin	8226.21	0.52509	0.666535	0.78779	0.43082	0.914755	Enriched
Pseudooxynicotine	4893.17	-0.249538	0.310593	-0.803425	0.421729	0.914755	Depleted
Pyridoxamine 5'-phosphate	223.093	0.574358	0.757842	0.757886	0.448519	0.914755	Enriched
Pyrocatechol	27.5841	0.721189	0.853821	0.844661	0.3983	0.914755	Enriched
Quinol glucuronide	820.535	0.424312	0.530752	0.799455	0.424027	0.914755	Enriched
Reserpine	0.767511	-3.05631	3.96211	-0.771385	0.440479	0.914755	Depleted
Rhoifolin	39.8573	-1.94342	2.50599	-0.77551	0.438038	0.914755	Depleted
Ricinine	11967.3	0.0850193	0.111415	0.763086	0.445412	0.914755	Enriched
Riesling acetal	1479.31	0.235465	0.294679	0.799055	0.424258	0.914755	Enriched
Rosifoliol	70843.5	-0.192641	0.259594	-0.742087	0.458035	0.914755	Depleted
Rosolic Acid	828.178	-0.372635	0.48851	-0.762799	0.445583	0.914755	Depleted
Rutaevin	273.22	-0.380845	0.444515	-0.856766	0.391574	0.914755	Depleted
Secoxyloganin	49.414	0.515188	0.670515	0.768347	0.442281	0.914755	Enriched
Sedanonic acid	2574.45	0.0934607	0.10795	0.865781	0.38661	0.914755	Enriched
Sophoracarpan B	793.374	-0.24484	0.309309	-0.791571	0.428611	0.914755	Depleted
Sophoraflavanone B	795.94	0.393736	0.472341	0.833584	0.404515	0.914755	Enriched
Spheroidenone	1196.8	-0.389395	0.479708	-0.811733	0.416945	0.914755	Depleted
Stizolobinate	5241.6	0.502865	0.65646	0.766025	0.443661	0.914755	Enriched
Succinate	792.32	-0.223155	0.278769	-0.800503	0.42342	0.914755	Depleted
Suprofen	12.5294	-1.78102	2.36722	-0.752368	0.45183	0.914755	Depleted
Terpendole J	456335	-0.188348	0.248563	-0.757747	0.448602	0.914755	Depleted
Thiamine acetic acid	149.549	0.598965	0.684074	0.875585	0.381256	0.914755	Enriched
Thiourocanic acid	125.988	0.464837	0.567229	0.819487	0.412508	0.914755	Enriched
Thujone	12.6617	1.27056	1.69106	0.75134	0.452448	0.914755	Enriched
Traumatic acid	13281.4	0.135124	0.158237	0.853932	0.393143	0.914755	Enriched
Tremetone	141.2	-0.402069	0.496702	-0.809478	0.41824	0.914755	Depleted
Trigoforin	1206.94	0.211028	0.256352	0.823198	0.410396	0.914755	Enriched
Trimetazidine	2451.36	0.208641	0.244421	0.853615	0.393318	0.914755	Enriched
Tylactone	5442.81	0.792173	0.891138	0.888946	0.374032	0.914755	Enriched
Vasicinol	1299	-0.150704	0.185864	-0.810829	0.417464	0.914755	Depleted
Yangonin	271.754	-0.433955	0.500549	-0.866958	0.385965	0.914755	Depleted
yibeinoside A	29423.2	-0.290428	0.369703	-0.78557	0.432119	0.914755	Depleted
Anhydrotetracycline	153.555	-1.14909	1.55581	-0.73858	0.460162	0.9155	Depleted
Caffeic aldehyde	48.9912	-1.41991	1.92258	-0.738545	0.460183	0.9155	Depleted
Methymycin	36851.6	0.130594	0.177078	0.737494	0.460822	0.9155	Enriched
Calenduloside E	107.855	-0.335134	0.457464	-0.732591	0.463808	0.916004	Depleted
Carvone	378.827	0.223332	0.30465	0.733079	0.46351	0.916004	Enriched
Ecgonine methyl ester	266.919	0.137723	0.187892	0.732991	0.463564	0.916004	Enriched
Northienamycin	13473.6	0.18149	0.247476	0.733363	0.463337	0.916004	Enriched
Acarbose	34.8881	-0.488553	0.668952	-0.730325	0.465191	0.916123	Depleted
Ambanol	522.986	0.45582	0.629067	0.724597	0.468699	0.916123	Enriched
Antheraxanthin	96859.8	1.0075	1.39184	0.723865	0.469149	0.916123	Enriched
Catharanthine	301.895	-0.197211	0.271498	-0.726381	0.467605	0.916123	Depleted
Deoxyshikonin	0.656235	2.88912	3.97416	0.726976	0.46724	0.916123	Enriched
DIBOA-glucoside	26071	0.523522	0.724624	0.722473	0.470004	0.916123	Enriched
Dihydrokaempferol	778.949	-0.107096	0.147971	-0.723768	0.469208	0.916123	Depleted
Undecaprenyl phosphate alpha-L-Ara4N	38672.9	-0.508524	0.70165	-0.724755	0.468603	0.916123	Depleted
Wedelolactone	9014.02	0.103086	0.142689	0.722451	0.470017	0.916123	Enriched
cyclosativene	245.74	-2.4428	3.38878	-0.720849	0.471002	0.916711	Depleted
Aristololactam I	5063.9	0.105411	0.146601	0.719038	0.472117	0.917402	Enriched
Moracin A	1744.3	-0.127065	0.176958	-0.718051	0.472726	0.917402	Depleted
Adynerin	104549	0.137027	0.205261	0.667574	0.504405	0.918391	Enriched
AMP	1215.86	-0.265128	0.392974	-0.67467	0.499885	0.918391	Depleted
Apiin	58.7959	-2.29282	3.3845	-0.677446	0.498123	0.918391	Depleted
Ascladiol	6080.05	0.17815	0.258045	0.690384	0.489953	0.918391	Enriched
Azelaic acid	8864.06	0.109546	0.158357	0.691768	0.489083	0.918391	Enriched
Betavulgarin xyloside	1154.21	-0.485761	0.724735	-0.670261	0.502692	0.918391	Depleted
Biotin sulfone	2592.52	0.0918632	0.137937	0.665981	0.505423	0.918391	Enriched
Cannabidiolic acid	5040.89	-0.150608	0.220736	-0.6823	0.495049	0.918391	Depleted
Chenodeoxycholic acid 3-sulfate	61063.5	0.120776	0.174113	0.693664	0.487893	0.918391	Enriched
Choerospondin	37.4092	-1.19011	1.78627	-0.666255	0.505248	0.918391	Depleted
Choline	337.477	0.19367	0.2892	0.669676	0.503064	0.918391	Enriched
Cuminaldehyde	60.886	0.657567	0.978631	0.671925	0.501631	0.918391	Enriched
Cyclohexanone	41.7225	1.21524	1.71832	0.707225	0.479427	0.918391	Enriched
Danielone	525.405	0.525093	0.748428	0.701595	0.482932	0.918391	Enriched
Dicyclohexylcarbodiimide	15.2821	0.542758	0.813701	0.667024	0.504757	0.918391	Enriched
Dihydromonacolin L acid	837.171	-0.734762	1.06679	-0.688759	0.490975	0.918391	Depleted
Edulone A	31.2934	-0.685341	0.96288	-0.711761	0.476613	0.918391	Depleted
Egonol	269.992	-0.555145	0.827966	-0.670492	0.502544	0.918391	Depleted
Eugenol acetate	322781	0.114797	0.168559	0.681046	0.495842	0.918391	Enriched
Gluconolactone	474.539	-0.427204	0.636402	-0.671279	0.502043	0.918391	Depleted
Hesperetin	678.782	-0.230997	0.324406	-0.71206	0.476427	0.918391	Depleted
Homocarnosine	164.485	-0.410646	0.60389	-0.680002	0.496503	0.918391	Depleted
Hyperoside	1524.9	0.149263	0.210791	0.70811	0.478877	0.918391	Enriched
Idebenone Metabolite (Benzenebutanoic acid, 2,5-dihydroxy-3,4-dimethoxy-6-methyl-)	1233.05	0.513666	0.76543	0.671082	0.502168	0.918391	Enriched
Isochorismate	0.613934	-2.73515	3.97579	-0.687951	0.491483	0.918391	Depleted
Isomucronulatol	981.205	-0.147402	0.220856	-0.667413	0.504508	0.918391	Depleted
Kaempferol	3036.98	0.0642596	0.0942643	0.681696	0.495431	0.918391	Enriched
Linoleamide	9581.27	-0.0569629	0.082624	-0.689423	0.490557	0.918391	Depleted
Loganin	8939.77	0.133269	0.191162	0.697154	0.485707	0.918391	Enriched
Mecarbam	277.956	0.772003	1.15461	0.668624	0.503735	0.918391	Enriched
Methylglyoxal	239516	0.122039	0.182084	0.670236	0.502707	0.918391	Enriched
Micheliolide	487.157	-1.2535	1.85071	-0.677309	0.49821	0.918391	Depleted
Oleic Acid ethyl ester	964.162	-0.0732255	0.104485	-0.700824	0.483413	0.918391	Depleted
Paeonolide	44.3721	-1.81229	2.62514	-0.690359	0.489968	0.918391	Depleted
Palmitic amide	5.09684e+06	-0.179686	0.258865	-0.694129	0.487602	0.918391	Depleted
Pelargonic acid	387.325	-0.194743	0.284848	-0.683674	0.494181	0.918391	Depleted
Protosappanin B	83.4948	-0.819688	1.18357	-0.692558	0.488587	0.918391	Depleted
Pseudopelletierine	6885.97	0.345737	0.50338	0.686832	0.492189	0.918391	Enriched
Psilocin	0.613934	-2.73515	3.97579	-0.687951	0.491483	0.918391	Depleted
Puromycin	36651.9	0.397437	0.560616	0.70893	0.478368	0.918391	Enriched
Queuine	362.303	-0.308523	0.452892	-0.681228	0.495727	0.918391	Depleted
Rabelomycin	166.209	-0.57622	0.850902	-0.677187	0.498287	0.918391	Depleted
Raucaffricine	0.613934	-2.73515	3.97579	-0.687951	0.491483	0.918391	Depleted
Sarisan	4762.67	0.14281	0.21184	0.674141	0.500222	0.918391	Enriched
Swainsonine	1716.86	0.159158	0.225543	0.705667	0.480395	0.918391	Enriched
Toxicarolisoflavone	2061.92	-0.388072	0.568234	-0.682944	0.494642	0.918391	Depleted
Tubercidin	695.378	-0.694511	0.974632	-0.712587	0.476101	0.918391	Depleted
Biopterin	1146.17	0.104279	0.157175	0.663456	0.507039	0.918433	Enriched
Citrinin	4885.8	0.0827465	0.125032	0.661801	0.508099	0.918433	Enriched
Isoacteoside	351.394	0.673409	1.02105	0.65953	0.509556	0.918433	Enriched
Scopoletin	6076.25	0.0917863	0.139161	0.659568	0.509531	0.918433	Enriched
Terpendole G	6029.51	-0.485238	0.73564	-0.659613	0.509502	0.918433	Depleted
Tracheloside	166.846	2.33164	3.51118	0.664059	0.506652	0.918433	Enriched
Elephantin	1317.68	-0.285155	0.433764	-0.657396	0.510926	0.918571	Depleted
Tabtoxinine-delta-lactam	347.047	-0.803975	1.22319	-0.657278	0.511002	0.918571	Depleted
Batyl Alcohol	8248.51	-0.14754	0.225755	-0.653543	0.513406	0.920425	Depleted
Rosarin	1642.16	0.712079	1.08806	0.654449	0.512823	0.920425	Enriched
Androstenedione	42497.1	-0.332519	0.512885	-0.64833	0.516772	0.922757	Depleted
Diethylstilbestrol monomethyl ether	403631	0.125861	0.193727	0.649684	0.515896	0.922757	Enriched
Olivetol	187.353	-0.291449	0.448922	-0.64922	0.516196	0.922757	Depleted
Aurantio-obtusin ?1?7?1?7-D-glucoside	2796.84	0.130965	0.204058	0.641803	0.521001	0.926608	Enriched
Misoprostol (free acid)	11066.2	-0.105163	0.16361	-0.642766	0.520376	0.926608	Depleted
Pubesenolide	1.67532e+06	0.0791358	0.123256	0.642045	0.520844	0.926608	Enriched
Biochanin A 7-O-(6-O-malonyl-beta-D-glucoside)	396.094	0.181784	0.284026	0.640026	0.522156	0.927431	Enriched
Guaifenesin	830.714	-0.158275	0.248986	-0.635678	0.524986	0.931225	Depleted
Sesamoside	51.4212	-1.14824	1.81083	-0.634097	0.526018	0.931823	Depleted
Aucubin	61.4791	0.921026	1.46644	0.62807	0.529958	0.937564	Enriched
Pyroglutamic acid	1461.17	-0.294019	0.470115	-0.625419	0.531696	0.9394	Depleted
Ganodosterone	5506.49	-0.2504	0.405839	-0.616993	0.537239	0.945746	Depleted
Hesperidin	15.7476	2.13567	3.45265	0.61856	0.536206	0.945746	Enriched
Icariside I	2779.06	0.0938263	0.152132	0.616744	0.537404	0.945746	Enriched
Hispolone	472.464	-0.105464	0.171325	-0.615581	0.538171	0.945855	Depleted
Malvidin	847.611	-0.475275	0.775154	-0.613137	0.539786	0.945894	Depleted
Orcinol gentiobioside	16411.2	0.0902187	0.147056	0.613497	0.539548	0.945894	Enriched
Trihomomethionine	5691.64	1.12493	1.83709	0.612346	0.540309	0.945894	Enriched
Desacetoxyvindoline	784.502	-0.204425	0.334606	-0.610942	0.541238	0.946284	Depleted
Glaucarubin	7821.87	1.16682	1.914	0.609621	0.542113	0.94658	Enriched
Apiforol	339.579	-0.21088	0.348389	-0.6053	0.544979	0.947455	Depleted
Coixinden B	6225.4	0.0801417	0.132874	0.603142	0.546414	0.947455	Enriched
Diflunisal	380.527	-0.221186	0.369118	-0.599228	0.549021	0.947455	Depleted
Dodecanoic acid	435.321	0.353072	0.591142	0.59727	0.550327	0.947455	Enriched
Dopaxanthin	66.0759	0.504188	0.840187	0.60009	0.548446	0.947455	Enriched
Linderane	2323.32	-0.188864	0.313988	-0.601499	0.547507	0.947455	Depleted
Neurosporaxanthin	211042	0.0953838	0.158819	0.600583	0.548118	0.947455	Enriched
Psoralidin	217.64	-0.683586	1.12637	-0.606893	0.543922	0.947455	Depleted
Secundifloran	6197.16	-0.288502	0.483106	-0.597182	0.550386	0.947455	Depleted
Tamoxifen	1213.2	0.0975002	0.161702	0.602962	0.546534	0.947455	Enriched
Zeatin	172.052	-0.424993	0.709959	-0.598616	0.549429	0.947455	Depleted
Xanthurenic acid	2387.01	0.0674396	0.113276	0.595358	0.551604	0.948335	Enriched
Sakuranetin	6.74379	-0.620065	1.0464	-0.592571	0.553468	0.950321	Depleted
Calicheamicin T0	1100.3	1.04654	1.78341	0.586821	0.557324	0.95158	Enriched
Mesaconate	45.8978	-0.332658	0.565782	-0.587961	0.556559	0.95158	Depleted
Nafcillin	9.50566	2.05443	3.50474	0.586187	0.55775	0.95158	Enriched
Sterol	1198.79	0.172182	0.292159	0.589343	0.555631	0.95158	Enriched
Veratrosine	3199.56	-2.19482	3.72506	-0.589203	0.555725	0.95158	Depleted
Hydantoin-5-propionate	1068.14	0.147234	0.25206	0.584122	0.559138	0.952737	Enriched
Phenylacetaldehyde	6942.83	0.103506	0.177611	0.582765	0.560052	0.953083	Enriched
Cytosine	0.460451	-2.3216	3.99844	-0.580627	0.561492	0.954323	Depleted
Terpinyl Acetate	590.477	0.121637	0.210373	0.578198	0.56313	0.955896	Enriched
Coumestrol	49807.4	0.730558	1.27453	0.573198	0.566511	0.95598	Enriched
Cyanin	26.9321	2.05617	3.5888	0.572941	0.566685	0.95598	Enriched
Dihydrochelirubine	1632.45	-0.309991	0.537704	-0.57651	0.564271	0.95598	Depleted
Flocoumafen	229.432	-0.423858	0.739908	-0.572853	0.566744	0.95598	Depleted
Rosmarinate	4063.38	0.0889994	0.155056	0.573982	0.56598	0.95598	Enriched
Gnetin A	26.7844	-0.689693	1.20661	-0.571594	0.567597	0.956216	Depleted
Acinospesigenin A	1.6789e+06	0.101469	0.182113	0.557175	0.577408	0.957085	Enriched
Adenosine 3',5'-cyclic phosphate (cAMP)	1118.9	-0.0939307	0.167411	-0.561078	0.574745	0.957085	Depleted
Antiarol	11.5387	-0.478705	0.863274	-0.554522	0.579221	0.957085	Depleted
Arachidonoyl amine	2947.86	0.0753751	0.134297	0.561258	0.574622	0.957085	Enriched
Avermectin A1a	48921	0.218224	0.395393	0.551915	0.581007	0.957085	Enriched
Biotin	2596.09	0.0593791	0.105565	0.562491	0.573781	0.957085	Enriched
Caffeic acid	519.8	0.120374	0.212277	0.567061	0.570673	0.957085	Enriched
Carlactone	105.151	1.44759	2.5793	0.561235	0.574637	0.957085	Enriched
Clavulanic acid	60.4002	0.361448	0.637014	0.56741	0.570435	0.957085	Enriched
Cycloserine	20247.3	0.106713	0.19264	0.553951	0.579612	0.957085	Enriched
Demethoxycurcumin	2197.28	0.101732	0.181046	0.561912	0.574176	0.957085	Enriched
Guanidinoproclavaminic acid	142.079	0.5212	0.945486	0.551252	0.581461	0.957085	Enriched
Hypoxanthine	13.0143	-1.35667	2.42759	-0.558853	0.576262	0.957085	Depleted
Maltol	3316.7	0.0764277	0.13804	0.553663	0.579809	0.957085	Enriched
Pulsatilla saponin D	213635	0.127906	0.232598	0.549901	0.582388	0.957085	Enriched
Salbostatin	12.455	-2.12327	3.74947	-0.566285	0.5712	0.957085	Depleted
Spirolucidine	25677.8	0.0776021	0.139398	0.556696	0.577735	0.957085	Enriched
Threonate	199.698	0.937214	1.68543	0.55607	0.578163	0.957085	Enriched
Wogonin	2873.45	0.233901	0.424783	0.550636	0.581883	0.957085	Enriched
Yadanziolide A	22.8088	-0.980856	1.72635	-0.568169	0.56992	0.957085	Depleted
Sissotrin	12088.2	0.20949	0.381766	0.548741	0.583183	0.95722	Enriched
Gravolenic acid	5414.5	0.0611042	0.112188	0.54466	0.585987	0.958304	Enriched
Halaminol A	204741	0.107597	0.197308	0.545322	0.585532	0.958304	Enriched
Sphinganine	110433	0.0829918	0.151871	0.546461	0.584749	0.958304	Enriched
Citreovirenone	1256.1	0.170425	0.314307	0.542224	0.587664	0.958708	Enriched
Fluridone	395.683	-0.55201	1.01767	-0.542426	0.587525	0.958708	Depleted
Caprylic acid	1249.15	0.115265	0.213244	0.54053	0.588832	0.959445	Enriched
Adhumulinic acid	1169.33	-0.121496	0.232907	-0.52165	0.601914	0.959576	Depleted
Albiflorin	317.887	-0.239636	0.457658	-0.523613	0.600547	0.959576	Depleted
Albireodelphin	802.723	-0.304322	0.58905	-0.516631	0.605414	0.959576	Depleted
Aminoimidazole ribotide	132.236	-0.34497	0.640841	-0.538308	0.590364	0.959576	Depleted
ANHYDROBRAZILIC ACID	485.917	-0.590357	1.11149	-0.531143	0.59532	0.959576	Depleted
Arachidonic Acid (peroxide free)	40583.6	-0.44699	0.850728	-0.525421	0.59929	0.959576	Depleted
Ascorbate	3.1623e+06	0.0913076	0.17216	0.530364	0.595859	0.959576	Enriched
Bacopaside I	712.982	-0.493451	0.949791	-0.519536	0.603387	0.959576	Depleted
Betanidin	270523	0.504694	0.976677	0.516746	0.605333	0.959576	Enriched
Chrysin-7-O-glucuronide	90.3032	0.318292	0.60032	0.530205	0.59597	0.959576	Enriched
Cocaine	19911.7	0.268776	0.51563	0.521257	0.602188	0.959576	Enriched
Demethyllactenocin	747498	0.0905986	0.168514	0.537633	0.59083	0.959576	Enriched
Dihydrogranaticin	4495.07	0.0673215	0.130772	0.514799	0.606693	0.959576	Enriched
Harpagide	78.9638	-0.897356	1.74317	-0.514783	0.606705	0.959576	Depleted
Helicid	308.956	0.290196	0.555667	0.522248	0.601497	0.959576	Enriched
Ligustilide	527.974	-0.124031	0.237945	-0.52126	0.602185	0.959576	Depleted
Melittoside	558.595	-0.364941	0.695677	-0.524584	0.599873	0.959576	Depleted
Monomenthyl succinate	470.923	0.386115	0.750254	0.514645	0.606801	0.959576	Enriched
Oleoyl Ethyl Amide	914105	0.106896	0.202839	0.526996	0.598196	0.959576	Enriched
Pseudoecgonyl-CoA	291.342	-0.360563	0.681738	-0.528888	0.596883	0.959576	Depleted
Rubusoside	2067.73	-1.83088	3.41818	-0.535631	0.592214	0.959576	Depleted
Sipeimine-3beta-D-glucoside	472.162	-1.42867	2.69318	-0.530479	0.59578	0.959576	Depleted
Spathulenol	117.453	0.244428	0.472375	0.517445	0.604845	0.959576	Enriched
STICTIC ACID	257.451	0.2619	0.497678	0.526243	0.598719	0.959576	Enriched
Trifolirhizin	900.579	0.116302	0.224857	0.517225	0.604999	0.959576	Enriched
Tubulosine	46272.6	0.324486	0.632232	0.513239	0.607784	0.959998	Enriched
Berbamine	746.103	0.218092	0.427431	0.51024	0.609883	0.962122	Enriched
Biochanin A-beta-D-glucoside	20.4756	-1.76661	3.46891	-0.509269	0.610563	0.962122	Depleted
Styrene cis-glycol	24.7964	-0.801648	1.57748	-0.508182	0.611326	0.962192	Depleted
Pyridoxamine	25.0553	0.425853	0.841677	0.505958	0.612886	0.963517	Enriched
Abyssinoflavanone IV	454.727	-0.150204	0.333546	-0.450325	0.652476	0.96353	Depleted
Acacetin	618.602	0.12894	0.272895	0.472491	0.636576	0.96353	Enriched
Ankorine	0.332156	1.90642	4.03886	0.47202	0.636913	0.96353	Enriched
Antibiotic G-418	105057	-0.239889	0.558617	-0.429434	0.667607	0.96353	Depleted
Arachidic acid	72686.6	0.0943505	0.233577	0.403937	0.686259	0.96353	Enriched
Armillaripin	7.34824e+06	0.100606	0.207468	0.484922	0.627732	0.96353	Enriched
Asiaticoside B	236409	-0.403063	0.892466	-0.451628	0.651537	0.96353	Depleted
Avermectin A1b	2756.35	0.255914	0.558806	0.457966	0.646977	0.96353	Enriched
Baldrinal	1216.02	0.0620937	0.150091	0.413706	0.679089	0.96353	Enriched
Bancroftinone	1335.59	-0.149921	0.360834	-0.415484	0.677787	0.96353	Depleted
Bergapten	1372.16	0.0614541	0.123971	0.495713	0.620097	0.96353	Enriched
Bergenin	2581.11	-0.0750439	0.15145	-0.495501	0.620246	0.96353	Depleted
Bilirubin beta-diglucuronide	77.608	-1.74577	3.49372	-0.499687	0.617295	0.96353	Depleted
Bruceine A	462.615	0.127554	0.294189	0.43358	0.664593	0.96353	Enriched
Bursehernin	580.552	-0.332623	0.705878	-0.471218	0.637485	0.96353	Depleted
Cadalene	68.8479	0.430701	0.882096	0.48827	0.625359	0.96353	Enriched
Caffeyl alcohol	1042.37	-0.166747	0.374034	-0.445805	0.655738	0.96353	Depleted
Caloxanthin	121214	-0.0920991	0.192037	-0.479589	0.631519	0.96353	Depleted
Campest-4-en-3beta-ol	527524	0.0566069	0.119926	0.472014	0.636917	0.96353	Enriched
Carnitine	3056.65	-0.106726	0.216793	-0.492295	0.622511	0.96353	Depleted
Castillene B	13431.9	0.0693377	0.140749	0.492633	0.622272	0.96353	Enriched
Chlorogenate	38121	-0.330062	0.818099	-0.40345	0.686617	0.96353	Depleted
Choline hydroxide solution	6760.27	-0.163067	0.366126	-0.445384	0.656042	0.96353	Depleted
Chrysoeriol	5301.22	0.0658958	0.163876	0.402107	0.687606	0.96353	Enriched
Codeinone	923136	0.111562	0.271138	0.41146	0.680735	0.96353	Enriched
Coleone A	13.3533	1.14952	2.50651	0.458616	0.64651	0.96353	Enriched
Corticosterone	17871.8	-0.0443677	0.104874	-0.423058	0.672253	0.96353	Depleted
Cyclooctatin	9434.97	-0.0846247	0.204789	-0.413228	0.679439	0.96353	Depleted
Cysteinyl-Asparagine	117.968	-0.426183	0.960028	-0.443927	0.657095	0.96353	Depleted
Daphnoretin methyl ether	1213.32	-0.186026	0.395686	-0.470136	0.638258	0.96353	Depleted
Deacetylepithienamycin F	132.812	-0.852552	2.11325	-0.403432	0.686631	0.96353	Depleted
Demethylalangiside	50.7842	-1.08817	2.50937	-0.433641	0.664549	0.96353	Depleted
Deoxyadenosine	84.2461	-0.498028	1.08945	-0.457135	0.647574	0.96353	Depleted
Derrubone	577.319	-0.378267	0.768235	-0.492384	0.622448	0.96353	Depleted
Dihydroartemisinin	91.0558	-0.189256	0.45097	-0.419665	0.67473	0.96353	Depleted
Docosanedioate	195.823	-0.708942	1.75915	-0.403003	0.686946	0.96353	Depleted
Docosatrienoic Acid	58029.3	-0.107235	0.223816	-0.479123	0.631851	0.96353	Depleted
D-Phosphatidylglycerol	1043.35	0.10968	0.228942	0.479074	0.631886	0.96353	Enriched
Eremopetasidione	4653.02	0.0628849	0.155331	0.404845	0.685591	0.96353	Enriched
Eupalinolide A	0.776113	-1.77368	3.97578	-0.446122	0.655509	0.96353	Depleted
Gemcitabine	2703.58	0.0429426	0.102643	0.418369	0.675677	0.96353	Enriched
Glucuronolactone	352.752	-0.115172	0.268244	-0.429354	0.667665	0.96353	Depleted
Glutathione	557.491	-0.149035	0.297396	-0.501131	0.616279	0.96353	Depleted
Glycyrrhizic Acid	19515.2	-0.147719	0.345068	-0.428087	0.668588	0.96353	Depleted
Hexadecanedioate	1883.92	0.325265	0.742699	0.43795	0.661423	0.96353	Enriched
Hydrocortisone	1828.77	1.5233	3.55851	0.428073	0.668598	0.96353	Enriched
Hydroxymethylphosphonate	504334	0.0859619	0.199426	0.431046	0.666435	0.96353	Enriched
Idebenone	1358.53	0.0686142	0.156413	0.438674	0.660898	0.96353	Enriched
Isoavocadienofuran	901.219	0.118667	0.278981	0.425358	0.670576	0.96353	Enriched
Isobutyl 2-furanpropionate	1535.18	0.105769	0.213888	0.494506	0.620949	0.96353	Enriched
ISOPEONOL	271.175	-0.147741	0.366747	-0.402843	0.687064	0.96353	Depleted
Jasmolone	1765.82	0.0739412	0.175093	0.422297	0.672808	0.96353	Enriched
Limonin	0.306967	-1.73938	4.04322	-0.430198	0.667052	0.96353	Depleted
Macrozamin	383.322	0.120039	0.267859	0.448144	0.65405	0.96353	Enriched
Malonylapiin	11.2838	-1.2595	2.51707	-0.500382	0.616806	0.96353	Depleted
Mangiferin	1181.16	0.0928468	0.186455	0.497958	0.618514	0.96353	Enriched
Megastigmatrienone	1820.17	0.131938	0.265336	0.49725	0.619013	0.96353	Enriched
Melafolone	1805.99	0.1991	0.485328	0.410239	0.681631	0.96353	Enriched
Methylphosphonate	20520.4	0.0667576	0.144391	0.46234	0.643838	0.96353	Enriched
MM 42842	63.7905	-0.4419	1.01037	-0.437366	0.661846	0.96353	Depleted
Monocrotaline	477.292	0.0904552	0.201506	0.448895	0.653507	0.96353	Enriched
Morroniside	24.1171	0.811369	1.85528	0.437329	0.661873	0.96353	Enriched
Nanaomycin	832.543	-0.168481	0.384472	-0.438213	0.661232	0.96353	Depleted
Neodiospyrin	2828.65	0.235063	0.52954	0.443899	0.657115	0.96353	Enriched
Neoeriocitrin	0.332156	1.90642	4.03886	0.47202	0.636913	0.96353	Enriched
Norecasantalol	893.234	0.118394	0.264738	0.447212	0.654722	0.96353	Enriched
Octanoic acid	13736.4	-0.122126	0.260855	-0.468174	0.63966	0.96353	Depleted
Octyl gallate	20791.8	-0.0457795	0.0940981	-0.486508	0.626607	0.96353	Depleted
Orcinol	1717.48	-0.111371	0.240666	-0.462761	0.643536	0.96353	Depleted
Ouabagenin	43147.3	0.136081	0.334952	0.406272	0.684543	0.96353	Enriched
Oxybenzone	101.903	0.234074	0.503784	0.464631	0.642195	0.96353	Enriched
Oxyphencyclimine	5424.56	-0.111006	0.227236	-0.488506	0.625191	0.96353	Depleted
Paeoniflorin	579.72	0.224539	0.467814	0.479975	0.631245	0.96353	Enriched
Palmitoyl Serinol	7007.88	0.224188	0.52813	0.424493	0.671206	0.96353	Enriched
Paspaline B	922.286	0.438961	0.990928	0.44298	0.657781	0.96353	Enriched
Phenethicillin	27.0475	-0.879937	2.11272	-0.416495	0.677048	0.96353	Depleted
Pheophorbide a	2644.71	-0.566631	1.40923	-0.402087	0.68762	0.96353	Depleted
Phlorizin	0.328117	1.89107	4.04025	0.468058	0.639743	0.96353	Enriched
Piperidine	975.086	-0.102207	0.248639	-0.411067	0.681024	0.96353	Depleted
Proline betaine	225.903	-0.246381	0.547737	-0.449816	0.652843	0.96353	Depleted
Prostaglandin F2alpha	27626.1	-0.133712	0.283675	-0.471356	0.637387	0.96353	Depleted
Pseudolaric Acid C	4409.16	0.0648049	0.131587	0.492486	0.622376	0.96353	Enriched
Raspberry ketone glucoside	0.306967	-1.73938	4.04322	-0.430198	0.667052	0.96353	Depleted
Retinal	848.392	-0.726141	1.53411	-0.47333	0.635978	0.96353	Depleted
Rubrophen	1529.3	-0.226299	0.540763	-0.418481	0.675596	0.96353	Depleted
Salsoline	36.7451	0.467243	1.04492	0.447155	0.654763	0.96353	Enriched
Salvigenin	152.909	-0.407758	0.952922	-0.427903	0.668722	0.96353	Depleted
Sarpagine	9.5563	0.684472	1.42187	0.481389	0.63024	0.96353	Enriched
Sclareol	7795.93	0.390017	0.907981	0.429543	0.667528	0.96353	Enriched
Sibiricose A5	145.293	0.224505	0.536069	0.418798	0.675364	0.96353	Enriched
Skatole	7132.17	-0.222406	0.467344	-0.475895	0.634149	0.96353	Depleted
Sphingosine	9122.53	0.13673	0.278885	0.490276	0.623939	0.96353	Enriched
Stizolobate	532.427	-0.0671604	0.164989	-0.40706	0.683964	0.96353	Depleted
Strictosidine aglycone	7.5208	1.17874	2.78629	0.423051	0.672258	0.96353	Enriched
Sweroside	5.83221	-0.946053	1.89065	-0.500385	0.616804	0.96353	Depleted
Terpentecin	393.73	-0.268134	0.563827	-0.47556	0.634388	0.96353	Depleted
Tobramycin	664.225	0.900379	2.04728	0.439792	0.660087	0.96353	Enriched
Tridemorph	4596.93	-0.121962	0.282943	-0.431047	0.666434	0.96353	Depleted
Tropic acid	439.378	0.104366	0.251006	0.415792	0.677563	0.96353	Enriched
Undecanoic Acid	9296.1	-0.134633	0.325921	-0.413085	0.679544	0.96353	Depleted
Versiconal	1138.55	-0.0911348	0.197871	-0.460576	0.645103	0.96353	Depleted
Villinol	1088.4	0.175902	0.401976	0.437595	0.66168	0.96353	Enriched
Vincristine	0.30706	-1.73976	4.04318	-0.430295	0.666981	0.96353	Depleted
yibeissine	44663.7	-0.213128	0.494895	-0.430653	0.666721	0.96353	Depleted
Carboxyatractyloside tripotassium salt	203.776	-1.05388	2.65374	-0.397131	0.691271	0.966695	Depleted
Icariin	1043.36	-0.140565	0.35401	-0.397064	0.69132	0.966695	Depleted
Heptadecanoic acid	52493.7	-0.0840671	0.213473	-0.393806	0.693724	0.967014	Depleted
Lovastatin acid	7661.9	-0.0741133	0.188269	-0.393656	0.693835	0.967014	Depleted
Rutin	563.37	0.541183	1.37759	0.392846	0.694433	0.967014	Enriched
Undecylprodigiosin	12565.5	-0.0969875	0.245279	-0.395417	0.692535	0.967014	Depleted
Avocadynofuran	61.8667	1.3775	3.53643	0.389518	0.696893	0.967426	Enriched
Cinnamyl alcohol	12894	0.0844219	0.216223	0.390438	0.696213	0.967426	Enriched
Sphingosine 1-phosphate	1902.26	-0.571359	1.46127	-0.391003	0.695795	0.967426	Depleted
Dihydroclavaminic acid	1712.89	-0.15325	0.396407	-0.386597	0.699054	0.968421	Depleted
Erbstatin Analog	207.003	-1.37209	3.54286	-0.387283	0.698547	0.968421	Depleted
Melicopicine	2110.08	0.0514122	0.133408	0.385376	0.699959	0.968674	Enriched
Deoxyguanidinoproclavaminic acid	61.9662	0.295841	0.787287	0.375773	0.707086	0.971518	Enriched
Elenaic acid	8879.35	-0.0796994	0.211766	-0.376355	0.706653	0.971518	Depleted
Isopimpinellin	67.1669	-0.27596	0.727315	-0.379423	0.704373	0.971518	Depleted
Norbicycloekasantalal	1089.87	0.076602	0.200808	0.381468	0.702856	0.971518	Enriched
Sesamin	2072.49	0.0650509	0.172118	0.377945	0.705472	0.971518	Enriched
Taccalonolide A	122.234	-1.0631	2.82467	-0.376362	0.706648	0.971518	Depleted
Triphenylsilanol	8742.66	-0.0895754	0.235653	-0.380115	0.70386	0.971518	Depleted
Aclacinomycin S	112825	0.744214	2.53647	0.293406	0.769212	0.972722	Enriched
Agroclavine	2980.8	-0.11955	0.322279	-0.370953	0.710673	0.972722	Depleted
Amoxicillin	286.775	-0.152613	0.473682	-0.322183	0.747314	0.972722	Depleted
Apiopaeonoside	166.36	0.592193	1.65067	0.358759	0.719775	0.972722	Enriched
Auraviketone	77.3089	0.0953045	0.327294	0.291189	0.770906	0.972722	Enriched
Barbatoflavan	226.104	-0.27593	0.888489	-0.310561	0.756135	0.972722	Depleted
Benzenebutanoic acid	160.462	-0.128072	0.420638	-0.304471	0.760769	0.972722	Depleted
Brassinolide	4202.75	0.265577	0.711834	0.373089	0.709082	0.972722	Enriched
Brevicornin	1160.54	-0.228236	0.673462	-0.338899	0.734686	0.972722	Depleted
Butanoylphosphate	7.71428e+06	0.0649437	0.187032	0.347233	0.728417	0.972722	Enriched
Calystegin A3	150.242	0.259915	0.703612	0.369401	0.711829	0.972722	Enriched
Cathasterone	50106.9	0.0413912	0.129418	0.319826	0.7491	0.972722	Enriched
Cefuroxime	2867.03	0.0870978	0.24179	0.360222	0.718681	0.972722	Enriched
Chlorogenic Acid	0.649394	-1.42275	3.99457	-0.35617	0.721713	0.972722	Depleted
Corchorifatty acid D	5398.43	-0.0681643	0.231534	-0.294403	0.76845	0.972722	Depleted
Cortisol	3464.84	-0.04736	0.137379	-0.34474	0.73029	0.972722	Depleted
Crotmadine	1084.71	0.0623477	0.187832	0.331934	0.739939	0.972722	Enriched
Daidzein	2477.15	0.229781	0.772049	0.297625	0.76599	0.972722	Enriched
Dehypoxanthine futalosine	426.086	-0.0703929	0.215487	-0.32667	0.743918	0.972722	Depleted
Deoxyuridine	513.398	0.183989	0.578158	0.318233	0.750309	0.972722	Enriched
Desmethylxanthohumol	10.734	-0.714234	2.13543	-0.334468	0.738026	0.972722	Depleted
Dihydroprudomenin	2650.37	0.190288	0.542416	0.350815	0.725727	0.972722	Enriched
Dihydropteroate	9.09573	-1.16917	3.58546	-0.326086	0.74436	0.972722	Depleted
Dihydrosterigmatocystin	699.084	0.059314	0.188104	0.315325	0.752515	0.972722	Enriched
Dipotassium glycyrrhizinate	49.6278	-1.12722	3.49378	-0.322637	0.74697	0.972722	Depleted
Dopamine	28.4214	-0.780789	2.67399	-0.291994	0.770291	0.972722	Depleted
Doxorubicin	57.0915	1.26968	3.48743	0.364072	0.715804	0.972722	Enriched
Eicosapentaenoic Acid	20439.9	0.0564855	0.154735	0.365048	0.715076	0.972722	Enriched
Esculetin	1.90128	-0.872058	2.88204	-0.302583	0.762207	0.972722	Depleted
eugenol	296.448	-0.0606807	0.197775	-0.306816	0.758983	0.972722	Depleted
Famoxadone	61.2588	1.18339	3.48958	0.33912	0.734519	0.972722	Enriched
Genipin	2544.83	0.0559059	0.150085	0.372496	0.709524	0.972722	Enriched
Gentisate aldehyde	366.923	-0.0886443	0.295959	-0.299515	0.764547	0.972722	Depleted
Geranylhydroquinone	2276.54	-0.0453648	0.153272	-0.295976	0.767248	0.972722	Depleted
Gitogenin	14921.9	0.0741561	0.253225	0.292847	0.769639	0.972722	Enriched
Hercynine	1913.58	0.0709098	0.242133	0.292855	0.769633	0.972722	Enriched
Homoplantaginin	4.98211	-0.368509	1.23923	-0.29737	0.766184	0.972722	Depleted
Hydroxyamobarbital	50.4208	0.37328	1.21359	0.307584	0.758399	0.972722	Enriched
Hydroxyecdysone	23634.3	0.0481747	0.144622	0.333107	0.739053	0.972722	Enriched
Isoalantolactone	209.711	-0.18525	0.54911	-0.337364	0.735842	0.972722	Depleted
Linderenol	12497.1	0.0516519	0.147392	0.350438	0.72601	0.972722	Enriched
Linoleate	266.192	0.617503	2.02745	0.304571	0.760693	0.972722	Enriched
Liquiritigenin	409.026	0.0803057	0.274914	0.292112	0.770201	0.972722	Enriched
Loganate	2785	0.126032	0.342548	0.367926	0.712929	0.972722	Enriched
Lutein	92585.4	-0.0711862	0.238117	-0.298954	0.764975	0.972722	Depleted
Maltopentaose	12.0759	-1.09437	3.57487	-0.306129	0.759506	0.972722	Depleted
Naringenin	7587.78	-0.0430059	0.134087	-0.320732	0.748413	0.972722	Depleted
Neobanol	5407.78	0.90948	2.58348	0.352037	0.72481	0.972722	Enriched
Neoglycyrol	3819.37	0.0481353	0.152919	0.314777	0.752931	0.972722	Enriched
Neomycin B	30.5846	-0.493997	1.48208	-0.333315	0.738897	0.972722	Depleted
Neoraunone	10134.3	-0.0461345	0.12748	-0.361895	0.717431	0.972722	Depleted
Nifedipine	766.841	0.10442	0.347525	0.300467	0.763821	0.972722	Enriched
Nimodipine	4394.94	-0.217286	0.599198	-0.362627	0.716883	0.972722	Depleted
Nomilin	634.447	0.0858981	0.294079	0.292092	0.770216	0.972722	Enriched
Noricaritin	504.834	0.347984	1.10984	0.313543	0.753868	0.972722	Enriched
Okenone	519.708	-0.7321	2.27143	-0.322309	0.747219	0.972722	Depleted
Oleacein	41256.1	0.0862714	0.284008	0.303764	0.761308	0.972722	Enriched
Oleanolic acid	879.504	-0.653843	1.96807	-0.332226	0.739719	0.972722	Depleted
Oscillol	703078	0.0486845	0.16117	0.302069	0.7626	0.972722	Enriched
Palmitoyl Ethanolamide	41420	0.0397368	0.124083	0.320244	0.748783	0.972722	Enriched
Parkinsonin A	9.81239	1.13401	3.61129	0.314017	0.753508	0.972722	Enriched
Phenylmalonic acid	147.443	-0.155801	0.53544	-0.290977	0.771069	0.972722	Depleted
Phenylpyruvic acid	2587.69	0.0968781	0.274308	0.353173	0.723959	0.972722	Enriched
Pisatin	210.519	0.17017	0.490185	0.347154	0.728475	0.972722	Enriched
Premithramycin A1	240.052	0.256048	0.816526	0.313582	0.753839	0.972722	Enriched
Protodioscin	2530.37	-0.608362	1.86283	-0.32658	0.743986	0.972722	Depleted
Pseudobaptigenin	241.189	-0.0684224	0.186753	-0.36638	0.714082	0.972722	Depleted
Pseudobaptigenin 7-O-laminaribioside	15.3269	1.2188	3.55435	0.342904	0.731671	0.972722	Enriched
Pterosin O	5217.42	-0.0547711	0.173583	-0.315532	0.752358	0.972722	Depleted
Retronecine	29018.6	1.13478	3.72497	0.304643	0.760638	0.972722	Enriched
Rosmarinic acid	16.6524	-1.11773	3.55242	-0.314638	0.753037	0.972722	Depleted
Salsalate	83.4897	0.196638	0.581652	0.338068	0.735312	0.972722	Enriched
Sebacic acid	5.78448	-1.20371	3.76273	-0.319904	0.749041	0.972722	Depleted
Sinapyl aldehyde	916.429	-0.0799154	0.236063	-0.338535	0.73496	0.972722	Depleted
Taurine	2116.04	0.618556	1.91579	0.322872	0.746792	0.972722	Enriched
temazepam	4296.21	0.0524104	0.164617	0.318378	0.750198	0.972722	Enriched
Thymol	17.7396	-0.684081	2.00691	-0.340863	0.733206	0.972722	Depleted
Thymol methyl ether	99.8227	0.228368	0.730338	0.312688	0.754518	0.972722	Enriched
Triethylamine	12882.3	0.1592	0.458818	0.346978	0.728608	0.972722	Enriched
Trifolian	116.839	0.410087	1.17912	0.347792	0.727997	0.972722	Enriched
Trioxilin B3	689.599	0.195211	0.613543	0.318171	0.750356	0.972722	Enriched
Tropone	37.5244	0.318971	0.94819	0.3364	0.736569	0.972722	Enriched
Trp Ala Leu	16.7423	0.489073	1.39843	0.349731	0.726541	0.972722	Enriched
Veratramine	26467	0.0870248	0.287294	0.302911	0.761957	0.972722	Enriched
Wortmannin	475.822	-0.29127	0.829663	-0.35107	0.725536	0.972722	Depleted
Xanthohumol	69.6664	0.286837	0.907134	0.316202	0.751849	0.972722	Enriched
Zeaxanthin diglucoside	308212	-0.158269	0.44564	-0.35515	0.722478	0.972722	Depleted
Bilobetin	18.0839	0.531957	1.89809	0.28026	0.779278	0.976673	Enriched
Moracin M	323.304	-0.139843	0.498075	-0.280767	0.778889	0.976673	Depleted
Paclitaxel	34.9249	-0.19179	0.683974	-0.280405	0.779167	0.976673	Depleted
Scytalone	1611.38	-0.0368297	0.131426	-0.280232	0.779299	0.976673	Depleted
Sulindac	12.7398	-0.451757	1.58644	-0.284762	0.775827	0.976673	Depleted
Trigonelline	4748.01	0.0963423	0.33723	0.285687	0.775118	0.976673	Enriched
Vesticarpan	1129.1	-0.135937	0.479127	-0.283718	0.776627	0.976673	Depleted
Ricinoleic acid	22346.8	0.249378	0.894578	0.278766	0.780424	0.97717	Enriched
Canthaxanthin	562.71	0.160561	0.578344	0.277622	0.781303	0.977357	Enriched
Curcumenol	127431	0.0561095	0.205397	0.273176	0.784718	0.977729	Enriched
Glucoerucin	265.161	-0.12968	0.474849	-0.273097	0.784779	0.977729	Depleted
Leucoside	266.541	0.532537	1.93653	0.274995	0.78332	0.977729	Enriched
Putaminoxin	2844.34	0.0450631	0.16546	0.27235	0.785353	0.977729	Enriched
Styrene	43477.4	0.0598155	0.217574	0.27492	0.783378	0.977729	Enriched
Valproic acid	153.001	-0.111037	0.408914	-0.271542	0.785974	0.977729	Depleted
Actinorhodin	2895.68	0.0519132	0.200761	0.258582	0.795958	0.9783	Enriched
ALPINETIN METHYL ETHER	174.046	-0.118956	0.444717	-0.267487	0.789094	0.9783	Depleted
Angoroside C	1812.98	0.507159	2.0504	0.247346	0.80464	0.9783	Enriched
Artocarpetin B	959.269	0.081188	0.32829	0.247306	0.804672	0.9783	Enriched
Avermectin A1a aglycone	6.78706	0.960067	3.75481	0.25569	0.79819	0.9783	Enriched
Calcitetrol	744.455	-0.940284	3.48649	-0.269694	0.787396	0.9783	Depleted
CEAROIN	0.175132	1.02233	4.08047	0.250542	0.802168	0.9783	Enriched
Coumarin	1998.89	0.248632	0.959647	0.259087	0.795568	0.9783	Enriched
Dacarbazine	14.3155	-0.657147	2.53467	-0.259263	0.795432	0.9783	Depleted
Dehydroepiandrosterone	806.647	0.172753	0.65732	0.262814	0.792694	0.9783	Enriched
Etoposide	6.30307	-0.941132	3.75737	-0.250476	0.802219	0.9783	Depleted
Glucoiberverin	35.5011	0.644544	2.55624	0.252145	0.800929	0.9783	Enriched
Glycitin	348.037	0.0844888	0.335056	0.252163	0.800915	0.9783	Enriched
guaiazulene	219.066	0.134238	0.505926	0.265331	0.790754	0.9783	Enriched
Lepadin D	203.779	-0.168332	0.643237	-0.261696	0.793556	0.9783	Depleted
Licodione	7469.38	-0.0401197	0.161491	-0.248433	0.803799	0.9783	Depleted
Lotaustralin	33.6411	0.411906	1.65141	0.249427	0.80303	0.9783	Enriched
Monoglyceride citrate	1297.15	-0.0554741	0.215043	-0.257967	0.796432	0.9783	Depleted
Nivalenol	401.649	-0.0740724	0.280855	-0.263739	0.791981	0.9783	Depleted
Phoenicoxanthin	21886.8	-0.0516768	0.20582	-0.251078	0.801754	0.9783	Depleted
Pyridoxal 5'-phosphate hydrate	105.699	0.0991746	0.393778	0.251854	0.801154	0.9783	Enriched
Skimmin	717.308	0.0829821	0.317149	0.26165	0.793591	0.9783	Enriched
Swertiajaponin	421.536	-0.161937	0.620962	-0.260784	0.794259	0.9783	Depleted
Symplocoside	35.1147	-0.143463	0.548224	-0.261686	0.793564	0.9783	Depleted
Traumatin	0.175132	1.02233	4.08047	0.250542	0.802168	0.9783	Enriched
Benzoate	23.6619	0.302764	1.23319	0.245513	0.806059	0.978477	Enriched
Chanoclavine-I	19.0282	-0.356446	1.45911	-0.244289	0.807007	0.978477	Depleted
Cromolyn	969.597	0.102862	0.420725	0.244487	0.806854	0.978477	Enriched
Aloesin	16.6633	-0.279165	1.29714	-0.215216	0.829599	0.980821	Depleted
Androsta-1,4-diene-3,17-dione	1816.31	-0.0952153	0.446526	-0.213236	0.831143	0.980821	Depleted
Ascorbyl Palmitate	5280.94	0.0540747	0.237869	0.22733	0.820167	0.980821	Enriched
Bosentan	91.507	0.753141	3.48436	0.216149	0.828871	0.980821	Enriched
carbenicillin	317.278	-0.141299	0.672967	-0.209965	0.833695	0.980821	Depleted
Caudatin	51.8571	0.767147	3.48662	0.220026	0.825851	0.980821	Enriched
CHRYSANTHEMIC ACID, ETHYL ESTER	4452.44	0.0442182	0.199281	0.221889	0.8244	0.980821	Enriched
Clinodiside A	89176.8	0.103442	0.442224	0.233914	0.815052	0.980821	Enriched
Cycloheximide	3187.74	-0.042215	0.17612	-0.239695	0.810567	0.980821	Depleted
Digalacturonate	0.15353	-0.901224	4.08047	-0.220863	0.825199	0.980821	Depleted
Diosmin	0.153484	-0.901224	4.08047	-0.220863	0.825199	0.980821	Depleted
Eriodictyol	1028.33	-0.0519489	0.244882	-0.212138	0.831999	0.980821	Depleted
Gancaonin D	1096.72	-0.118339	0.53586	-0.220839	0.825218	0.980821	Depleted
Geranic acid	1602.82	0.413493	1.86287	0.221966	0.824341	0.980821	Enriched
Glycyrrhizaisoflavone A	531.794	-0.123431	0.547861	-0.225297	0.821749	0.980821	Depleted
Hexahomomethionine	0.15353	-0.901224	4.08047	-0.220863	0.825199	0.980821	Depleted
Isomaltotriose	13.3453	-0.784691	3.73982	-0.209821	0.833808	0.980821	Depleted
Italipyrone	189.119	-0.306311	1.42944	-0.214288	0.830322	0.980821	Depleted
Lovastatin	98.6117	0.19099	0.900312	0.212138	0.831999	0.980821	Enriched
Marmesin	0.485686	0.944639	4.03886	0.233888	0.815072	0.980821	Enriched
Murrayenol	230052	-0.0447976	0.19139	-0.234065	0.814935	0.980821	Depleted
Norsolorinic acid	1215.22	-0.118084	0.555786	-0.212464	0.831745	0.980821	Depleted
Oxaloglutarate	7.47	-0.458489	1.90434	-0.24076	0.809741	0.980821	Depleted
Oxytetracycline	7.83165	0.838577	3.75022	0.223608	0.823063	0.980821	Enriched
Phenyllactic acid	22.3778	-0.817159	3.52336	-0.231926	0.816595	0.980821	Depleted
Podophyllotoxin	2957.27	-0.0854035	0.368799	-0.231572	0.81687	0.980821	Depleted
Premithramycinone	71.8436	-0.152894	0.665905	-0.229603	0.8184	0.980821	Depleted
Propamocarb	84.8941	-0.823821	3.47743	-0.236905	0.81273	0.980821	Depleted
Quercetagitrin	2329.51	-0.183682	0.861833	-0.21313	0.831226	0.980821	Depleted
resorcinol	35.9636	0.276482	1.19444	0.231474	0.816946	0.980821	Enriched
Rutacridone	345.022	0.204873	0.968633	0.211508	0.832491	0.980821	Enriched
Spinacetin 3-O-sulfate	0.15353	-0.901224	4.08047	-0.220863	0.825199	0.980821	Depleted
Terrestrosin D	46907.5	0.552335	2.46276	0.224275	0.822543	0.980821	Enriched
Thienamycin	1259.1	-0.0514797	0.238296	-0.216033	0.828962	0.980821	Depleted
Artonin R	1107.29	-0.220053	1.07482	-0.204735	0.837779	0.98119	Depleted
Desulfoglucotropeolin	1435.52	-0.0412145	0.199906	-0.206169	0.836659	0.98119	Depleted
Diosmetin	515.429	0.0487609	0.234019	0.208363	0.834946	0.98119	Enriched
Ecgonine	127.097	-0.117215	0.571953	-0.204939	0.83762	0.98119	Depleted
Tetrahydrobiopterin	1138.45	0.0300433	0.145977	0.205809	0.83694	0.98119	Enriched
Amarogentin	1114.53	0.0856979	0.444603	0.192752	0.847154	0.982376	Enriched
Amoricin	127.821	-0.229212	1.22228	-0.187529	0.851246	0.982376	Depleted
Betanin	34.2036	-0.388753	1.95721	-0.198626	0.842556	0.982376	Depleted
Chorismate	2129.88	0.340903	1.80751	0.188604	0.850404	0.982376	Enriched
Furfural	16682	-0.0283105	0.146579	-0.193141	0.846848	0.982376	Depleted
Glycine	14.9197	0.244982	1.30371	0.187912	0.850945	0.982376	Enriched
Guaiacol	153.719	-0.0899484	0.454198	-0.198038	0.843015	0.982376	Depleted
Justisolin	1019.97	-0.0838573	0.445975	-0.188031	0.850852	0.982376	Depleted
Muramic acid	525.39	0.336668	1.73765	0.193749	0.846372	0.982376	Enriched
Neriifolin	82899.5	0.348842	1.81083	0.192642	0.847239	0.982376	Enriched
Nevirapine	1801.55	-0.0348759	0.185367	-0.188145	0.850763	0.982376	Depleted
Oleyl alcohol	419954	0.213041	1.05991	0.200999	0.8407	0.982376	Enriched
Pentadecanoic Acid	3712.48	-0.027206	0.141522	-0.192238	0.847556	0.982376	Depleted
Pentahydroxyflavanone	68.3517	0.173454	0.901901	0.19232	0.847491	0.982376	Enriched
Retinoate	3.68918	0.738627	3.77742	0.195538	0.844972	0.982376	Enriched
Ribothymidine	220.643	-0.155002	0.788683	-0.196533	0.844193	0.982376	Depleted
Valienone	3637.97	0.032277	0.170715	0.189069	0.850039	0.982376	Enriched
D-Ribose 5-phosphate	329.176	0.241058	1.30568	0.184622	0.853525	0.983451	Enriched
Secologanoside	2432.1	0.0355435	0.192678	0.184471	0.853644	0.983451	Enriched
Echinatin	1341.05	-0.0670243	0.36981	-0.18124	0.85618	0.985085	Depleted
Hexadecanal	7485.27	0.168008	0.929293	0.180791	0.856532	0.985085	Enriched
Acarbose 7IV-phosphate	140.893	0.0653313	0.46251	0.141254	0.887669	0.986265	Enriched
Alangiside	1606.09	-0.0854962	0.583995	-0.146399	0.883607	0.986265	Depleted
Aloeresin D	264.179	-0.220257	2.6163	-0.0841864	0.932908	0.986265	Depleted
Anhydropisatin	8.73708	0.665486	3.74695	0.177607	0.859031	0.986265	Enriched
Ansamitocin P-3	220.283	-0.0375495	0.2652	-0.141589	0.887404	0.986265	Depleted
Arachidonyl-CoA	335.83	-0.038649	0.43151	-0.0895668	0.928631	0.986265	Depleted
Asp-Phe methyl ester	33.4541	-0.401151	2.55931	-0.156742	0.875448	0.986265	Depleted
Avermectin B1a	9699.91	-0.0344992	0.384505	-0.0897237	0.928507	0.986265	Depleted
Avermitilol	472.675	-0.187512	1.83024	-0.102452	0.918398	0.986265	Depleted
Baohuosu	2062.14	0.0578653	0.566292	0.102183	0.918612	0.986265	Enriched
Batatasin I	477.457	-0.0733267	0.474177	-0.15464	0.877105	0.986265	Depleted
Benzaldehyde	103.143	-0.0960056	0.768729	-0.124889	0.900612	0.986265	Depleted
Benzene	216.096	-0.0452921	0.339214	-0.133521	0.893781	0.986265	Depleted
Benzylsuccinate	648.729	0.0604974	0.48301	0.125251	0.900325	0.986265	Enriched
Campesterol	14025.7	0.0338591	0.40652	0.0832901	0.933621	0.986265	Enriched
Carboxynorspermidine	2625.03	-0.282488	1.82594	-0.154708	0.877051	0.986265	Depleted
Castasterone	50933.5	0.0455133	0.323055	0.140884	0.887961	0.986265	Enriched
Cellobiose	587397	-0.0301813	0.172978	-0.174481	0.861488	0.986265	Depleted
Cepharanthine	356.059	0.250511	2.17153	0.115362	0.908159	0.986265	Enriched
Chlortetracycline	54.5795	0.240492	2.89701	0.0830138	0.933841	0.986265	Enriched
Clorobiocin	11.5263	0.0684383	0.817188	0.0837486	0.933256	0.986265	Enriched
Cobyrinate	17.5586	0.364927	3.73555	0.0976904	0.922178	0.986265	Enriched
Confertifoline	1133.43	0.0314586	0.181806	0.173034	0.862625	0.986265	Enriched
Coproporphyrinogen III	8.37074	-0.35135	3.74724	-0.0937624	0.925298	0.986265	Depleted
Coumaryl acetate	3053.4	-0.0307412	0.247735	-0.124089	0.901245	0.986265	Depleted
Cubebin	844.197	0.121561	0.822911	0.147721	0.882563	0.986265	Enriched
Cyanidin	102.71	0.0436664	0.38984	0.112011	0.910815	0.986265	Enriched
Cytisine	632.103	-0.270539	1.91301	-0.141421	0.887538	0.986265	Depleted
Deacetylasperulosidic Acid	16279.9	-0.118896	0.71656	-0.165926	0.868215	0.986265	Depleted
Deapioplatycodin D	359.833	-0.170086	1.75081	-0.0971469	0.92261	0.986265	Depleted
Demethylphosphinothricin	7143.83	0.0151931	0.136527	0.111283	0.911392	0.986265	Enriched
Didymin	135.372	-0.0756079	0.55085	-0.137257	0.890828	0.986265	Depleted
Diethanolamine	297.736	-0.0840995	0.51222	-0.164186	0.869584	0.986265	Depleted
Dihydrozeatin-O-glucoside	748.623	-0.0561163	0.573205	-0.0978992	0.922012	0.986265	Depleted
Dimethyl sulfide	5.32193	-0.427525	3.73424	-0.114488	0.908851	0.986265	Depleted
Dithranol	2224.88	0.168735	1.81704	0.0928628	0.926013	0.986265	Enriched
D-Pinitol	1115.45	0.0819357	0.867639	0.0944353	0.924763	0.986265	Enriched
Encelin	1928.84	0.0146994	0.169684	0.0866281	0.930967	0.986265	Enriched
Erucic acid	302.499	0.304039	1.70789	0.17802	0.858707	0.986265	Enriched
Ethylbenzene	15.2026	0.22609	1.66644	0.135672	0.89208	0.986265	Enriched
Ethylparaben	496.659	0.0353173	0.441575	0.0799803	0.936253	0.986265	Enriched
Euparotin acetate	1167.5	0.168899	1.2521	0.134892	0.892697	0.986265	Enriched
Euxanthone	3.8102	-0.373163	3.77376	-0.0988835	0.921231	0.986265	Depleted
Ferruginol	183.169	0.127376	1.03618	0.122929	0.902163	0.986265	Enriched
Formononetin	1.89294	-0.394954	2.78692	-0.141717	0.887303	0.986265	Depleted
Gardenin B	15418	-0.0688311	0.431664	-0.159455	0.87331	0.986265	Depleted
Geniposidic acid	12986.1	0.189931	1.13963	0.16666	0.867637	0.986265	Enriched
Geranyl phenylacetate	1146.31	-0.0479899	0.275432	-0.174235	0.861681	0.986265	Depleted
Glucocochlearin	3.95687	0.425329	3.77193	0.112762	0.910219	0.986265	Enriched
Glycocholate	6136.47	0.0344502	0.325405	0.105869	0.915687	0.986265	Enriched
Granaticin	841.902	0.025225	0.314083	0.0803133	0.935988	0.986265	Enriched
Haematoxylin	3.57793	-0.412509	2.68565	-0.153597	0.877927	0.986265	Depleted
Harpagoside	4.65254	0.411969	3.76491	0.109423	0.912867	0.986265	Enriched
Hydroxyphenyllactic acid	76.0978	-0.213836	2.63972	-0.0810072	0.935436	0.986265	Depleted
Isocitrate	573.109	-0.0287078	0.317223	-0.0904972	0.927892	0.986265	Depleted
Isomaltose	45.7585	-0.0777789	0.482674	-0.161142	0.871982	0.986265	Depleted
Isoprene	2627.77	-0.0189387	0.215651	-0.0878211	0.930019	0.986265	Depleted
Isoquercitin	10.636	-0.36468	3.74251	-0.0974428	0.922375	0.986265	Depleted
Isosakuranin	98.0363	0.118423	1.07446	0.110216	0.912238	0.986265	Enriched
Kojic Acid	307.789	-0.056997	0.344592	-0.165405	0.868626	0.986265	Depleted
Koparin	232.756	-0.0336146	0.391959	-0.0857605	0.931657	0.986265	Depleted
Lamivudine	44429.2	0.0590475	0.703606	0.0839212	0.933119	0.986265	Enriched
Leridol	251.887	0.063557	0.573691	0.110786	0.911786	0.986265	Enriched
Lignans	7378.06	0.0825806	0.945593	0.0873321	0.930408	0.986265	Enriched
Loratadine	20.6904	0.230666	2.52465	0.0913658	0.927202	0.986265	Enriched
Megestrol	1099.42	-0.0185443	0.187242	-0.0990394	0.921107	0.986265	Depleted
Melannein	121.752	0.130757	0.866262	0.150944	0.88002	0.986265	Enriched
Minoxidil	165.054	-0.132302	0.816609	-0.162014	0.871295	0.986265	Depleted
Narbomycin	2481.03	-0.132698	0.97665	-0.13587	0.891924	0.986265	Depleted
Naringin Dihydrochalcone	264.734	-0.133012	0.943591	-0.140963	0.887899	0.986265	Depleted
Neoandrographolide	26372.7	0.0967486	0.706882	0.136867	0.891136	0.986265	Enriched
Norepinephrine (noradrenaline)	104.183	0.0672295	0.461012	0.14583	0.884055	0.986265	Enriched
Orsellinic acid	47.5394	-0.156372	1.39465	-0.112123	0.910726	0.986265	Depleted
Paederosidic acid	14770.6	-0.0665075	0.474278	-0.140229	0.888479	0.986265	Depleted
Parthenin	444.784	-0.0578304	0.52109	-0.11098	0.911633	0.986265	Depleted
Pectolinarin	423.076	0.122576	0.844344	0.145173	0.884574	0.986265	Enriched
Pennogenin 3-O-beta-chacotrioside	108647	-0.0696421	0.644426	-0.108068	0.913941	0.986265	Depleted
Pentalenate	103.499	0.0802558	0.54373	0.147602	0.882657	0.986265	Enriched
Perillic acid	579.201	0.0302426	0.186388	0.162257	0.871104	0.986265	Enriched
Phenolic phosphate	12982.4	-0.0265256	0.235272	-0.112744	0.910233	0.986265	Depleted
Phenylpropanolamine	2054.38	-0.0771097	0.516397	-0.149322	0.881299	0.986265	Depleted
Phlorizin chalcone	23.7326	0.297243	2.07943	0.142945	0.886334	0.986265	Enriched
Piceid	20.7651	-0.22035	1.97507	-0.111565	0.911168	0.986265	Depleted
Poloxalene	3251.99	0.0450761	0.271275	0.166164	0.868028	0.986265	Enriched
Propynoate	172.697	-0.0855646	0.864666	-0.0989568	0.921173	0.986265	Depleted
Protobassic acid	63321	0.035556	0.291686	0.121898	0.90298	0.986265	Enriched
Protoporphyrin	52.9671	-0.145179	1.68588	-0.0861147	0.931375	0.986265	Depleted
Protoviolaceinic acid	166.469	-0.085373	0.933854	-0.09142	0.927159	0.986265	Depleted
Prunasin	16.1896	-0.227933	2.75094	-0.0828563	0.933966	0.986265	Depleted
Pterin	230.932	0.0367114	0.297601	0.123358	0.901824	0.986265	Enriched
Purpurogallin	121.654	0.0368387	0.284285	0.129584	0.896896	0.986265	Enriched
Quinic acid	478.362	-0.0803696	0.481909	-0.166773	0.867548	0.986265	Depleted
Resorcinolnaphthalein	2298	-0.0193007	0.151564	-0.127344	0.898668	0.986265	Depleted
Robustic acid	1414.88	-0.0461106	0.385252	-0.11969	0.904729	0.986265	Depleted
Rumenic acid	35.0118	-0.596751	3.54875	-0.168158	0.866459	0.986265	Depleted
Sesamolin	614.116	-0.0596741	0.383271	-0.155697	0.876272	0.986265	Depleted
Shanzhiside	4419.7	0.0977437	0.987127	0.0990184	0.921124	0.986265	Enriched
Sibiricaxanthone B	59.2128	-0.594335	3.53105	-0.168317	0.866334	0.986265	Depleted
Spiramycin 1	1.41446e+06	-0.0418496	0.470245	-0.0889954	0.929086	0.986265	Depleted
Spirilloxanthin	2.09553e+07	0.0286681	0.248959	0.115152	0.908325	0.986265	Enriched
Streptonigrin	175.986	0.0453339	0.341587	0.132716	0.894418	0.986265	Enriched
Strictosamide	37.6169	-0.234234	1.5704	-0.149155	0.881431	0.986265	Depleted
Syringin	127.748	-0.237526	2.01443	-0.117912	0.906137	0.986265	Depleted
Tetracycline	97.4665	-0.212315	1.92226	-0.110451	0.912052	0.986265	Depleted
Theaflavin	28.2447	-0.0859885	1.05478	-0.0815228	0.935026	0.986265	Depleted
Troxerutin	47.7564	-0.169189	0.985201	-0.171731	0.863649	0.986265	Depleted
Versiconol	579.968	0.045433	0.274047	0.165785	0.868326	0.986265	Enriched
Decanoic acid	2.54104e+06	0.00940854	0.119485	0.0787427	0.937237	0.986527	Enriched
Lanceoletin	768.562	-0.0208374	0.270222	-0.0771124	0.938534	0.987117	Depleted
Avermectin A1b monosaccharide	166.582	0.188385	2.47858	0.0760051	0.939415	0.987269	Enriched
Ascochitin	864.159	-0.067819	0.928427	-0.0730472	0.941769	0.988194	Depleted
Triparanol	288501	-0.0652888	0.889436	-0.0734047	0.941484	0.988194	Depleted
Armillarisin A	3800.93	-0.00702589	0.131715	-0.0533414	0.95746	0.989899	Depleted
Avermectin A1b aglycone	2264.41	-0.122758	2.00046	-0.0613648	0.951069	0.989899	Depleted
Bacteriopheophytin	1.85754e+07	0.0271475	0.656502	0.0413518	0.967015	0.989899	Enriched
Baicalein	4580.61	0.00601783	0.123577	0.0486969	0.961161	0.989899	Enriched
Berberine	36.9648	0.100471	1.88791	0.0532179	0.957558	0.989899	Enriched
Bruceantin	16.684	-0.194093	3.73602	-0.0519518	0.958567	0.989899	Depleted
Capsidiol	9973.29	0.0620386	0.950498	0.0652695	0.947959	0.989899	Enriched
Cedryl acetate	5186.72	-0.0120938	0.180741	-0.066912	0.946652	0.989899	Depleted
Coenzyme B	253.916	-0.124561	1.8081	-0.0688903	0.945077	0.989899	Depleted
dAMP	495.733	0.0151034	0.250288	0.060344	0.951882	0.989899	Enriched
Deacetylvindoline	552818	-0.0187652	0.279519	-0.0671338	0.946475	0.989899	Depleted
Demethyleneberberine	255.575	-0.0166672	0.357204	-0.04666	0.962784	0.989899	Depleted
Eremolactone	11.1775	-0.227151	3.64259	-0.0623598	0.950276	0.989899	Depleted
Festuclavine	31.924	0.22031	3.57947	0.0615484	0.950922	0.989899	Enriched
Kinsenoside	4.88489	0.107101	1.87548	0.057106	0.954461	0.989899	Enriched
Levanbiose	327.11	0.021749	0.437612	0.0496992	0.960362	0.989899	Enriched
Lonchocarpenin	349.053	-0.0213961	0.511844	-0.041802	0.966657	0.989899	Depleted
Methylcyclopentane	2069.29	-0.0290717	0.553752	-0.0524996	0.958131	0.989899	Depleted
Misoprostol	12764.1	0.00905474	0.170061	0.0532439	0.957538	0.989899	Enriched
Neoruscogenin	9917.84	0.0124136	0.220913	0.0561922	0.955189	0.989899	Enriched
Norfuraneol	214.385	0.00935012	0.210906	0.0443331	0.964639	0.989899	Enriched
Norlinolenic acid	965.529	0.0145551	0.283694	0.0513057	0.959082	0.989899	Enriched
Palmatine	312.57	-0.0356488	0.748194	-0.0476464	0.961998	0.989899	Depleted
Polygonolide	346.764	-0.0121772	0.274717	-0.0443262	0.964644	0.989899	Depleted
Pregnanolone	2705.86	-0.00957309	0.230262	-0.0415747	0.966838	0.989899	Depleted
Pulcherrimin	117.716	0.0418585	0.819695	0.051066	0.959273	0.989899	Enriched
Pyridoxine phosphate	1812.04	0.00979723	0.220937	0.0443439	0.96463	0.989899	Enriched
Santene	106.007	-0.031327	0.479834	-0.0652872	0.947945	0.989899	Depleted
Scutellarin	26.3931	-0.0291642	0.693342	-0.0420632	0.966448	0.989899	Depleted
Sulfamerazine	65.8316	-0.0474767	0.819255	-0.0579511	0.953788	0.989899	Depleted
TENIPOSIDE	1359.25	0.113166	2.34977	0.0481605	0.961588	0.989899	Enriched
Xanthosine 5'-phosphate	15561.2	-0.00948203	0.185066	-0.051236	0.959137	0.989899	Depleted
Spinosin	14.2271	0.1457	3.67743	0.03962	0.968396	0.990556	Enriched
Atractylodin	3.23047	0.100371	2.75595	0.0364199	0.970948	0.991653	Enriched
Oxaloacetate	337.272	0.0585567	1.58245	0.0370038	0.970482	0.991653	Enriched
Chlorophyllide b	134.66	0.0209802	0.68717	0.0305313	0.975643	0.991929	Enriched
Corynebactin	16.4316	0.080783	2.52279	0.0320212	0.974455	0.991929	Enriched
Hydroxyhydroquinone	131.157	-0.0184622	0.568753	-0.0324607	0.974105	0.991929	Depleted
Juglanin	124.01	0.0104093	0.341111	0.0305158	0.975656	0.991929	Enriched
Norfloxacin	450.576	0.0604227	1.87558	0.0322154	0.9743	0.991929	Enriched
Pentalenolactone	3.59083	-0.0851249	2.78436	-0.0305726	0.97561	0.991929	Depleted
Desmethyldehydronifedipine	2690.97	0.00640072	0.224003	0.0285742	0.977204	0.99214	Enriched
Quinine	4670	0.00658001	0.231684	0.0284008	0.977343	0.99214	Enriched
Biochanin A	5693.53	-0.0085132	0.341738	-0.0249114	0.980126	0.992504	Depleted
Nostoxanthin	410025	0.00612335	0.25262	0.0242393	0.980662	0.992504	Enriched
Preferrugone	2177.89	-0.0041168	0.160572	-0.0256382	0.979546	0.992504	Depleted
Stigmastentriol	1.65126e+06	-0.0131637	0.496878	-0.0264929	0.978864	0.992504	Depleted
Bisnorbiotin	5.37698	0.0845907	3.75896	0.0225037	0.982046	0.992714	Enriched
Calceolarioside B	223.188	-0.0292464	1.35102	-0.0216476	0.982729	0.992714	Depleted
Cortexolone	6603.28	0.00174771	0.0855872	0.0204202	0.983708	0.992714	Enriched
Hesperidin methylchalcone	28.1825	0.0425448	2.09924	0.0202668	0.983831	0.992714	Enriched
Paspalinine	206181	0.00667901	0.349295	0.0191214	0.984744	0.992889	Enriched
Sterigmatocystin	1434.08	-0.00495518	0.274055	-0.0180809	0.985574	0.992979	Depleted
Guanosine	656.969	0.0138239	0.842739	0.0164035	0.986913	0.993581	Enriched
Lividamine	2547.07	0.00802582	0.524853	0.0152916	0.9878	0.993728	Enriched
Norethynodrel	890.301	-0.00377041	0.275723	-0.0136746	0.98909	0.994276	Depleted
Prehumulinic acid	12872	0.00631076	0.494981	0.0127495	0.989828	0.994276	Enriched
Jervine	185064	-0.0178685	1.52653	-0.0117054	0.990661	0.994368	Depleted
Deoxycoformycin	27.6829	0.0350571	3.57022	0.00981931	0.992165	0.995134	Enriched
Prunin	9.61917	0.0307469	3.744	0.00821231	0.993448	0.995675	Enriched
Demethylmethoxsalen	57.1216	0.00188392	0.868219	0.00216986	0.998269	0.999014	Enriched
Tranilast	4891.35	-0.00561579	1.90852	-0.00294248	0.997652	0.999014	Depleted
Phylloquinol	12440.2	8.27e-05	0.642346	0.000128815	0.999897	0.999897	Enriched
Abscisate	1002.78	2.88796	2.76047	1.04618	NA	NA	Enriched
Abscisic acid glucose ester	155.543	-2.99096	1.78719	-1.67355	NA	NA	Depleted
Aclacinomycin N	0	NA	NA	NA	NA	NA	Enriched
Aclacinomycin T	0	NA	NA	NA	NA	NA	Enriched
Aclacinomycin Y	0	NA	NA	NA	NA	NA	Enriched
Acronycine	0	NA	NA	NA	NA	NA	Enriched
Acylated phloroglucinol	88.2798	-23.1631	3.90725	-5.92824	NA	NA	Depleted
Aerobactin	0	NA	NA	NA	NA	NA	Enriched
AESCULIN	0	NA	NA	NA	NA	NA	Enriched
Aflatoxin ExB2	75.2198	1.80469	2.57861	0.699869	NA	NA	Enriched
Agarotetrol	0	NA	NA	NA	NA	NA	Enriched
Agnuside	95.9643	2.78684	2.08012	1.33975	NA	NA	Enriched
AIDS031406	0	NA	NA	NA	NA	NA	Enriched
Aklavinone	0	NA	NA	NA	NA	NA	Enriched
Aldotetraouronic acid	112.122	0.0674915	1.96429	0.0343593	NA	NA	Enriched
Allantoate	0	NA	NA	NA	NA	NA	Enriched
Alstonine	54.3332	-22.4839	3.90755	-5.75397	NA	NA	Depleted
Aminoacetone	0	NA	NA	NA	NA	NA	Enriched
Amlodipine	0	NA	NA	NA	NA	NA	Enriched
Amygdalin	10.8973	-6.88019	3.91069	-1.75933	NA	NA	Depleted
Andrographolide	0	NA	NA	NA	NA	NA	Enriched
Androsin	12.8011	7.17289	3.91025	1.83438	NA	NA	Enriched
Anhydrorhodovibrin	945.042	-0.756904	3.72517	-0.203187	NA	NA	Depleted
Ansamitocinoside P-3	187.811	5.00266	3.73313	1.34007	NA	NA	Enriched
Arachidonoyl Serinol	0	NA	NA	NA	NA	NA	Enriched
Astragalin	0	NA	NA	NA	NA	NA	Enriched
Atorvastatin	0	NA	NA	NA	NA	NA	Enriched
Aureusidin 6-O-glucoside	0	NA	NA	NA	NA	NA	Enriched
Avermectin B1a monosaccharide	0	NA	NA	NA	NA	NA	Enriched
Azadirachtin A	138.734	-3.95063	3.73086	-1.05891	NA	NA	Depleted
Bacampicillin	0	NA	NA	NA	NA	NA	Enriched
Baccatin III	0	NA	NA	NA	NA	NA	Enriched
Bacilysin	93.011	-23.2354	3.90722	-5.94679	NA	NA	Depleted
Benzoyl-CoA	0	NA	NA	NA	NA	NA	Enriched
Benzylbutylphthalate	13.8135	-20.579	3.90986	-5.26336	NA	NA	Depleted
Benzylsuccinyl-CoA	0	NA	NA	NA	NA	NA	Enriched
Bestatin	0	NA	NA	NA	NA	NA	Enriched
Bilirubin	0	NA	NA	NA	NA	NA	Enriched
Biliverdin	0	NA	NA	NA	NA	NA	Enriched
Biliverdin-IX-beta	0	NA	NA	NA	NA	NA	Enriched
Biliverdin-IX-delta	0	NA	NA	NA	NA	NA	Enriched
Bracteatin 6-O-glucoside	0	NA	NA	NA	NA	NA	Enriched
Britannin	22.6855	22.0797	3.90873	5.64881	NA	NA	Enriched
Brusatol	0	NA	NA	NA	NA	NA	Enriched
Bucladesine	19.8553	-0.938221	3.73527	-0.251179	NA	NA	Depleted
Butyryl-coenzyme A (Butyryl-CoA)	0	NA	NA	NA	NA	NA	Enriched
Cannabigerolate	2343.08	-2.22421	1.03562	-2.14772	NA	NA	Depleted
Capsaicin	0	NA	NA	NA	NA	NA	Enriched
Carminomycin	0	NA	NA	NA	NA	NA	Enriched
Catechol	0	NA	NA	NA	NA	NA	Enriched
CAY10603	0	NA	NA	NA	NA	NA	Enriched
Celosianin II	38.2556	7.78414	3.90794	1.99188	NA	NA	Enriched
Cephalosporin C	0	NA	NA	NA	NA	NA	Enriched
Cetoniacytone A	0	NA	NA	NA	NA	NA	Enriched
Cholic acid	823.608	-0.312962	1.37369	-0.227826	NA	NA	Depleted
Choloyl-CoA	0	NA	NA	NA	NA	NA	Enriched
Cimifugin	0	NA	NA	NA	NA	NA	Enriched
Cimiracemoside C	0	NA	NA	NA	NA	NA	Enriched
Ciprofloxacin	0	NA	NA	NA	NA	NA	Enriched
Codeine	18.8785	-20.0472	3.90903	-5.12843	NA	NA	Depleted
Coenzyme F420-1	0	NA	NA	NA	NA	NA	Enriched
Columbamine	26.7976	-8.17811	3.90836	-2.09247	NA	NA	Depleted
Corylifol A	0	NA	NA	NA	NA	NA	Enriched
Costunolide	6299.09	2.52631	1.76473	1.43156	NA	NA	Enriched
Creatine	0	NA	NA	NA	NA	NA	Enriched
Creatinine	0	NA	NA	NA	NA	NA	Enriched
Crocin	0	NA	NA	NA	NA	NA	Enriched
Cyclohexylsulfamate	0	NA	NA	NA	NA	NA	Enriched
Cyclopentolate	0	NA	NA	NA	NA	NA	Enriched
Cytarabine	0	NA	NA	NA	NA	NA	Enriched
Decarbamoylnovobiocin	0	NA	NA	NA	NA	NA	Enriched
Deguelin(-)	19.032	-21.0279	3.90901	-5.37934	NA	NA	Depleted
Dehydroandrographolide succinate	574.349	0.524215	1.59961	0.327714	NA	NA	Enriched
Dehydrochorismic acid	0	NA	NA	NA	NA	NA	Enriched
Deltonin	0	NA	NA	NA	NA	NA	Enriched
Demethyl-desacetyl-rifamycin S	0	NA	NA	NA	NA	NA	Enriched
Deoxyarbutin	0	NA	NA	NA	NA	NA	Enriched
Deoxylimonin	0	NA	NA	NA	NA	NA	Enriched
Desoxyrhaponticin	0	NA	NA	NA	NA	NA	Enriched
Dihydrobiopterin	0	NA	NA	NA	NA	NA	Enriched
Dihydrocapsaicin	0	NA	NA	NA	NA	NA	Enriched
Dihydroneopterin phosphate	0	NA	NA	NA	NA	NA	Enriched
Dihydrourocanate	0	NA	NA	NA	NA	NA	Enriched
Dihydrozeatin	26.5527	-21.4219	3.90838	-5.48103	NA	NA	Depleted
Diltiazem	0	NA	NA	NA	NA	NA	Enriched
Dolichotheline	0	NA	NA	NA	NA	NA	Enriched
Dyphylline	0	NA	NA	NA	NA	NA	Enriched
Echinacoside	22.1994	22.0505	3.90878	5.64129	NA	NA	Enriched
Echinenone	0	NA	NA	NA	NA	NA	Enriched
Edrophonium	0	NA	NA	NA	NA	NA	Enriched
Efloxate	0	NA	NA	NA	NA	NA	Enriched
Engeletin	103.543	24.1384	3.9072	6.17792	NA	NA	Enriched
Enkephalin L	0	NA	NA	NA	NA	NA	Enriched
Epmedin C	0	NA	NA	NA	NA	NA	Enriched
Ergolide	0	NA	NA	NA	NA	NA	Enriched
Eriocitrin	0	NA	NA	NA	NA	NA	Enriched
Erythritol	0	NA	NA	NA	NA	NA	Enriched
Esculin	0	NA	NA	NA	NA	NA	Enriched
Folate	8872.56	-5.73573	2.73089	-2.10031	NA	NA	Depleted
Folinic acid	23.0096	22.0996	3.90871	5.65395	NA	NA	Enriched
Fustin	0	NA	NA	NA	NA	NA	Enriched
Futalosine	0	NA	NA	NA	NA	NA	Enriched
Garcinone D	0	NA	NA	NA	NA	NA	Enriched
Gemfibrozil	204.859	-6.7864	1.84701	-3.67427	NA	NA	Depleted
Geniposide	0	NA	NA	NA	NA	NA	Enriched
Gentian Violet	661147	6.97328	1.66751	4.18186	NA	NA	Enriched
Geranyl-hydroxybenzoate	0	NA	NA	NA	NA	NA	Enriched
Glutathionylspermidine	0	NA	NA	NA	NA	NA	Enriched
GMP	0	NA	NA	NA	NA	NA	Enriched
Gomisin G	0	NA	NA	NA	NA	NA	Enriched
Griffonilide	0	NA	NA	NA	NA	NA	Enriched
Guanine	0	NA	NA	NA	NA	NA	Enriched
Hastatoside	190.307	2.7173	1.26199	2.15319	NA	NA	Enriched
Helenalin	11.3578	-6.93988	3.91054	-1.77466	NA	NA	Depleted
Hetacillin	0	NA	NA	NA	NA	NA	Enriched
hexylresorcinol	35.532	0.574374	3.73031	0.153975	NA	NA	Enriched
Hispidulin	0	NA	NA	NA	NA	NA	Enriched
Histamine	12.2787	-7.05233	3.91025	-1.80355	NA	NA	Depleted
Homogentisate	0	NA	NA	NA	NA	NA	Enriched
Homotrypanothione	265.343	1.03313	3.5798	0.288599	NA	NA	Enriched
Homotrypanothione disulfide	0	NA	NA	NA	NA	NA	Enriched
Hycanthone	0	NA	NA	NA	NA	NA	Enriched
Hydrogenobyrinate a,c diamide	9438.25	0.916441	0.892414	1.02692	NA	NA	Enriched
Hydroprotopine	0	NA	NA	NA	NA	NA	Enriched
Hydroxymethylbilane	0	NA	NA	NA	NA	NA	Enriched
Hypocrellin A	86.5647	-23.1357	3.90726	-5.92121	NA	NA	Depleted
Icosenoic acid	0	NA	NA	NA	NA	NA	Enriched
Isoliquiritin	0	NA	NA	NA	NA	NA	Enriched
Isomagnolone	29.9998	-0.394259	3.73121	-0.105665	NA	NA	Depleted
Isoplumbagin	591.981	0.145589	1.21899	0.119434	NA	NA	Enriched
Isotabtoxin	0	NA	NA	NA	NA	NA	Enriched
Isovaleric acid	0	NA	NA	NA	NA	NA	Enriched
Lactobionic acid	0	NA	NA	NA	NA	NA	Enriched
Laudanine	0	NA	NA	NA	NA	NA	Enriched
Lentinan	0	NA	NA	NA	NA	NA	Enriched
Levopimarinol	0	NA	NA	NA	NA	NA	Enriched
Ligustroflavone	0	NA	NA	NA	NA	NA	Enriched
Linustatin	0	NA	NA	NA	NA	NA	Enriched
Lisinopril	0	NA	NA	NA	NA	NA	Enriched
Lithospermoside	0	NA	NA	NA	NA	NA	Enriched
Lochnerinine	0	NA	NA	NA	NA	NA	Enriched
Lupanine	0	NA	NA	NA	NA	NA	Enriched
Lupinine	0	NA	NA	NA	NA	NA	Enriched
Maduropeptin chromophore	0	NA	NA	NA	NA	NA	Enriched
Maleamic acid	0	NA	NA	NA	NA	NA	Enriched
Malonylglycitin	0	NA	NA	NA	NA	NA	Enriched
Maltohexaose	0	NA	NA	NA	NA	NA	Enriched
Mannitol	0	NA	NA	NA	NA	NA	Enriched
Matairesinol	0	NA	NA	NA	NA	NA	Enriched
Melatonin	0	NA	NA	NA	NA	NA	Enriched
Meleagrin	0	NA	NA	NA	NA	NA	Enriched
Methylitaconate	0	NA	NA	NA	NA	NA	Enriched
Methylpedicinin	219.721	-1.15243	1.24203	-0.92786	NA	NA	Depleted
Militarine	0	NA	NA	NA	NA	NA	Enriched
Mithramycin	0	NA	NA	NA	NA	NA	Enriched
Mitomycin	12.9155	-7.12526	3.91008	-1.82228	NA	NA	Depleted
Mollugin	0	NA	NA	NA	NA	NA	Enriched
Morphinone	0	NA	NA	NA	NA	NA	Enriched
Morusin	20.4905	21.942	3.90895	5.61329	NA	NA	Enriched
Moxifloxacin	0	NA	NA	NA	NA	NA	Enriched
Mulberrin	0	NA	NA	NA	NA	NA	Enriched
Mulberroside C	0	NA	NA	NA	NA	NA	Enriched
Narcissin	37.3676	22.4731	3.90796	5.7506	NA	NA	Enriched
Nardosinone	37.2697	-0.851797	3.73036	-0.228342	NA	NA	Depleted
Narirutin	0	NA	NA	NA	NA	NA	Enriched
Nebramycin 5'	0	NA	NA	NA	NA	NA	Enriched
Nebramycin factor 4	0	NA	NA	NA	NA	NA	Enriched
Neoabietal	314.454	-1.74104	3.72579	-0.467293	NA	NA	Depleted
Neodiosmin	0	NA	NA	NA	NA	NA	Enriched
neo-gambogic acid	0	NA	NA	NA	NA	NA	Enriched
Neoliquiritin	0	NA	NA	NA	NA	NA	Enriched
Nodakenin	142.714	-2.95675	1.46345	-2.02039	NA	NA	Depleted
Nogalamycin	0	NA	NA	NA	NA	NA	Enriched
Norsolorinic acid anthrone	0	NA	NA	NA	NA	NA	Enriched
Novobiocic acid	19.6806	-2.17606	3.74086	-0.581702	NA	NA	Depleted
Novobiocin	0	NA	NA	NA	NA	NA	Enriched
Oleuropein	0	NA	NA	NA	NA	NA	Enriched
Ononin	0	NA	NA	NA	NA	NA	Enriched
Oxypaeoniflorin	0	NA	NA	NA	NA	NA	Enriched
Palmitic acid	18.4236	-20.9824	3.90909	-5.3676	NA	NA	Depleted
Panatellin	958998	-4.71964	3.72496	-1.26703	NA	NA	Depleted
Pantetheine	0	NA	NA	NA	NA	NA	Enriched
Pantothenic Acid	26.3992	-21.4818	3.90838	-5.49634	NA	NA	Depleted
Parishin	14.4606	-20.4385	3.90973	-5.22761	NA	NA	Depleted
Parishin B	0	NA	NA	NA	NA	NA	Enriched
Paromamine	0	NA	NA	NA	NA	NA	Enriched
Pentobarbital	0	NA	NA	NA	NA	NA	Enriched
Phenethylamine	0	NA	NA	NA	NA	NA	Enriched
Phenylacetylglutamine	18.5954	1.07404	3.73617	0.287469	NA	NA	Enriched
Phenylethyl alcohol	0	NA	NA	NA	NA	NA	Enriched
Phloretin	1366.53	4.79047	2.02694	2.36339	NA	NA	Enriched
Photobarbatusin I	0	NA	NA	NA	NA	NA	Enriched
physalin F	0	NA	NA	NA	NA	NA	Enriched
Pioglitazone	90.8079	2.53588	3.72893	0.680057	NA	NA	Enriched
Pluviatolide	28.0875	-21.5692	3.90829	-5.51884	NA	NA	Depleted
Poliumoside	134.262	0.313695	2.63122	0.11922	NA	NA	Enriched
Polygalaxanthone III	12.5177	-2.74836	3.75783	-0.731368	NA	NA	Depleted
Premithramycin A3'	31.2736	22.5143	3.90819	5.7608	NA	NA	Enriched
Premithramycin B	0	NA	NA	NA	NA	NA	Enriched
Primary fluorescent chlorophyll catabolite	0	NA	NA	NA	NA	NA	Enriched
Proansamitocin	0	NA	NA	NA	NA	NA	Enriched
Proansamycin X	0	NA	NA	NA	NA	NA	Enriched
Prochlorperazine	94.1449	24.0092	3.90724	6.1448	NA	NA	Enriched
Proclavaminic acid	0	NA	NA	NA	NA	NA	Enriched
Propanoate	0	NA	NA	NA	NA	NA	Enriched
Propanoic acid, 2-hydroxy-3-[(4-hydroxy-1-naphthalenyl)oxy]-	0	NA	NA	NA	NA	NA	Enriched
Propoxycaine	0	NA	NA	NA	NA	NA	Enriched
Prostaglandin E2	0	NA	NA	NA	NA	NA	Enriched
Protochlorophyllide	0	NA	NA	NA	NA	NA	Enriched
Protodeoxyviolaceinic acid	0	NA	NA	NA	NA	NA	Enriched
Protopine	0	NA	NA	NA	NA	NA	Enriched
Pseudolaric acid A-O-beta-D-glucopyranoside	0	NA	NA	NA	NA	NA	Enriched
Pseudolaric acid B-glucopyranoside	0	NA	NA	NA	NA	NA	Enriched
Pyridoxal phosphate	0	NA	NA	NA	NA	NA	Enriched
Pyrimidodiazepine	0	NA	NA	NA	NA	NA	Enriched
Pyropheophorbide a	0	NA	NA	NA	NA	NA	Enriched
Quercitrin	0	NA	NA	NA	NA	NA	Enriched
Quinate	0	NA	NA	NA	NA	NA	Enriched
Raffinose	0	NA	NA	NA	NA	NA	Enriched
Rhapontigenin	0	NA	NA	NA	NA	NA	Enriched
Riboflavin	0	NA	NA	NA	NA	NA	Enriched
Ribostamycin	0	NA	NA	NA	NA	NA	Enriched
Rifamycin	0	NA	NA	NA	NA	NA	Enriched
Roseoflavin	0	NA	NA	NA	NA	NA	Enriched
Salidroside	0	NA	NA	NA	NA	NA	Enriched
Secologanate	0	NA	NA	NA	NA	NA	Enriched
Secologanin	0	NA	NA	NA	NA	NA	Enriched
Sedanolide	0	NA	NA	NA	NA	NA	Enriched
Shikonin	0	NA	NA	NA	NA	NA	Enriched
Shogaol	14.2783	-20.6282	3.90976	-5.27607	NA	NA	Depleted
Sinapic acid	0	NA	NA	NA	NA	NA	Enriched
Sirohydrochlorin	0	NA	NA	NA	NA	NA	Enriched
Skullcapflavone II	0	NA	NA	NA	NA	NA	Enriched
Slaframine	0	NA	NA	NA	NA	NA	Enriched
Solavetivone	113.786	-1.42184	1.67784	-0.847426	NA	NA	Depleted
Specnuezhenide	32.7299	0.852494	3.73104	0.228487	NA	NA	Enriched
S-Ribosyl-L-homocysteine	0	NA	NA	NA	NA	NA	Enriched
Staphyloferrin A	0	NA	NA	NA	NA	NA	Enriched
Staphyloferrin B	0	NA	NA	NA	NA	NA	Enriched
Stemmadenine	0	NA	NA	NA	NA	NA	Enriched
Stevioside	12.7905	-3.60139	3.77653	-0.953624	NA	NA	Depleted
Stipitatate	0	NA	NA	NA	NA	NA	Enriched
Streptidine 6-phosphate	0	NA	NA	NA	NA	NA	Enriched
Streptomycin	0	NA	NA	NA	NA	NA	Enriched
Strigol	0	NA	NA	NA	NA	NA	Enriched
Succinic acid semialdehyde	0	NA	NA	NA	NA	NA	Enriched
Sulfasalazine	0	NA	NA	NA	NA	NA	Enriched
Sulfazecin	0	NA	NA	NA	NA	NA	Enriched
Swertiamarin	0	NA	NA	NA	NA	NA	Enriched
Tabtoxin	0	NA	NA	NA	NA	NA	Enriched
Ternatin C5	0	NA	NA	NA	NA	NA	Enriched
Tetradecanoic acid	0	NA	NA	NA	NA	NA	Enriched
Tetrahydrocurcumin	0	NA	NA	NA	NA	NA	Enriched
Thapsigargin	109.28	-23.4566	3.85277	-6.08823	NA	NA	Depleted
Thebaine	0	NA	NA	NA	NA	NA	Enriched
Triethanolamine	0	NA	NA	NA	NA	NA	Enriched
Trilobatin	18.3597	-1.73569	3.73917	-0.464191	NA	NA	Depleted
Trioxilin A3	0	NA	NA	NA	NA	NA	Enriched
Tropolone	0	NA	NA	NA	NA	NA	Enriched
Trypanothione disulfide	0	NA	NA	NA	NA	NA	Enriched
Verbenalin	50.3801	-3.52531	3.73755	-0.943215	NA	NA	Depleted
Vibriobactin	0	NA	NA	NA	NA	NA	Enriched
Volicitin	0	NA	NA	NA	NA	NA	Enriched
Wogonoside	0	NA	NA	NA	NA	NA	Enriched
Xanthosine	20.9065	2.20247	3.70655	0.59421	NA	NA	Enriched
Yersiniabactin	0	NA	NA	NA	NA	NA	Enriched
Yohimbine	0	NA	NA	NA	NA	NA	Enriched
ZM 336372	0	NA	NA	NA	NA	NA	Enriched
