# Supplementary material for: Sustained organic amendments utilization enhances ratoon crop growth and soil quality by enriching beneficial metabolites and suppressing pathogenic bacteria
Source: Front Plant Sci. 2023 Sep 18;14:1273546. doi: 10.3389/fpls.2023.1273546 (PMC10544933; doi:10.3389/fpls.2023.1273546)
Supplement: Supplementary file 5 [file Table_4.xlsx]

## Sheet: BCRhi_vs_CKRhi_treatmentCKRhi_V
Table S4. Enriched and depleted metabolites identified in the root tissue of the CK treatment compared with the root tissue of the BC amendment.
Metabolites	baseMean	log2FoldChange	lfcSE	stat	pvalue	padj	Metabolites performance
Budesonide	342381	6.299	0.522023	12.0665	1.59e-33	2.44e-30	Enriched
Bacopaside II	98329.9	7.37228	0.682769	10.7976	3.53e-27	2.71e-24	Enriched
Naringenin	106282	2.25062	0.223411	10.0739	7.21e-24	3.69e-21	Enriched
Kamebakaurin	1790.39	-9.97462	1.03701	-9.61867	6.67e-22	2.56e-19	Depleted
Floribundoside	79157.8	2.50527	0.262669	9.53777	1.46e-21	4.48e-19	Enriched
Atorvastatin	1017.76	4.85029	0.544037	8.91536	4.86e-19	1.24e-16	Enriched
Abscisate	803.48	-7.57497	0.915262	-8.27628	1.27e-16	2.79e-14	Depleted
Sclareol	188.703	-10.9076	1.41358	-7.71628	1.2e-14	2.3e-12	Depleted
Echitovenine	1670.91	4.44743	0.651639	6.82498	8.79e-12	1.5e-09	Enriched
Hamaudol	651.42	11.0169	1.66603	6.61267	3.77e-11	5.8e-09	Enriched
Sinapoyl aldehyde	289.657	2.6038	0.39874	6.53007	6.57e-11	9.18e-09	Enriched
Morellinol	751.941	6.69936	1.06468	6.29235	3.13e-10	4e-08	Enriched
Euparotin acetate	72926.2	-1.39636	0.230269	-6.06404	1.33e-09	1.57e-07	Depleted
Biliverdin-IX-beta	375.382	-5.40159	0.914091	-5.90925	3.44e-09	3.77e-07	Depleted
Alysifolinone	3104.71	1.76261	0.305069	5.77775	7.57e-09	7.75e-07	Enriched
Periplocin	1071.96	1.48385	0.263978	5.62111	1.9e-08	1.82e-06	Enriched
Erbstatin Analog	5332.43	-1.61069	0.287368	-5.60497	2.08e-08	1.88e-06	Depleted
Nostoxanthin	100770	0.633582	0.113705	5.57218	2.52e-08	2.15e-06	Enriched
Avermectin A1b aglycone	2823.66	-2.85478	0.519097	-5.49951	3.81e-08	3.06e-06	Depleted
Troxerutin	2064.02	-4.16314	0.75809	-5.49163	3.98e-08	3.06e-06	Depleted
Astragalin	125.027	2.33691	0.430576	5.4274	5.72e-08	4.18e-06	Enriched
Traumatin	735.718	-6.20571	1.14554	-5.41726	6.05e-08	4.23e-06	Depleted
Orcinol gentiobioside	27126	1.84615	0.34238	5.39212	6.96e-08	4.65e-06	Enriched
Dihydrokalafungin	9586.61	4.37435	0.819551	5.3375	9.42e-08	5.9e-06	Enriched
Prochlorperazine	10500.2	-0.92051	0.172574	-5.33401	9.61e-08	5.9e-06	Depleted
Pseudobaptigenin 7-O-laminaribioside	35207.8	1.91482	0.360004	5.31888	1.04e-07	6.17e-06	Enriched
Oroxin B	36349	2.48285	0.472898	5.25027	1.52e-07	8.64e-06	Enriched
Coumaryl acetate	925.021	2.76639	0.538747	5.13485	2.82e-07	1.55e-05	Enriched
Pregnenolone	1884.25	4.2992	0.843353	5.09775	3.44e-07	1.82e-05	Enriched
Spirilloxanthin	6.51259e+06	0.85839	0.169529	5.06338	4.12e-07	2.11e-05	Enriched
Cannabidivarin	4362.31	1.48064	0.294573	5.02638	5e-07	2.48e-05	Enriched
Coleone A	1910.23	-1.06338	0.212227	-5.0106	5.43e-07	2.6e-05	Depleted
Adhumulinic acid	475.941	-4.51383	0.905254	-4.98625	6.16e-07	2.87e-05	Depleted
Ricinoleic Acid methyl ester	103217	0.917066	0.185108	4.95421	7.26e-07	3.28e-05	Enriched
Deinoxanthin	13471.2	0.896481	0.183174	4.89416	9.87e-07	4.21e-05	Enriched
Parthenin	747.425	-3.09924	0.632737	-4.89815	9.67e-07	4.21e-05	Depleted
Cephaeline	21143.4	2.89362	0.599635	4.82563	1.4e-06	5.79e-05	Enriched
CEAROIN	996.735	1.70894	0.357713	4.7774	1.78e-06	7.18e-05	Enriched
Narcissin	16996.6	1.81322	0.38133	4.75498	1.98e-06	7.82e-05	Enriched
Azacitidine	6084.6	-0.663474	0.13987	-4.74351	2.1e-06	7.87e-05	Depleted
Hydrogenobyrinate a,c diamide	640.966	1.76478	0.371727	4.74752	2.06e-06	7.87e-05	Enriched
Encelin	17648.4	-4.54085	0.978209	-4.64201	3.45e-06	0.000126185	Depleted
Mannopine	351.677	-2.70854	0.585862	-4.62317	3.78e-06	0.000134999	Depleted
Rotenone	2742.82	-0.994364	0.217312	-4.57574	4.75e-06	0.000165661	Depleted
Cyclopassifloic acid C	7636.17	0.845566	0.186472	4.53456	5.77e-06	0.000197031	Enriched
Minoxidil	8037.28	1.13909	0.253503	4.49338	7.01e-06	0.000234083	Enriched
Toxicarolisoflavone	2955.84	-0.809872	0.181737	-4.45629	8.34e-06	0.000272522	Depleted
Nogalamycin	3432.73	2.0696	0.466845	4.43316	9.29e-06	0.000297159	Enriched
Allantoate	147.183	-2.24285	0.510398	-4.39431	1.11e-05	0.000348335	Depleted
Premithramycin A3'	4607.57	-1.18319	0.269577	-4.38905	1.14e-05	0.00034973	Depleted
Eupalinolide A	1238.44	-2.2846	0.522543	-4.37209	1.23e-05	0.000370641	Depleted
Brevicornin	18017.3	-1.03836	0.238284	-4.35765	1.31e-05	0.000377301	Depleted
Hastatoside	1057.44	-6.19017	1.42377	-4.34772	1.38e-05	0.000377301	Depleted
Macrozamin	1543.78	1.19502	0.274383	4.35531	1.33e-05	0.000377301	Enriched
Maltopentaose	5602.01	0.898799	0.206095	4.3611	1.29e-05	0.000377301	Enriched
Wogonin	44556.6	-1.70146	0.39114	-4.34999	1.36e-05	0.000377301	Depleted
Coproporphyrin II	36.36	-6.02025	1.38879	-4.33489	1.46e-05	0.00039298	Depleted
Cyclooctatin	6221.48	0.846112	0.199368	4.24397	2.2e-05	0.000571693	Enriched
Melafolone	25446.3	-0.869054	0.204697	-4.24557	2.18e-05	0.000571693	Depleted
Lepadin D	4889.7	3.50349	0.826392	4.2395	2.24e-05	0.000573491	Enriched
Salvianin	852188	3.01056	0.71391	4.217	2.48e-05	0.000623396	Enriched
Nimodipine	43336.8	-1.01068	0.240302	-4.20589	2.6e-05	0.000644275	Depleted
Androstenedione	20168.3	1.19776	0.286015	4.18773	2.82e-05	0.000686943	Enriched
Curculigoside	487144	2.59641	0.622113	4.17353	3e-05	0.000718367	Enriched
Hydroxysafflor yellow A	2098.52	1.42017	0.340531	4.17045	3.04e-05	0.000718367	Enriched
Methylitaconate	227.525	3.70508	0.890062	4.16272	3.14e-05	0.000731888	Enriched
Amaranthin	249984	2.31029	0.561575	4.11395	3.89e-05	0.000878549	Enriched
Cannabichromene	1068.82	-5.68948	1.38243	-4.11557	3.86e-05	0.000878549	Depleted
Nevirapine	4144.81	-0.564618	0.138014	-4.091	4.3e-05	0.000956125	Depleted
Parishin B	8291.24	-1.00601	0.247146	-4.07051	4.69e-05	0.00102671	Depleted
Pyrethrosin	135.597	-3.21994	0.791568	-4.0678	4.75e-05	0.00102671	Depleted
Angelicain	5501.95	-2.07282	0.510382	-4.0613	4.88e-05	0.00104106	Depleted
Docosanedioate	5869.94	-1.1217	0.276502	-4.05676	4.98e-05	0.00104698	Depleted
Bacilysin	1204.9	-4.79854	1.18407	-4.05259	5.07e-05	0.00105141	Depleted
PR-toxin	242.688	7.0078	1.738	4.03211	5.53e-05	0.00113211	Enriched
Hydroxyecdysone	18878.1	-1.34437	0.334674	-4.01696	5.9e-05	0.00119151	Depleted
Raddeanin A	1990.95	-2.38576	0.595266	-4.00789	6.13e-05	0.00120644	Depleted
Yuccaol A	7618.99	1.54078	0.384296	4.00936	6.09e-05	0.00120644	Enriched
Afzelechin	381.024	1.82412	0.456095	3.99943	6.35e-05	0.00123453	Enriched
Cyclopentolate	40.3939	-6.83546	1.7173	-3.98036	6.88e-05	0.00130487	Depleted
Gaultherin	17406.6	1.12428	0.282436	3.98066	6.87e-05	0.00130487	Enriched
Isosakuranin	11540.1	1.93591	0.489572	3.9543	7.68e-05	0.00143784	Enriched
Isoamyl cinnamate	668.611	-3.94474	1.00129	-3.93967	8.16e-05	0.00151	Depleted
Dihydrophaseic acid	50121.3	-3.94373	1.00454	-3.92589	8.64e-05	0.00158004	Depleted
Premithramycin A2'	63257.7	2.18206	0.557572	3.9135	9.1e-05	0.00164385	Enriched
D-Pinitol	2935.73	4.05059	1.03917	3.89792	9.7e-05	0.00173287	Enriched
Diplotropin	9723.97	-0.809908	0.208889	-3.87721	0.000105661	0.00186545	Depleted
Homotrypanothione	33423.4	-1.67073	0.432536	-3.86263	0.000112173	0.00193897	Depleted
Linderenol	34833.2	-3.1061	0.804221	-3.86225	0.000112349	0.00193897	Depleted
Trigonelline	15887.8	1.41162	0.366137	3.85543	0.000115527	0.00197166	Enriched
Asplenetin	2497.82	-0.832743	0.218277	-3.81508	0.00013614	0.00229792	Depleted
Perlolyrine	11207.9	-0.621605	0.163066	-3.81199	0.000137851	0.00230152	Depleted
Glycyrrhizaisoflavone A	4129.44	-0.866231	0.227585	-3.80619	0.000141126	0.00230606	Depleted
Pluviatolide	9281.29	3.06677	0.80568	3.80643	0.000140986	0.00230606	Enriched
Benzoylpaeoniflorin	39759.8	-1.12496	0.295961	-3.80106	0.000144081	0.00232956	Depleted
Gemfibrozil	181.382	2.59001	0.685584	3.77782	0.000158205	0.00253128	Enriched
Camptothecin	2860.71	-1.08308	0.287942	-3.76146	0.000168922	0.00267488	Depleted
Uridine	38429.1	2.25811	0.601159	3.75626	0.000172474	0.00270326	Enriched
Naphthoherniarin	82335.7	1.63988	0.43791	3.7448	0.000180539	0.00280109	Enriched
Fluridone	12587.5	-0.937137	0.250592	-3.73969	0.000184247	0.00283004	Depleted
Bruceantin	5669.64	-0.92768	0.248659	-3.73074	0.000190922	0.00286344	Depleted
Campestanol	178845	0.654752	0.175666	3.72726	0.000193574	0.00286344	Enriched
Gyrocyanin	9105.96	1.55519	0.417293	3.72686	0.000193879	0.00286344	Enriched
Xanthoxin	925.578	-2.15632	0.578312	-3.72863	0.00019252	0.00286344	Depleted
Irisflorentin	51871.4	2.17526	0.584354	3.7225	0.000197257	0.00288559	Enriched
Barbatoflavan	6279.48	-2.72143	0.73341	-3.71066	0.00020672	0.00299549	Depleted
Miraxanthin-V	1206.11	-0.824989	0.222552	-3.70694	0.000209776	0.00301136	Depleted
Sibiricose A5	4309.37	1.17232	0.317443	3.693	0.000221622	0.00315195	Enriched
Arteglasin A	867.698	-1.96664	0.533026	-3.68957	0.000224633	0.00316547	Depleted
Idebenone Metabolite (Benzenebutanoic acid, 2,5-dihydroxy-3,4-dimethoxy-6-methyl-)	195.183	2.96677	0.807027	3.67617	0.000236763	0.00330608	Enriched
Avocadynofuran	516.05	2.29218	0.625742	3.66313	0.000249148	0.00344766	Enriched
Odoriflavene	109353	-2.59637	0.709689	-3.65846	0.000253733	0.00344897	Depleted
Quinine	7092.93	-1.95772	0.534877	-3.66014	0.000252079	0.00344897	Depleted
Mupirocin	1190.4	1.29952	0.355787	3.65254	0.000259663	0.00349861	Enriched
Xanthosine	724.218	-3.57895	0.98363	-3.63852	0.000274212	0.00366252	Depleted
Chanoclavine-I	439.009	-2.64566	0.728227	-3.63302	0.000280125	0.00370925	Depleted
Cholic acid	1198.61	-4.54536	1.25432	-3.62376	0.000290356	0.00381185	Depleted
Baohuoside I	324.461	-1.25742	0.347514	-3.61833	0.000296509	0.00381868	Depleted
Deapioplatycodin D	204.206	3.88446	1.07315	3.61969	0.000294958	0.00381868	Enriched
Mifepristone	7033.32	1.32566	0.366535	3.61674	0.000298334	0.00381868	Enriched
Diosmin	6575.8	0.710313	0.196537	3.61414	0.000301349	0.00382463	Enriched
Preferrugone	932.723	0.826784	0.228896	3.61206	0.00030378	0.00382463	Enriched
Haginin A	12408.7	-3.42909	0.95296	-3.59836	0.000320228	0.00399895	Depleted
Luteolin	23939.4	3.08243	0.858217	3.59167	0.000328567	0.00406999	Enriched
alantolactone	28951.2	-3.26064	0.908473	-3.58914	0.000331771	0.0040768	Depleted
Ganodosterone	11687.9	-2.83047	0.790433	-3.58092	0.000342392	0.00417392	Depleted
Glycyrin	16549.4	-0.619515	0.175012	-3.53983	0.000400378	0.00484237	Depleted
Syringin	618.869	-2.91981	0.825521	-3.53693	0.000404801	0.00485762	Depleted
Hexadecanoic acid	823.293	1.72785	0.490245	3.52446	0.000424353	0.00503646	Enriched
Homoplantaginin	5733.91	0.782114	0.221985	3.52327	0.000426263	0.00503646	Enriched
Bestatin	92.7668	3.4114	0.971723	3.51067	0.00044698	0.00524092	Enriched
Berberine	4185.94	2.81598	0.803239	3.50578	0.000455271	0.00525786	Enriched
Tetradecanedioic acid	1775.67	1.94089	0.553376	3.50737	0.00045256	0.00525786	Enriched
Formononetin	531.154	-3.44845	0.987144	-3.49336	0.000476979	0.00546746	Depleted
Muramic acid	281.707	-1.75925	0.506756	-3.47158	0.000517398	0.00588684	Depleted
Gancaonin D	8520.67	-0.877133	0.255016	-3.43952	0.000582742	0.00658156	Depleted
Protosappanin B	2151.88	-3.26333	0.952273	-3.42689	0.000610547	0.00684526	Depleted
Ambanol	14252.6	-1.01032	0.295449	-3.41962	0.000627094	0.00692962	Depleted
Trypanothione disulfide	501.369	-1.75919	0.514153	-3.42154	0.000622686	0.00692962	Depleted
Chitobiose	2162.61	-0.877579	0.257651	-3.40607	0.00065905	0.0072188	Depleted
Phytosphingosine	1677.39	0.972061	0.285516	3.40458	0.000662663	0.0072188	Enriched
Kaempferol	779.493	-1.24874	0.367839	-3.39481	0.000686764	0.00742866	Depleted
Propanoyl phosphate	4620.05	0.597407	0.177119	3.37292	0.000743756	0.00798888	Enriched
Lophotoxin	26585.6	-1.15879	0.344795	-3.36081	0.000777133	0.00823225	Depleted
Salidroside	322.751	-3.54089	1.05336	-3.36153	0.000775133	0.00823225	Depleted
Fusidic acid	12578.2	0.855126	0.256465	3.33428	0.000855215	0.00899733	Enriched
Harderoporphyrin	2624.47	1.28428	0.385864	3.32832	0.00087372	0.00910138	Enriched
Rutacridone	8201.34	-0.952036	0.28613	-3.32729	0.000876956	0.00910138	Depleted
Erythritol	270.127	2.94083	0.891846	3.29747	0.000975609	0.0100573	Enriched
Cytisine	1789.69	2.87741	0.880676	3.26727	0.00108589	0.0108677	Enriched
Diosmetin	682.14	-1.29267	0.39552	-3.26829	0.00108198	0.0108677	Depleted
D-Ribose 5-phosphate	3528.61	2.28797	0.699362	3.27151	0.00106975	0.0108677	Enriched
Melannein	587.742	-0.646073	0.197375	-3.27333	0.00106288	0.0108677	Depleted
Pisatin	1512.59	-0.873647	0.267472	-3.26631	0.0010896	0.0108677	Depleted
Sepiapterin	17818.7	1.00349	0.309377	3.24359	0.00118033	0.0116967	Enriched
Calcitetrol	783.248	-2.93867	0.90712	-3.23956	0.00119715	0.0117417	Depleted
Cysteinyl-Asparagine	745.867	0.64393	0.199051	3.235	0.00121641	0.0117417	Enriched
Lutein	25831.3	0.674736	0.208674	3.23344	0.0012231	0.0117417	Enriched
Monomenthyl succinate	273.545	2.50153	0.772539	3.23806	0.00120344	0.0117417	Enriched
Quinic acid	36339.3	1.68032	0.51958	3.234	0.00122072	0.0117417	Enriched
Octyl gallate	44743.9	-2.40584	0.745029	-3.2292	0.00124139	0.011813	Depleted
Picrotin	65708.3	-0.764016	0.236701	-3.22777	0.0012476	0.011813	Depleted
Terpendole B	1240.21	1.14802	0.355822	3.2264	0.00125359	0.011813	Enriched
Sophoraflavone A	2164.64	-1.01001	0.316727	-3.1889	0.00142817	0.0133761	Depleted
Lovastatin	385.722	2.03352	0.640281	3.17598	0.00149332	0.0138178	Enriched
Violacein	12877.4	-0.631388	0.198748	-3.17683	0.00148893	0.0138178	Depleted
Cimiracemoside D	25771.1	1.35416	0.427396	3.16839	0.00153286	0.0140585	Enriched
Dihydrobiopterin	981.124	1.58292	0.499741	3.16748	0.00153764	0.0140585	Enriched
Rosmarinate	1605.59	-2.45479	0.776434	-3.16162	0.00156892	0.0141938	Depleted
Sebacic acid	5134.05	1.11612	0.353063	3.16125	0.00157093	0.0141938	Enriched
Wyerone epoxide	818.099	0.660245	0.209149	3.15681	0.00159504	0.0143274	Enriched
Catalpol	1187.72	-1.68511	0.535287	-3.14805	0.00164365	0.0146782	Depleted
Moracin M	49256	1.56975	0.499761	3.14099	0.00168376	0.0149495	Enriched
Abscisic acid glucose ester	1491.2	2.66834	0.852324	3.13066	0.00174411	0.0153963	Enriched
Agroclavine	10369.4	-2.57398	0.822724	-3.12861	0.00175635	0.0154085	Depleted
Dopamine	110.117	-1.14743	0.367452	-3.12267	0.00179217	0.0154085	Depleted
Prehumulinic acid	608.927	1.84289	0.590273	3.1221	0.00179565	0.0154085	Enriched
Protodioscin	445.747	1.86704	0.597465	3.12494	0.00177839	0.0154085	Enriched
Prunasin	289.767	-0.866164	0.277419	-3.12222	0.00179493	0.0154085	Depleted
Artocarpetin B	4670.29	-0.801471	0.257048	-3.11798	0.00182093	0.0155386	Depleted
Edrophonium	49.4474	9.13584	2.94533	3.1018	0.00192345	0.0163227	Enriched
Spheroidene	24393.8	2.31601	0.748251	3.09523	0.00196662	0.0165974	Enriched
Sibiricose A6	13517.5	-0.558974	0.180759	-3.09237	0.00198564	0.0166664	Depleted
DIBOA-glucoside	10587.1	0.951876	0.308247	3.08803	0.00201487	0.0168198	Enriched
Hexadecanal	436.725	-1.82037	0.590265	-3.08399	0.00204243	0.0169577	Depleted
Abyssinoflavanone IV	1585.03	-0.696716	0.226329	-3.07833	0.00208164	0.0170984	Depleted
Maleamic acid	367.646	12.0302	3.90689	3.07923	0.00207533	0.0170984	Enriched
Stigmastentriol	3.15822e+06	1.63881	0.534145	3.0681	0.00215428	0.0176009	Enriched
Acadesine (Drug)	2388	-1.22986	0.401776	-3.06106	0.00220552	0.0179242	Depleted
Avermectin B1b monosaccharide	335.666	4.45349	1.45594	3.05884	0.00222197	0.0179629	Enriched
Thymol methyl ether	906.422	1.31897	0.43315	3.04508	0.00232622	0.0187072	Enriched
Pterosin O	9368.49	-2.36135	0.778025	-3.03506	0.00240491	0.0191543	Depleted
Vanillylmandelic acid	4045.89	-1.65381	0.544944	-3.03482	0.00240675	0.0191543	Depleted
CAY10603	3904.35	0.739474	0.243861	3.03235	0.00242657	0.0192124	Enriched
Palmitic acid	29.6096	5.94848	1.96759	3.02323	0.00250092	0.0195991	Enriched
Phlorizin	1499.11	-0.688461	0.227711	-3.02341	0.00249947	0.0195991	Depleted
Xanthosine 5'-phosphate	49966.1	1.35745	0.449303	3.02124	0.0025174	0.019628	Enriched
Isoscoparin	97150.1	1.03334	0.342372	3.01818	0.00254301	0.0197276	Enriched
Azadirachtin A	2152.77	-0.858648	0.284931	-3.01353	0.00258228	0.0199277	Depleted
Versiconol	723.634	-2.22541	0.738831	-3.01207	0.00259475	0.0199277	Depleted
Bruceine A	12338	-0.881288	0.292889	-3.00894	0.00262158	0.0200336	Depleted
Procerin	2943.31	-2.10946	0.702006	-3.0049	0.00265664	0.020201	Depleted
Pyridoxamine 5'-phosphate	711.617	-3.34195	1.1137	-3.00077	0.00269296	0.0203763	Depleted
Pseudoionone	5948.66	-2.19902	0.735627	-2.98931	0.0027961	0.021053	Depleted
Homovanillin	14602.1	-3.2696	1.09525	-2.98527	0.00283331	0.0212291	Depleted
Phylloquinol	3191.52	-1.02093	0.342171	-2.98368	0.00284802	0.0212357	Depleted
Cimiracemoside C	2783.5	1.53908	0.518395	2.96894	0.00298829	0.022174	Enriched
Militarine	2678.24	-0.953217	0.321237	-2.96733	0.00300397	0.0221832	Depleted
Crepenynate	2728.98	1.25611	0.424552	2.95868	0.00308956	0.0226674	Enriched
Salbostatin	3156.34	-0.523296	0.176924	-2.95774	0.00309906	0.0226674	Depleted
Aerobactin	5095.25	-1.11303	0.377275	-2.95017	0.00317595	0.0231197	Depleted
Dehydroascorbic acid	590.724	1.42334	0.48329	2.9451	0.00322849	0.0232815	Enriched
Pantothenate	36601.1	1.22978	0.417386	2.94638	0.00321519	0.0232815	Enriched
physalin F	381.742	-1.37809	0.471829	-2.92073	0.00349212	0.0250649	Depleted
Deoxyribose	283.049	1.30196	0.446515	2.91583	0.00354747	0.0253203	Enriched
Thymidine	1198.45	-0.562281	0.192914	-2.91467	0.00356067	0.0253203	Depleted
Trandolapril	32651.1	3.05959	1.05042	2.91274	0.00358274	0.0253599	Enriched
Digoxin	9856.45	1.13507	0.391126	2.90206	0.00370721	0.0261205	Enriched
Pantothenic Acid	11762.9	1.44238	0.498682	2.89238	0.00382336	0.0268159	Enriched
Scopolamine	14467.5	1.08046	0.374373	2.88604	0.0039012	0.0272375	Enriched
Dhurrin	1343.73	-0.665651	0.230932	-2.88245	0.00394593	0.0274251	Depleted
Phoenicoxanthin	10378.8	0.821426	0.285558	2.87657	0.00402028	0.027816	Enriched
Adonixanthin	36785.3	0.584305	0.204756	2.85366	0.00432191	0.0297689	Enriched
Linustatin	7801.69	0.388167	0.136335	2.84716	0.00441116	0.0302479	Enriched
Polygalaxanthone III	3701.68	-0.833121	0.293768	-2.83598	0.00456854	0.0307776	Depleted
Rhodopinal	1.25892e+06	1.95032	0.687507	2.83681	0.00455673	0.0307776	Enriched
Slaframine	640.885	1.82127	0.641875	2.83742	0.00454797	0.0307776	Enriched
Sterigmatocystin	2498.25	2.00748	0.707241	2.83847	0.00453298	0.0307776	Enriched
Arachidonoyl Serinol	31.3683	7.5102	2.65827	2.82522	0.00472486	0.0316916	Enriched
Nebramycin factor 4	771.652	-4.09809	1.45598	-2.81466	0.00488293	0.0324683	Depleted
Thiourocanic acid	8263.51	1.79643	0.638054	2.81549	0.00487035	0.0324683	Enriched
Aconitic acid	2957.56	1.38228	0.494459	2.79554	0.00518137	0.0338718	Enriched
Angoroside C	16153.4	-0.771835	0.27606	-2.7959	0.00517552	0.0338718	Depleted
Dihydroechinofuran	11531.4	1.46649	0.524446	2.79627	0.00516965	0.0338718	Enriched
Geranyl-hydroxybenzoate	38.8089	4.17731	1.49431	2.79548	0.00518222	0.0338718	Enriched
Baccatin III	2589.82	-1.45978	0.523537	-2.78829	0.00529863	0.034486	Depleted
Pennogenin 3-O-beta-chacotrioside	9309.25	0.854867	0.307261	2.78221	0.00539895	0.0349907	Enriched
Tracheloside	11568.3	-1.14851	0.413895	-2.77487	0.00552231	0.0356398	Depleted
Homocarnosine	519.946	-4.13371	1.49079	-2.77283	0.00555709	0.0356498	Depleted
Puerarin 4'-methyl ether	1152.23	-0.450922	0.162667	-2.77206	0.00557028	0.0356498	Depleted
Fumaric acid	20414.2	1.05841	0.382486	2.76719	0.00565414	0.0360363	Enriched
Sakuranetin	265.404	-2.26808	0.820125	-2.76553	0.00568312	0.0360714	Depleted
Collybial	3812.3	-1.78362	0.646429	-2.75919	0.00579452	0.0366271	Depleted
Deoxyadenosine	686.216	-1.8875	0.685787	-2.75231	0.00591762	0.0372519	Depleted
Ouabagenin	4179.34	1.98876	0.723756	2.74783	0.00599906	0.0376104	Enriched
Hydroxyamobarbital	12418.1	1.38503	0.504566	2.74498	0.00605137	0.0377842	Enriched
Isoscopoletin	638.179	-0.708844	0.258844	-2.7385	0.00617193	0.0383809	Depleted
Echinone	9967.46	-0.615997	0.225407	-2.73283	0.00627934	0.0387352	Depleted
Sedanolide	164.477	2.43229	0.889995	2.73292	0.00627756	0.0387352	Enriched
Versiconal	1140.51	1.77027	0.648145	2.73129	0.00630864	0.0387603	Enriched
Clorobiocin	16570.3	1.06346	0.390507	2.72329	0.00646362	0.0395543	Enriched
Loganic acid	711.345	-0.935588	0.344148	-2.71857	0.00655654	0.0399637	Depleted
Caffeate	4449.16	1.35903	0.500416	2.7158	0.0066116	0.0400433	Enriched
Lactobionic acid	9851.5	0.814787	0.300074	2.71529	0.00662174	0.0400433	Enriched
Rumenic acid	881.349	2.18636	0.805592	2.71398	0.00664796	0.0400442	Enriched
Desmethylxanthohumol	1209.99	-1.15744	0.427025	-2.71047	0.00671876	0.0403126	Depleted
Terpinyl Acetate	1070.1	-1.22507	0.452257	-2.7088	0.00675272	0.0403587	Depleted
Amygdalin	7165.09	-0.728496	0.269439	-2.70375	0.00685617	0.0407964	Depleted
Palmitoyl Ethanolamide	17651	1.24261	0.459778	2.70264	0.00687908	0.0407964	Enriched
Toluene	286.333	1.24586	0.461326	2.70062	0.00692114	0.040888	Enriched
Carboxyatractyloside tripotassium salt	29242.7	0.609128	0.226281	2.69191	0.00710435	0.0418095	Enriched
Neoeriocitrin	19431.8	-0.545731	0.203149	-2.68636	0.00722358	0.0421879	Depleted
Phenylacetic acid	1804.28	1.29923	0.483422	2.68756	0.00719755	0.0421879	Enriched
Tropic acid	4534.78	-0.493681	0.183909	-2.68437	0.00726657	0.0422782	Depleted
Justisolin	9686.44	-0.509285	0.190083	-2.67927	0.00737832	0.0427664	Depleted
Diltiazem	766.487	1.02453	0.38304	2.67473	0.00747893	0.0430249	Enriched
Gemcitabine	5873.38	-1.01705	0.380158	-2.67534	0.00746539	0.0430249	Depleted
Narbomycin	1383.85	1.51301	0.566403	2.67126	0.00755676	0.0433104	Enriched
dioxybenzone	9145.51	-0.909177	0.340586	-2.66945	0.00759762	0.0433827	Depleted
Derrubone	28932.6	-0.645544	0.242415	-2.66296	0.00774555	0.043915	Depleted
Taurine	309.128	-1.61563	0.60673	-2.66286	0.00774802	0.043915	Depleted
Paromomycin	2437.85	2.59014	0.97557	2.65501	0.00793071	0.0447852	Enriched
Biochanin A 7-O-(6-O-malonyl-beta-D-glucoside)	2752.8	1.27715	0.482029	2.64952	0.00806056	0.0447924	Enriched
Famoxadone	2134.23	0.71008	0.268122	2.64835	0.00808863	0.0447924	Enriched
MM 42842	1271.05	1.0469	0.394746	2.6521	0.00799931	0.0447924	Enriched
Perindoprilat lactam A	567.712	-0.953061	0.359416	-2.65169	0.0080089	0.0447924	Depleted
Phosphocholine	2493.67	0.675674	0.255204	2.64758	0.00810696	0.0447924	Enriched
Salvigenin	851.687	-0.8017	0.30275	-2.64806	0.00809548	0.0447924	Depleted
Avermectin B1a monosaccharide	128.223	3.2008	1.20982	2.64568	0.00815257	0.044883	Enriched
pentyl-Benzene	1003.53	0.944048	0.358214	2.63543	0.00840314	0.0457703	Enriched
Pseudoginsenoside RT5	10576.9	0.676916	0.256809	2.63588	0.00839204	0.0457703	Enriched
Scopoletin	6644.32	-2.36563	0.897588	-2.63554	0.00840027	0.0457703	Depleted
Rutaevin	7308.53	0.655415	0.249107	2.63106	0.00851179	0.0461983	Enriched
Karounidiol	14709.5	1.49349	0.568891	2.62527	0.00865813	0.0468271	Enriched
GMP	4475.66	-1.21182	0.462451	-2.62043	0.00878181	0.047186	Depleted
Triparanol	37222.9	1.42276	0.542983	2.62027	0.00878593	0.047186	Enriched
Salsalate	180.431	1.27466	0.48695	2.61763	0.00885425	0.0473872	Enriched
Biochanin A	52920.5	-1.83155	0.70184	-2.60964	0.00906368	0.0481724	Depleted
Primary fluorescent chlorophyll catabolite	46.8758	-3.99748	1.53153	-2.61012	0.00905114	0.0481724	Depleted
Ferruginol	1610.53	1.75831	0.6752	2.60414	0.00921057	0.0487843	Enriched
Oleacein	10089.5	-0.536124	0.206179	-2.60029	0.00931457	0.0489972	Depleted
Orcinol	5831.65	-0.713002	0.274082	-2.60142	0.00928389	0.0489972	Depleted
Colnelenic acid	43692.9	0.456097	0.175533	2.59835	0.00936734	0.0491066	Enriched
Ansamitocin P-3	5863.06	-0.75947	0.293555	-2.58715	0.00967745	0.0505598	Depleted
Xanthoxic acid	1028.67	-4.31985	1.67709	-2.5758	0.0100007	0.0520715	Depleted
Prostaglandin D1 Alcohol	1928.63	0.496129	0.193183	2.56818	0.0102234	0.0530511	Enriched
Limonin	5847.68	0.764957	0.29989	2.55079	0.0107478	0.0555848	Enriched
Oleanolic acid	4829.75	1.29396	0.507724	2.54855	0.0108173	0.0557562	Enriched
Biliverdin	272.269	-2.24823	0.884411	-2.54207	0.0110199	0.0564441	Depleted
Pulsatilla saponin D	52411.1	0.537215	0.211341	2.54193	0.0110242	0.0564441	Enriched
Codeine	1633.93	0.806349	0.318506	2.53166	0.0113523	0.0578731	Enriched
Linoleate	1395.8	1.75506	0.693466	2.53085	0.0113787	0.0578731	Enriched
Auraviketone	8107.7	1.60359	0.635143	2.52476	0.0115776	0.0582487	Enriched
Berbamunine	54910.3	0.666898	0.26427	2.52355	0.0116178	0.0582487	Enriched
Cadusafos	7896.17	-0.778343	0.308026	-2.52688	0.0115082	0.0582487	Depleted
Idoxanthin	4680.72	0.723946	0.28696	2.52281	0.0116422	0.0582487	Enriched
Paederoside	31062.4	0.76321	0.302308	2.52461	0.0115828	0.0582487	Enriched
Veratrosine	466.87	2.90148	1.15083	2.5212	0.0116954	0.058325	Enriched
Choline	510.65	0.576504	0.229189	2.51541	0.0118893	0.0591001	Enriched
Strigolactone ABC-rings	1511.84	-2.78504	1.11471	-2.49844	0.0124743	0.0618079	Depleted
Calceolarioside B	7848.97	-0.51189	0.205389	-2.49229	0.0126921	0.0626851	Depleted
Taccalonolide A	46.4317	-4.71672	1.89647	-2.48711	0.0128785	0.0634019	Depleted
Crotmadine	17757.9	0.710168	0.28653	2.47852	0.013193	0.0647427	Enriched
Hydroxypentobarbital	13265.2	1.17542	0.474735	2.47595	0.0132882	0.0650022	Enriched
Celosianin II	1698.9	-1.20126	0.487076	-2.46627	0.0136529	0.0663633	Depleted
Psilocybin	2031.95	0.833348	0.337858	2.46656	0.0136417	0.0663633	Enriched
Oscillol	186939	0.338348	0.137402	2.46248	0.0137981	0.0668579	Enriched
Corylifol A	251.845	1.20151	0.4901	2.45157	0.0142236	0.0687027	Enriched
Simvastatin	542.796	-1.97156	0.805319	-2.44817	0.0143584	0.0691365	Depleted
Citreovirenone	9788.26	-1.25642	0.514727	-2.44094	0.0146491	0.0703155	Depleted
Ricinine	13343.7	-0.397483	0.16312	-2.43676	0.0148195	0.0709119	Depleted
Corynebactin	6010.45	0.474513	0.195373	2.42876	0.0151505	0.0722707	Enriched
Isochorismate	735.132	-3.72515	1.53629	-2.42477	0.015318	0.0728437	Depleted
Hetacillin	1172.61	-0.491951	0.203874	-2.41302	0.0158211	0.0750039	Depleted
Pyridoxamine	113.308	1.73269	0.720295	2.40553	0.0161491	0.0763233	Enriched
Agarotetrol	494.372	-1.03299	0.429925	-2.40273	0.0162731	0.076673	Depleted
Neoliquiritin	488.297	-1.89016	0.787788	-2.39932	0.0164254	0.0771541	Depleted
Decarbamoylnovobiocin	366.996	-0.853434	0.355929	-2.39776	0.0164956	0.0772478	Depleted
Aclacinomycin T	1782.77	-0.730001	0.305274	-2.3913	0.0167889	0.0773937	Depleted
Cobyrinate	11341.8	-0.66955	0.280178	-2.38973	0.0168609	0.0773937	Depleted
Cycloserine	194981	0.98068	0.410082	2.39142	0.0167831	0.0773937	Enriched
Geldanamycin	47950.4	1.13352	0.473417	2.39435	0.0166501	0.0773937	Enriched
Ligustroflavone	27423.9	1.35828	0.567191	2.39474	0.0166322	0.0773937	Enriched
Scolymoside	2825.03	-0.514247	0.215132	-2.39038	0.0168311	0.0773937	Depleted
Streptidine 6-phosphate	135.297	-1.44239	0.60368	-2.38932	0.0168795	0.0773937	Depleted
Spisulosine	32500.9	0.455817	0.191758	2.37704	0.0174521	0.0797811	Enriched
Spheroidenone	3760.14	1.81412	0.763709	2.37541	0.0175294	0.0798968	Enriched
Ecgonine	1613.78	1.04547	0.440411	2.37385	0.0176037	0.079998	Enriched
Afzelin	1682.62	-0.638879	0.269968	-2.3665	0.0179572	0.0813635	Depleted
Disuccinimidyl Suberate	365.364	-0.665039	0.281446	-2.36293	0.0181309	0.0819089	Depleted
Oxybenzone	13336.1	1.02112	0.433103	2.35769	0.0183892	0.0826597	Enriched
Stachyose	1579.34	-0.914229	0.387817	-2.35737	0.0184047	0.0826597	Depleted
Sterol	2993.09	1.14998	0.488707	2.35311	0.0186172	0.0829658	Enriched
Stevioside	51.0816	3.37804	1.43463	2.35465	0.0185403	0.0829658	Enriched
Vidarabine	65208.2	-0.86222	0.366473	-2.35276	0.0186349	0.0829658	Depleted
Capsaicin	375.455	1.46872	0.625222	2.34911	0.0188183	0.0830547	Enriched
Coixinden B	20003.3	-0.430074	0.183161	-2.34807	0.0188711	0.0830547	Depleted
Gentiopicrin	3366.65	0.992678	0.422741	2.3482	0.0188646	0.0830547	Enriched
Tetradecanoic acid	80.2131	-6.2586	2.66234	-2.35079	0.0187338	0.0830547	Depleted
Wogonoside	1510.6	-1.01685	0.434277	-2.34147	0.0192078	0.0842947	Depleted
Thujone	48.8743	1.65117	0.707034	2.33535	0.0195253	0.0854438	Enriched
Strictosamide	605.825	-1.24238	0.534181	-2.32576	0.0200314	0.0874097	Depleted
Neouralenol	6919.93	-0.428002	0.184607	-2.31845	0.020425	0.0888746	Depleted
Thebaine	307.823	-1.45931	0.63099	-2.31272	0.0207378	0.0899809	Depleted
Albireodelphin	158345	1.58381	0.686582	2.30681	0.0210656	0.0907333	Enriched
Gitogenin	6288.79	-0.793862	0.34391	-2.30834	0.0209801	0.0907333	Depleted
Heptadecatrienal	2085.59	1.48373	0.643311	2.3064	0.0210884	0.0907333	Enriched
Capsidiol	8705.23	-0.636529	0.276212	-2.30449	0.021195	0.0907381	Depleted
Secundifloran	67126.6	-0.434744	0.188669	-2.30427	0.0212077	0.0907381	Depleted
Psychosine	28799.3	0.388603	0.168914	2.30059	0.0214148	0.0913699	Enriched
Linoleoyl Ethanolamide	57424.9	1.44171	0.628899	2.29244	0.0218801	0.0930439	Enriched
Naringin	2323.69	-0.521426	0.227627	-2.29071	0.0219803	0.0930439	Depleted
Spinacetin 3-O-sulfate	2798.64	-0.73702	0.321764	-2.29056	0.0219889	0.0930439	Depleted
Koparin	7031.31	-1.78591	0.783104	-2.28055	0.0225753	0.095263	Depleted
Isocitrate	2069.98	1.02411	0.450627	2.27264	0.023048	0.096991	Enriched
Atractylodin	1398.45	1.15023	0.506978	2.26879	0.0232814	0.0977053	Enriched
Proclavaminic acid	37.0411	2.3726	1.04788	2.2642	0.0235618	0.0983451	Enriched
Suberylglycine	4967.49	0.853513	0.3768	2.26516	0.0235027	0.0983451	Enriched
Histamine	267.853	-8.13628	3.60619	-2.2562	0.0240583	0.0998773	Depleted
Icariin	15796.8	-0.540528	0.239576	-2.25619	0.024059	0.0998773	Depleted
Benzoquinoneacetic acid	185.037	-3.02237	1.34029	-2.25502	0.0241321	0.099911	Depleted
Icariside I	8610.43	-0.430237	0.191506	-2.2466	0.0246655	0.101844	Depleted
D-Fructose 6-phosphate	769.03	0.899247	0.400604	2.24473	0.0247857	0.102067	Enriched
Swertiamarin	1259.57	-1.00618	0.448659	-2.24264	0.0249197	0.102344	Depleted
Fucoxanthin	56289	0.921262	0.412292	2.23449	0.025451	0.1039	Enriched
Haemanthamine	1106.01	1.00913	0.451499	2.23505	0.0254138	0.1039	Enriched
Novapikromycin	2365.57	1.21441	0.543671	2.23372	0.0255016	0.1039	Enriched
Ansamitocinoside P-3	3816.4	-0.73602	0.330062	-2.22994	0.0257513	0.10464	Depleted
Barlerin	6117.43	-0.631646	0.283995	-2.22415	0.0261384	0.104964	Depleted
Clusin	2509.49	-0.512067	0.230122	-2.2252	0.0260678	0.104964	Depleted
Helicid	3893.36	-0.614816	0.276336	-2.22489	0.0260888	0.104964	Depleted
Megastigmatrienone	209.061	-2.13195	0.957574	-2.22641	0.025987	0.104964	Depleted
Neopterin	10437.7	0.572309	0.257375	2.22364	0.0261727	0.104964	Enriched
Acylated phloroglucinol	155.334	-2.33737	1.05617	-2.21307	0.026893	0.106738	Depleted
Aminoimidazole ribotide	108.629	-1.26395	0.570541	-2.21535	0.0267359	0.106738	Depleted
Neodiospyrin	10599.8	0.64206	0.29	2.214	0.0268291	0.106738	Enriched
S-Ribosyl-L-homocysteine	66.7533	0.973276	0.43957	2.21415	0.0268182	0.106738	Enriched
Lotaustralin	664.123	1.05692	0.478376	2.20939	0.0271475	0.106919	Enriched
Norepinephrine (noradrenaline)	158.401	1.00137	0.453085	2.21012	0.027097	0.106919	Enriched
Tabtoxinine-delta-lactam	1976.2	-0.958499	0.433738	-2.20986	0.0271149	0.106919	Depleted
Desoxyrhaponticin	2941.01	-0.843468	0.38299	-2.20232	0.0276424	0.10859	Depleted
Geraniol	1923.51	0.923104	0.41979	2.19896	0.0278804	0.108968	Enriched
Valienone	1642.35	-0.436819	0.198592	-2.19958	0.0278364	0.108968	Depleted
Tridemorph	650.764	2.01188	0.915841	2.19675	0.0280381	0.109306	Enriched
Caloxanthin	30615.1	0.48254	0.220217	2.1912	0.028437	0.11058	Enriched
Deacetylisoipecoside	2031.64	-0.682494	0.313374	-2.17789	0.0294143	0.114092	Depleted
Deserpidine	472.946	1.86118	0.854989	2.17685	0.0294917	0.114104	Enriched
Epmedin C	1468.96	-1.03179	0.475158	-2.17146	0.0298963	0.114301	Depleted
ISOPEONOL	3082.65	-0.448189	0.206482	-2.1706	0.0299617	0.114301	Depleted
NAPROXOL	1588.85	-1.41663	0.651794	-2.17343	0.0297479	0.114301	Depleted
Octanoic acid	307.64	1.51523	0.69819	2.17023	0.0299892	0.114301	Enriched
Terpendole K	3854.62	0.747596	0.344223	2.17183	0.0298682	0.114301	Enriched
Undecanoic Acid	2169.43	0.800155	0.368219	2.17304	0.0297772	0.114301	Enriched
Alnustone	1009.95	1.63343	0.755414	2.16229	0.0305956	0.116324	Enriched
Pyrrolidine	3068.03	1.24688	0.578259	2.15626	0.0310631	0.11781	Enriched
Amoricin	28.7497	-3.29504	1.52938	-2.15449	0.031202	0.118019	Depleted
Leridol	2015.1	-0.646728	0.30041	-2.15282	0.0313331	0.118019	Depleted
Mollugin	565.97	-1.42356	0.661316	-2.15262	0.0313487	0.118019	Depleted
Lactulose	584.084	-1.03903	0.483337	-2.14971	0.0315781	0.118592	Depleted
Aureusidin 6-O-glucoside	283.454	0.801697	0.374159	2.14266	0.0321401	0.120408	Enriched
Artemisiatriene	307.714	1.28071	0.598901	2.13843	0.0324817	0.121391	Enriched
Glucuronolactone	236.016	-2.24273	1.04953	-2.13689	0.0326072	0.121565	Depleted
Trilobatin	1903.2	-0.724329	0.339235	-2.13518	0.032746	0.121787	Depleted
I-BOP	22630.1	0.75999	0.356484	2.13191	0.0330145	0.122489	Enriched
Biotin sulfone	3898.83	-0.557157	0.261557	-2.13016	0.0331584	0.122726	Depleted
Diethanolamine	366.001	1.33849	0.62893	2.1282	0.0333204	0.123029	Enriched
Dihydrogranaticin	1270.03	-1.27803	0.60268	-2.12058	0.0339569	0.125079	Depleted
Isoplumbagin	3029.3	1.70231	0.804128	2.11697	0.0342624	0.125902	Enriched
Itaconate	376.253	0.651209	0.308037	2.11406	0.0345101	0.126208	Enriched
Neoxanthin	17708.5	-0.697663	0.329868	-2.11498	0.0344318	0.126208	Depleted
Prostaglandin E2	258.244	1.74323	0.828428	2.10426	0.0353554	0.128993	Enriched
Vincristine	47.5141	-4.01623	1.91085	-2.1018	0.0355704	0.12947	Depleted
Dehydroepiandrosterone	905.615	0.78401	0.374061	2.09594	0.0360877	0.130733	Enriched
Spiramycin 1	787564	1.28635	0.613585	2.09645	0.0360424	0.130733	Enriched
Spinosin	1455.36	-0.943516	0.450635	-2.09375	0.0362825	0.131129	Depleted
Isoliquiritin	1419.61	-0.662081	0.316494	-2.09192	0.0364453	0.131143	Depleted
Parishin	5337.52	0.663409	0.317148	2.09179	0.036457	0.131143	Enriched
Curcumin monoglucoside	2417.45	-0.442158	0.211983	-2.08582	0.0369951	0.132458	Depleted
Deslanoside	57.0903	4.0116	1.92288	2.08625	0.0369563	0.132458	Enriched
Castasterone	14196.8	-0.477301	0.229651	-2.07837	0.037675	0.134579	Depleted
Tubercidin	1622.82	-1.59242	0.769156	-2.07035	0.0384199	0.136921	Depleted
Isotabtoxin	13.9886	-7.15377	3.46059	-2.06721	0.0387141	0.13765	Depleted
Versiconal hemiacetal acetate	2466.73	1.1134	0.538934	2.06592	0.0388358	0.137764	Enriched
Paederosidic acid	1055.1	-2.00844	0.972803	-2.06459	0.0389616	0.137892	Depleted
Neoabietal	317.219	-2.98246	1.44644	-2.06194	0.0392136	0.138465	Depleted
Elenaic acid	10153	0.472162	0.229341	2.05877	0.0395159	0.138971	Enriched
Propynoate	473.358	1.30022	0.63162	2.05854	0.0395379	0.138971	Enriched
Psoralidin	5716.39	-0.425161	0.20689	-2.05501	0.0398778	0.139527	Depleted
Threonate	540.131	-1.13692	0.55321	-2.05513	0.0398668	0.139527	Depleted
Levanbiose	4134.1	-0.649942	0.317147	-2.04934	0.0404289	0.140738	Depleted
Morphinone	122.986	-1.587	0.774616	-2.04875	0.0404861	0.140738	Depleted
Protobassic acid	14547.7	0.457198	0.223173	2.04862	0.0404989	0.140738	Enriched
Glucoberteroin	7729.43	0.807116	0.39465	2.04515	0.0408405	0.141605	Enriched
Caffeic Acid 3-Methyl Phenethyl Ester	4734.74	-0.459755	0.225173	-2.04179	0.0411722	0.142434	Depleted
Acinospesigenin A	427735	0.350554	0.172101	2.0369	0.0416597	0.143153	Enriched
Ciliatocholate	121.769	-2.51491	1.23441	-2.03733	0.0416167	0.143153	Depleted
Moxifloxacin	157.022	1.34955	0.661958	2.03872	0.0414777	0.143153	Enriched
Eremopetasidione	7923.41	0.733227	0.360423	2.03435	0.0419164	0.143713	Enriched
Thiamine	767.583	0.814892	0.400888	2.03272	0.042081	0.143956	Enriched
Glucosyringic acid	61253	-0.686348	0.338274	-2.02897	0.0424615	0.144935	Depleted
Maduropeptin chromophore	1559.58	-0.556336	0.275069	-2.02253	0.0431215	0.146862	Depleted
Toosendanin	4384.03	-0.472028	0.233504	-2.0215	0.043228	0.146899	Depleted
Volicitin	28.5116	4.28036	2.11926	2.01974	0.0434102	0.147192	Enriched
Gracillin	661906	1.33571	0.66862	1.99771	0.0457482	0.154778	Enriched
Protoviolaceinic acid	415.229	-1.6356	0.819154	-1.99669	0.0458584	0.15481	Depleted
Pikromycin	3371.35	0.60641	0.304505	1.99146	0.04643	0.156396	Enriched
Rubrophen	13388.5	-0.639043	0.321276	-1.98908	0.0466927	0.156937	Depleted
Photobarbatusin I	515.634	-1.57206	0.791988	-1.98496	0.047149	0.157821	Depleted
Zymosterol	2019.01	-0.929076	0.468084	-1.98485	0.0471614	0.157821	Depleted
Prostaglandin J2	1314.8	0.455299	0.22963	1.98275	0.0473954	0.158259	Enriched
Nopaline	2940.13	-0.353322	0.178286	-1.98177	0.0475051	0.158282	Depleted
Neamine	1026.81	0.758961	0.383973	1.9766	0.0480867	0.159873	Enriched
Sulindac	14.9377	-2.22841	1.12885	-1.97406	0.0483754	0.160485	Depleted
Blue pigment	1863.61	-1.74072	0.884142	-1.96882	0.0489738	0.16212	Depleted
Acronycine	306.174	0.832733	0.424016	1.96392	0.0495392	0.162938	Enriched
Adipate semialdehyde	5146.73	1.07064	0.544786	1.96525	0.049385	0.162938	Enriched
Dihydropteroate	2577.74	-0.432888	0.220377	-1.96431	0.049494	0.162938	Depleted
Propyl phenylacetate	5403.52	0.344118	0.175443	1.96142	0.0498301	0.163545	Enriched
Canthaxanthin	1114.25	1.13325	0.578719	1.95821	0.0502053	0.164425	Enriched
Norecasantalic acid	246.438	0.76378	0.390793	1.95444	0.0506496	0.165516	Enriched
Spathulenol	27.3324	2.2648	1.15932	1.95356	0.0507538	0.165516	Enriched
Bisnorbiotin	1055.07	-1.62363	0.833497	-1.94797	0.0514184	0.167328	Depleted
Laudanine	1718.73	1.03946	0.534076	1.94628	0.0516211	0.167632	Enriched
Dethiobiotin	6664.02	0.844185	0.434723	1.94189	0.0521503	0.168005	Enriched
D-Octopine	9075.81	0.911335	0.469061	1.94289	0.0520293	0.168005	Enriched
Jasmone	812.223	0.630719	0.32451	1.9436	0.0519432	0.168005	Enriched
Pseudooxynicotine	1476.99	-0.991239	0.5105	-1.9417	0.0521733	0.168005	Depleted
Gravolenic acid	10056.5	-0.360485	0.186213	-1.93588	0.0528829	0.169933	Depleted
Aclacinomycin Y	794.281	-1.04901	0.542266	-1.9345	0.0530522	0.170122	Depleted
Queuine	730.092	0.870089	0.450303	1.93223	0.053331	0.170659	Enriched
Carindone	6617.73	-4.1356	2.16069	-1.91402	0.0556175	0.177606	Depleted
Rhapontigenin	1572.29	1.03906	0.543159	1.91299	0.055749	0.177657	Enriched
Ascochitin	7620.72	1.92477	1.00722	1.91098	0.0560075	0.177783	Enriched
Atraric acid	27592.5	-0.50806	0.265885	-1.91082	0.0560273	0.177783	Depleted
Hypoxanthine	2330.32	0.496577	0.259991	1.90998	0.056136	0.177783	Enriched
Kojic Acid	3437.94	-0.916235	0.480362	-1.90739	0.0564707	0.178475	Depleted
Aminohippuric acid	12022.1	-1.48341	0.779388	-1.90331	0.0570008	0.179776	Depleted
Norethindrone	43.683	2.62065	1.37753	1.90242	0.0571165	0.179776	Enriched
Anamorelin	1515.81	-0.735686	0.388257	-1.89484	0.0581133	0.18254	Depleted
Sinapoylspermine	13454.2	-0.463249	0.244902	-1.89157	0.058548	0.18353	Depleted
Moracin A	9082.37	-0.594012	0.314461	-1.88898	0.0588939	0.183864	Depleted
Thalianol	704.55	-0.98188	0.519758	-1.88911	0.0588772	0.183864	Depleted
Megestrol	530.155	-0.66303	0.351585	-1.88583	0.0593174	0.184436	Depleted
Xanthohumol	1939.74	1.0427	0.552806	1.8862	0.0592685	0.184436	Enriched
Allomaltol	10554.9	0.349846	0.18583	1.88262	0.0597521	0.185413	Enriched
Grandiflorone	783.661	-2.97579	1.58387	-1.87881	0.0602709	0.186645	Depleted
Retinoate	37.2312	1.7486	0.931585	1.87701	0.0605161	0.187028	Enriched
Oxaloacetate	1461.29	-1.43152	0.765299	-1.87053	0.06141	0.189409	Depleted
Menaquinone-7	2.19431e+06	0.966676	0.517711	1.86721	0.061872	0.190452	Enriched
Hispidin	248.483	-0.884221	0.474238	-1.86451	0.0622501	0.191232	Depleted
Butanoic acid	16716	0.325181	0.174567	1.86278	0.0624929	0.191595	Enriched
Creatinine	107.348	-1.42694	0.767491	-1.85923	0.0629946	0.192748	Depleted
Lividamine	1502.25	-2.96151	1.59383	-1.85811	0.0631538	0.192783	Depleted
Sesamoside	2988.23	0.542213	0.291923	1.85738	0.0632568	0.192783	Enriched
Epidermin	1830.46	0.737446	0.39723	1.85647	0.0633866	0.192796	Enriched
Piperidine	8325.27	0.982249	0.529486	1.8551	0.0635822	0.193008	Enriched
Adifoline	3010.03	-0.57004	0.307734	-1.85238	0.0639717	0.193808	Depleted
Octinoxate	3694.66	0.634556	0.343487	1.84739	0.0646902	0.195599	Enriched
Pentahydroxyflavanone	5474.46	-1.17778	0.638129	-1.84568	0.0649387	0.195964	Depleted
Ammonia	618.277	-0.786611	0.427265	-1.84104	0.0656158	0.197233	Depleted
Norbicycloekasantalal	1467.57	0.911989	0.495164	1.84179	0.0655053	0.197233	Enriched
Manninotriose	8150.05	-0.489168	0.26603	-1.83877	0.065949	0.197847	Depleted
Miglitol	3749.63	0.312684	0.17017	1.83748	0.0661396	0.198032	Enriched
Vicine	429.692	-1.11854	0.61203	-1.82758	0.0676121	0.202047	Depleted
Shogaol	312.831	1.19669	0.655689	1.82509	0.0679873	0.202774	Enriched
Britannin	345.308	-1.25888	0.691092	-1.82158	0.0685192	0.203964	Depleted
Secologanin	1938.02	-0.614137	0.338461	-1.8145	0.069601	0.206784	Depleted
Paspaline B	162.661	1.23944	0.683642	1.813	0.0698317	0.207068	Enriched
Didymin	3484.33	-0.634208	0.350245	-1.81076	0.0701785	0.207696	Depleted
Artonin R	23733.2	-0.462831	0.256011	-1.80786	0.0706288	0.208004	Depleted
Benzene	721.458	-0.633812	0.351634	-1.80248	0.0714706	0.208004	Depleted
Edulone A	2675.47	-0.49872	0.276399	-1.80434	0.0711773	0.208004	Depleted
Efloxate	1456.26	-1.28811	0.715031	-1.80148	0.0716274	0.208004	Depleted
Furanodiene	82.7339	1.268	0.703708	1.80188	0.0715638	0.208004	Enriched
Garcinone D	517.142	-1.73515	0.960191	-1.80709	0.0707486	0.208004	Depleted
Oleic Acid ethyl ester	556.831	-0.755111	0.418062	-1.80622	0.070884	0.208004	Depleted
Paclitaxel	2941.78	0.674526	0.373658	1.8052	0.0710442	0.208004	Enriched
Pelargonic acid	821.381	0.677772	0.376243	1.80142	0.0716368	0.208004	Enriched
Trp Ala Leu	1234.14	1.17641	0.651782	1.80491	0.071089	0.208004	Enriched
Paraldehyde	57435.2	0.334073	0.18569	1.79909	0.0720044	0.208677	Enriched
Alpinetin	288.856	-0.889717	0.495115	-1.79699	0.072337	0.208941	Depleted
Rifamycin	866.578	0.512128	0.285022	1.7968	0.0723675	0.208941	Enriched
Quercetagitrin	4518.2	0.741887	0.414306	1.79067	0.0733458	0.211368	Enriched
Oripavine	151.211	-0.935153	0.522944	-1.78824	0.0737366	0.2117	Depleted
Sedanonic acid	764.283	-0.734294	0.410493	-1.78881	0.0736454	0.2117	Depleted
Amlodipine	1134.12	-0.418759	0.234339	-1.78698	0.0739411	0.211891	Depleted
Aristolindiquinone	7812.98	0.632847	0.35469	1.78423	0.0743868	0.212771	Enriched
Benzylsuccinate	8450.4	-0.509801	0.285927	-1.78297	0.0745907	0.212939	Depleted
Sophoracarpan B	5709.19	-0.44001	0.246897	-1.78216	0.0747228	0.212939	Depleted
CAY10616	5089.75	-0.736748	0.414177	-1.77883	0.0752682	0.213758	Depleted
Darutoside	1938.28	-0.648144	0.364391	-1.7787	0.0752884	0.213758	Depleted
Misoprostol (free acid)	22671.9	0.517403	0.293029	1.7657	0.0774457	0.219477	Enriched
Prostaglandin F2alpha	9199.79	0.851899	0.482783	1.76456	0.0776382	0.219617	Enriched
Isoliquiritin apioside	14632	-0.324399	0.183975	-1.76328	0.0778528	0.21982	Depleted
Flumioxazin	13173.6	-0.490327	0.27847	-1.76079	0.078274	0.220603	Depleted
Caffeic aldehyde	120.982	-0.831588	0.473005	-1.75809	0.0787315	0.221082	Depleted
Harpagide	24673.7	0.650438	0.369859	1.75861	0.0786439	0.221082	Enriched
Stearoyl-CoA	5636.94	-0.432542	0.24621	-1.7568	0.0789517	0.221295	Depleted
Bilirubin beta-diglucuronide	12534.1	-0.489072	0.278724	-1.75468	0.0793139	0.221905	Depleted
Dithranol	568.99	0.861644	0.491598	1.75274	0.0796466	0.222027	Enriched
Dodecanedioic acid	2281.71	0.684906	0.390611	1.75342	0.0795297	0.222027	Enriched
Cedryl acetate	21154.5	0.936998	0.537257	1.74404	0.081152	0.225814	Enriched
Cadalene	219.845	1.01652	0.584077	1.74039	0.0817913	0.226388	Enriched
Chenodeoxycholic acid 3-sulfate	12653.6	-0.471709	0.271307	-1.73866	0.0820951	0.226388	Depleted
Pinolenic Acid	106558	0.986	0.566109	1.74171	0.0815584	0.226388	Enriched
Tenuifoliside A	3395.09	-0.496784	0.285642	-1.73918	0.0820029	0.226388	Depleted
Xylobiose	512.144	-1.02517	0.589255	-1.73977	0.081899	0.226388	Depleted
Flurogestone acetate	3644.05	1.01548	0.584791	1.73648	0.0824784	0.227037	Enriched
Floxuridine	467.846	1.98124	1.1417	1.73535	0.0826796	0.227184	Enriched
Coriandrone B	81.7983	-1.41133	0.815594	-1.73043	0.0835537	0.229176	Depleted
Cytidine	331.228	-0.884252	0.511699	-1.72807	0.0839755	0.229922	Depleted
Diacetyl	24.7026	1.86287	1.07882	1.72677	0.0842097	0.230153	Enriched
Mesaconate	29.6789	1.71751	0.996084	1.72427	0.0846599	0.230973	Enriched
Lupinate	872.321	-0.750056	0.436144	-1.71974	0.0854789	0.232794	Depleted
Bilobetin	13249.9	1.09936	0.640537	1.7163	0.0861063	0.233797	Enriched
Robustic acid	10291.5	-0.535759	0.312203	-1.71606	0.0861516	0.233797	Depleted
Eriodictyol	540.287	0.518619	0.302571	1.71404	0.086521	0.234385	Enriched
Furapiole	20543.1	-0.402102	0.23518	-1.70976	0.0873105	0.236107	Depleted
Coenzyme F420-1	4995.76	0.947647	0.556494	1.70289	0.0885889	0.239143	Enriched
Corchorifatty acid D	15412.1	0.687377	0.403861	1.70201	0.0887531	0.239166	Enriched
Apiin	25128.9	-0.721148	0.424842	-1.69745	0.0896117	0.240636	Depleted
Paspalinine	41333.2	0.673819	0.396918	1.69763	0.0895785	0.240636	Enriched
Discadenine	102.588	2.14965	1.26883	1.6942	0.0902271	0.241645	Enriched
Raucaffricine	993.226	-0.448056	0.264526	-1.69381	0.0903021	0.241645	Depleted
Etoposide	12568.8	0.631225	0.373989	1.68781	0.0914467	0.244282	Enriched
Terpendole J	178420	0.634238	0.376327	1.68534	0.0919234	0.245129	Enriched
Vesticarpan	31460.9	-1.4426	0.856612	-1.68408	0.0921657	0.245349	Depleted
Cellobiose	90833.3	0.375991	0.223689	1.68086	0.0927898	0.246583	Enriched
Cyclohexanone	354.049	0.773616	0.46052	1.67988	0.0929812	0.246665	Enriched
Bryacarpene 4	2299.87	-0.474932	0.282865	-1.67901	0.0931505	0.246688	Depleted
Abu-HoPhe-OH	1468.14	-0.528766	0.315181	-1.67766	0.0934143	0.246961	Depleted
Guanidinoproclavaminic acid	113.717	-0.872712	0.521451	-1.67362	0.094205	0.248197	Depleted
Isomagnolone	3923.39	0.704836	0.421062	1.67395	0.0941402	0.248197	Enriched
Sesamin	9230.25	-0.505778	0.303044	-1.66899	0.0951189	0.250176	Depleted
Nardosinone	318.057	-0.8933	0.535716	-1.66749	0.0954173	0.250532	Depleted
Tamoxifen	8143.65	0.949354	0.569766	1.66622	0.0956701	0.250767	Enriched
Maltotetraose	2232.87	0.582869	0.34999	1.66539	0.0958353	0.250772	Enriched
Epinine	422.868	0.908683	0.547583	1.65944	0.0970266	0.253457	Enriched
Bisbynin	65.9921	-2.07208	1.25263	-1.65418	0.09809	0.254716	Depleted
Chlorophyllide b	72.585	2.55341	1.54537	1.65229	0.0984744	0.254716	Enriched
Erucic acid	23.9919	-1.57049	0.950724	-1.65189	0.0985564	0.254716	Depleted
Festuclavine	1869.49	-1.14192	0.691852	-1.65053	0.0988352	0.254716	Depleted
Gluconolactone	1130.06	0.705977	0.426521	1.6552	0.0978842	0.254716	Enriched
Hinokitiol	1707.63	0.393081	0.237951	1.65194	0.0985463	0.254716	Enriched
Indole	546183	0.266606	0.161476	1.65106	0.0987273	0.254716	Enriched
Palmatine	4346.14	0.908897	0.549548	1.6539	0.0981478	0.254716	Enriched
Glucocochlearin	17654.4	-0.577626	0.350203	-1.6494	0.0990652	0.254881	Depleted
Cubebinin	206.95	-1.66256	1.0097	-1.64658	0.099644	0.255089	Depleted
Daidzin	635.49	1.30798	0.794029	1.64727	0.0995022	0.255089	Enriched
Isomucronulatol	3356.55	-0.842822	0.511576	-1.6475	0.0994552	0.255089	Depleted
Sinapoyl malate	3035.17	0.323468	0.196838	1.64332	0.100317	0.256383	Enriched
Lisinopril	847.816	0.885383	0.539532	1.64102	0.100793	0.25681	Enriched
Quercitrin	307.539	3.31897	2.02265	1.6409	0.100818	0.25681	Enriched
Glycine	198.863	-0.779836	0.475653	-1.63951	0.101108	0.257122	Depleted
Prunin	1873.16	-0.633059	0.388353	-1.63011	0.103078	0.2617	Depleted
Fungichromin	43291.8	-0.408612	0.251373	-1.62552	0.104052	0.263301	Depleted
Hydroquinone	243.867	0.90437	0.556348	1.62555	0.104046	0.263301	Enriched
Epinepetalactone	1835.74	0.431512	0.265638	1.62444	0.104282	0.263449	Enriched
Monocrotaline	145.542	0.699193	0.431511	1.62034	0.10516	0.265133	Enriched
Quinol glucuronide	15821.7	-0.658247	0.406423	-1.61961	0.105316	0.265133	Depleted
Tubulosine	4628.19	0.619146	0.382446	1.61891	0.105466	0.265133	Enriched
Cyanidin	4129.33	0.60676	0.375375	1.61641	0.106005	0.265618	Enriched
Scopolin	3281.04	-0.402793	0.249116	-1.61689	0.105902	0.265618	Depleted
resorcinol	177.654	0.618684	0.383032	1.61523	0.106261	0.265827	Enriched
Isoschaftoside	841.587	0.664365	0.412101	1.61214	0.106931	0.266282	Enriched
Isospirene	1224.49	0.404928	0.251011	1.61318	0.106704	0.266282	Enriched
Mulberroside A	2874.46	-0.370882	0.230129	-1.61163	0.107043	0.266282	Depleted
Sulfate	60825.9	0.960049	0.595861	1.6112	0.107137	0.266282	Enriched
Dihydroactinidiolide	1693.99	0.482232	0.300042	1.60721	0.108008	0.26715	Enriched
Glutathione	406.723	-0.519129	0.322928	-1.60757	0.10793	0.26715	Depleted
Sucrose	959981	-1.05245	0.654817	-1.60724	0.108002	0.26715	Depleted
Dimethyl sulfide	2916.8	0.919368	0.572485	1.60593	0.10829	0.26725	Enriched
Rocagloic acid	5720.98	-0.429158	0.267314	-1.60544	0.108396	0.26725	Depleted
Narbonolide	630.336	-0.798914	0.499039	-1.60091	0.109398	0.269286	Depleted
Isomaltose	3526.81	1.1689	0.731794	1.59731	0.110197	0.27082	Enriched
Folinic acid	2249.7	-0.634236	0.398878	-1.59005	0.111824	0.274379	Depleted
Avermitilol	389.952	-0.797381	0.501845	-1.5889	0.112083	0.274577	Depleted
Triphenylsilanol	16151.4	-0.278657	0.175512	-1.58768	0.112359	0.274815	Depleted
Betavulgarin xyloside	7696.23	-0.438848	0.277738	-1.58008	0.114089	0.275536	Depleted
Cyanin	1462.93	-0.326948	0.206885	-1.58034	0.11403	0.275536	Depleted
Deacetylepithienamycin F	1324.78	0.821681	0.519377	1.58205	0.113638	0.275536	Enriched
Dibutyl sulfide	413.393	0.654014	0.413855	1.5803	0.114039	0.275536	Enriched
Dopaquinone	1856.93	-1.77975	1.12416	-1.58318	0.11338	0.275536	Depleted
Genipinic acid	5577.41	0.304943	0.192677	1.58267	0.113497	0.275536	Enriched
Geniposide	54.3455	1.26306	0.798414	1.58196	0.113659	0.275536	Enriched
Prostaglandin B2	3861.54	0.375874	0.237496	1.58265	0.113501	0.275536	Enriched
Norethynodrel	276.763	-1.23897	0.786324	-1.57565	0.115107	0.277558	Depleted
Decarbamoylsaxitoxin	709.574	-1.01699	0.64643	-1.57323	0.115665	0.278466	Depleted
Hydroxyspirilloxanthin	727495	0.282607	0.179801	1.57178	0.116002	0.27884	Enriched
Avermectin B1a	686.819	0.946585	0.605976	1.56208	0.118269	0.28256	Enriched
Choloyl-CoA	3455.75	-0.408715	0.261461	-1.5632	0.118006	0.28256	Depleted
Pterin	4383.06	0.487306	0.311808	1.56284	0.11809	0.28256	Enriched
Sirohydrochlorin	3275.75	-0.733928	0.469861	-1.56201	0.118285	0.28256	Depleted
Secoxyloganin	332.991	0.844028	0.541245	1.55942	0.118897	0.283581	Enriched
Vinblastine	137.026	-0.549999	0.353379	-1.5564	0.119613	0.284846	Depleted
Curcumin diglucoside	1997.95	-0.379062	0.245209	-1.54587	0.122135	0.290402	Depleted
Calomelanol H	54339.6	-0.433153	0.280671	-1.54328	0.122764	0.291446	Depleted
Eupatorin	63.1189	-2.37798	1.54401	-1.54013	0.123529	0.292809	Depleted
Phenyllactic acid	745.286	-0.781082	0.50755	-1.53893	0.123822	0.292963	Depleted
Protodeoxyviolaceinic acid	1234.17	0.388296	0.252419	1.5383	0.123975	0.292963	Enriched
Deoxyuridine	1984.95	-0.333605	0.218163	-1.52915	0.126227	0.297387	Depleted
Dihydromonacolin L acid	1336.98	-1.16888	0.764415	-1.52912	0.126235	0.297387	Depleted
AMP	120.281	-1.45452	0.95226	-1.52744	0.126651	0.29791	Depleted
Premithramycin A1	2981.33	-0.544347	0.357236	-1.52377	0.127565	0.299603	Depleted
Calystegin A3	1048.36	0.866251	0.569214	1.52184	0.12805	0.300282	Enriched
Neurosporaxanthin	71039.1	-0.299297	0.196807	-1.52077	0.128319	0.300453	Depleted
Garbanzol	203.753	-0.911394	0.599864	-1.51933	0.128678	0.300837	Depleted
Aloeresin D	2229.98	-0.532133	0.350541	-1.51803	0.129006	0.301144	Depleted
Dihydrosterigmatocystin	1637.58	0.261576	0.172462	1.51672	0.129338	0.301463	Enriched
Neriifolin	8971.2	-4.88009	3.22723	-1.51216	0.130493	0.303693	Depleted
Nomilin	4133.14	0.526659	0.348528	1.51109	0.130765	0.303865	Enriched
cyclosativene	431.161	0.671131	0.445105	1.5078	0.131604	0.305354	Enriched
Oxytetracycline	7120.72	0.708703	0.470824	1.50524	0.132262	0.306418	Enriched
Pelargonidin	3458.71	-0.777929	0.518423	-1.50057	0.133468	0.308745	Depleted
Shanzhiside methyl ester	291.343	0.536135	0.358533	1.49535	0.134822	0.311408	Enriched
Costunolide	1465.82	1.67429	1.12108	1.49346	0.135316	0.312079	Enriched
Butyryl-coenzyme A (Butyryl-CoA)	904.806	0.833828	0.559353	1.4907	0.13604	0.313231	Enriched
Lithospermoside	9957.78	-0.954958	0.640909	-1.49001	0.136223	0.313231	Depleted
Loratadine	1506.95	0.622146	0.417885	1.4888	0.136541	0.313493	Enriched
Pentalenolactone	1144.18	-0.297051	0.199825	-1.48655	0.137133	0.314382	Depleted
Guanidinoacetate	166.715	-0.573284	0.387093	-1.481	0.138607	0.317289	Depleted
Choerospondin	16700.4	-0.454628	0.307636	-1.47781	0.139458	0.318287	Depleted
Cortexolone	3602.07	0.849925	0.574846	1.47853	0.139267	0.318287	Enriched
Hesperetin	908.189	-0.335527	0.227635	-1.47397	0.140489	0.319732	Depleted
Pongapin	1625.3	0.286181	0.194165	1.47391	0.140507	0.319732	Enriched
Morroniside	12411.8	-0.693196	0.470562	-1.47312	0.140718	0.319738	Depleted
Bisdemethoxycurcumin	11748	-0.323699	0.220051	-1.47102	0.141287	0.320391	Depleted
Senecionine	45.6796	1.34791	0.916625	1.47051	0.141423	0.320391	Enriched
Methylarbutin	178.06	0.874082	0.594977	1.4691	0.141805	0.320785	Enriched
Apigenin	3795.26	-0.704519	0.479927	-1.46797	0.142112	0.321007	Depleted
Deoxycytidine	12980.6	0.706667	0.482007	1.46609	0.142623	0.321688	Enriched
Haematoxylin	422.377	-0.773363	0.528581	-1.46309	0.143442	0.32306	Depleted
Betalamic acid	1978.5	-0.728956	0.499352	-1.4598	0.144344	0.323196	Depleted
Caprylic acid	1605.11	0.519738	0.355742	1.461	0.144017	0.323196	Enriched
Carboxyibuprofen	28094.1	0.650623	0.445316	1.46104	0.144005	0.323196	Enriched
Retinal	505.823	0.799072	0.547265	1.46012	0.144257	0.323196	Enriched
Eremopetasinorol	1041.82	0.7015	0.481169	1.45791	0.144866	0.323892	Enriched
fumagillin	2177.73	0.543529	0.374981	1.44949	0.147202	0.32816	Enriched
Symplocoside	5595.76	0.769104	0.530578	1.44956	0.147182	0.32816	Enriched
Cys His Asp Gly	370.752	-0.563579	0.389798	-1.44582	0.148227	0.329202	Depleted
Glycocholic acid	3537.83	1.0022	0.693678	1.44476	0.148527	0.329202	Enriched
Narirutin	1574.17	-0.456592	0.315895	-1.44539	0.148348	0.329202	Depleted
Salsoline	117.66	1.10611	0.765537	1.44488	0.148492	0.329202	Enriched
Carboxynorspermidine	397.479	-1.04881	0.727253	-1.44215	0.14926	0.329402	Depleted
Perillic acid	2512.78	0.340876	0.236348	1.44227	0.149228	0.329402	Enriched
Terpendole I	369.484	1.15469	0.800595	1.44229	0.149221	0.329402	Enriched
Chlortetracycline	478.404	-0.671466	0.466539	-1.43925	0.15008	0.330736	Depleted
Pinobanksin	674.642	-1.44864	1.00848	-1.43646	0.150873	0.332006	Depleted
Buprenorphine	501.567	0.70442	0.491422	1.43343	0.151734	0.333425	Enriched
Aspirin	384.089	-1.01967	0.712569	-1.43097	0.152439	0.334494	Depleted
Cortisone	91.6668	-2.34041	1.63873	-1.42819	0.153237	0.335592	Depleted
Granaticin	2700.4	-1.57015	1.10001	-1.4274	0.153465	0.335592	Depleted
Hexadecanedioic acid	839.875	0.587273	0.411777	1.42619	0.153813	0.335592	Enriched
Ribothymidine	80.5289	-1.38523	0.970916	-1.42672	0.15366	0.335592	Depleted
Acetoin	24727.2	0.246171	0.172901	1.42377	0.154513	0.336642	Enriched
Malonyldaidzin	797.392	-1.40878	0.991174	-1.42132	0.155224	0.33771	Depleted
Premithramycin B	255.318	-0.629213	0.443705	-1.41809	0.156165	0.339277	Depleted
progesterone	15629.8	-0.668462	0.473425	-1.41197	0.157959	0.342691	Depleted
Astringin	5265.18	0.946805	0.671682	1.4096	0.158657	0.342752	Enriched
Carnitine	1284.78	0.660789	0.468606	1.41011	0.158506	0.342752	Enriched
Linamarin	499.853	-2.78543	1.97536	-1.41009	0.158513	0.342752	Depleted
Geranyl phenylacetate	2105.81	0.591405	0.41988	1.40851	0.15898	0.342968	Enriched
Piperic acid	2013.1	0.687975	0.48922	1.40627	0.159644	0.343917	Enriched
MS 3	1821.72	-0.378267	0.269332	-1.40447	0.16018	0.34459	Depleted
Cinnamaldehyde	3077.67	0.45212	0.322254	1.40299	0.160619	0.345051	Enriched
ALPINETIN METHYL ETHER	635.717	-0.483001	0.345895	-1.39638	0.1626	0.348542	Depleted
Diethylstilbestrol monomethyl ether	96909.5	0.262334	0.187911	1.39605	0.162698	0.348542	Enriched
Corylin	6741.22	0.370968	0.266205	1.39354	0.163456	0.349679	Enriched
Ascorbyl Palmitate	11528.4	0.65817	0.472652	1.3925	0.16377	0.349861	Enriched
Ascorbyl stearate	12150.1	-0.627743	0.451832	-1.38933	0.164732	0.350369	Depleted
Cannabigerolate	467.818	1.21751	0.87672	1.38871	0.16492	0.350369	Enriched
Neoruscogenin	2993.49	-0.505107	0.363174	-1.39081	0.164282	0.350369	Depleted
Skatole	822.019	-0.662161	0.476411	-1.3899	0.164561	0.350369	Depleted
Ectocarpen	445.936	0.564767	0.407008	1.38761	0.165257	0.350601	Enriched
Dihydroartemisinin	47.2371	2.48347	1.79291	1.38516	0.166004	0.350944	Enriched
Ecgonine methyl ester	184.315	0.995541	0.71889	1.38483	0.166104	0.350944	Enriched
Epithienamycin F	110851	0.44796	0.323175	1.38612	0.16571	0.350944	Enriched
Avermectin A1b	185.347	0.868558	0.627706	1.3837	0.16645	0.351131	Enriched
Cathasterone	13493.2	0.326331	0.23595	1.38305	0.16665	0.351131	Enriched
Stearidonic acid	99575.1	0.581014	0.420592	1.38142	0.16715	0.351703	Enriched
Secologanoside	742.173	-0.664874	0.481871	-1.37978	0.167655	0.352283	Depleted
Carminomycin	1341.5	-0.786987	0.571456	-1.37716	0.168462	0.35338	Depleted
Thienamycin	1010.92	-0.442989	0.3218	-1.37659	0.168638	0.35338	Depleted
Chrysin	917.046	-1.60736	1.17013	-1.37365	0.169549	0.353705	Depleted
Harpagoside	1831.72	-0.651176	0.47423	-1.37312	0.169714	0.353705	Depleted
Ternatin C5	6797.83	-1.08113	0.787321	-1.37317	0.169699	0.353705	Depleted
Zearalenone	1560.68	0.508194	0.369723	1.37453	0.169278	0.353705	Enriched
Leucocyanidin	958.707	-0.415603	0.303922	-1.36747	0.171479	0.355455	Depleted
Orchinol	2372.86	-0.676593	0.494757	-1.36752	0.171461	0.355455	Depleted
Rosmarinic acid	2227.33	-0.381918	0.279198	-1.36791	0.171341	0.355455	Depleted
Shanzhiside	5029.96	0.377492	0.275762	1.36891	0.171028	0.355455	Enriched
Aklavinone	1972.28	0.442985	0.32445	1.36534	0.172146	0.356018	Enriched
Paxilline	1765.13	0.627411	0.4596	1.36512	0.172214	0.356018	Enriched
Compactin diol lactone	3004.45	0.638415	0.467976	1.3642	0.172503	0.356136	Enriched
Orotidine	1994.85	-0.709156	0.52076	-1.36177	0.17327	0.357239	Depleted
ADP	881.831	0.295453	0.217097	1.36092	0.173538	0.357311	Enriched
Aminoacetone	15.7013	1.26898	0.933416	1.3595	0.173989	0.357761	Enriched
Psoralen	460.966	0.605408	0.44588	1.35778	0.174533	0.357921	Enriched
Theaflavin	222.969	-2.09453	1.54222	-1.35812	0.174424	0.357921	Depleted
Fexofenadine	2128.38	-0.978856	0.722356	-1.35509	0.17539	0.358872	Depleted
yibeissine	6312.45	0.612945	0.452407	1.35485	0.175464	0.358872	Enriched
Rhoifolin	2300.07	-0.265607	0.196221	-1.35361	0.175859	0.359202	Depleted
Benzoate	23.7937	-1.42311	1.05341	-1.35096	0.176709	0.360459	Depleted
Abscisic acid	815.964	0.629467	0.467441	1.34663	0.178101	0.362785	Enriched
Isoacteoside	9122.89	-0.546261	0.406251	-1.34464	0.178741	0.362785	Depleted
Isoalantolactone	265.837	-1.00094	0.744482	-1.34448	0.178794	0.362785	Depleted
Neoglycyrol	1183.91	-0.541214	0.402498	-1.34464	0.178742	0.362785	Depleted
D-Phosphatidylglycerol	276.259	-1.06025	0.790252	-1.34167	0.179704	0.36367	Depleted
Linarin	708.931	-1.54863	1.15385	-1.34214	0.179552	0.36367	Depleted
Calopogoniumisoflavone B	829.452	-0.875595	0.654551	-1.3377	0.180993	0.365796	Depleted
Anhydrotetracycline	11593.7	-0.271184	0.203175	-1.33473	0.181965	0.367277	Depleted
Acarbose 7IV-phosphate	17577.7	-0.326434	0.245042	-1.33215	0.182809	0.367288	Depleted
Curcumin	4982.57	-0.283854	0.212875	-1.33343	0.18239	0.367288	Depleted
Staphyloferrin A	904.652	-0.78714	0.591036	-1.3318	0.182927	0.367288	Depleted
TENIPOSIDE	1.08846e+06	1.344	1.0082	1.33307	0.182509	0.367288	Enriched
Rosarin	18673.9	-0.90968	0.686723	-1.32467	0.185282	0.371531	Depleted
Estragole	3916.7	0.264111	0.19991	1.32115	0.186452	0.37339	Enriched
Dehydrofalcarinol	26.0952	-1.44802	1.09788	-1.31892	0.187196	0.373906	Depleted
Deoxyarbutin	554.323	1.07911	0.818132	1.31899	0.187173	0.373906	Enriched
Deoxyguanosine	404.862	0.750701	0.569896	1.31726	0.187752	0.374042	Enriched
Isoavocadienofuran	1090.19	0.466129	0.353679	1.31794	0.187523	0.374042	Enriched
guaiazulene	212.207	0.896269	0.681307	1.31551	0.188337	0.374237	Enriched
Scutellarin methylester	2788.81	0.54919	0.417463	1.31554	0.188328	0.374237	Enriched
Skimmin	3425.38	0.340732	0.25926	1.31425	0.188763	0.3746	Enriched
Olivetol	119.943	-0.821325	0.626052	-1.31191	0.18955	0.375191	Depleted
Palmitoyl Serinol	537.424	-0.357802	0.272728	-1.31194	0.18954	0.375191	Depleted
Feruloylputrescine	5743.98	0.479171	0.366132	1.30874	0.190623	0.376347	Enriched
Mecarbam	1218.03	0.966431	0.738238	1.3091	0.190499	0.376347	Enriched
Norecasantalol	187.682	0.659422	0.505226	1.3052	0.191824	0.37823	Enriched
Pinostrobin	316.252	-0.460328	0.35368	-1.30154	0.193075	0.380209	Depleted
Dihydrolipoate	534.898	-2.07929	1.60369	-1.29656	0.194782	0.38308	Depleted
Staphyloferrin B	1926.85	-0.265758	0.205338	-1.29425	0.19558	0.384156	Depleted
Nifedipine	4249	0.202631	0.156777	1.29248	0.196191	0.384865	Enriched
Coproporphyrinogen III	169.168	1.28797	1.0034	1.2836	0.199281	0.390305	Enriched
Pentobarbital	102.386	-1.27353	0.992579	-1.28306	0.199473	0.390305	Depleted
Avermectin B1b	277.49	0.658063	0.51367	1.2811	0.200158	0.390652	Enriched
Retinol	40.8457	2.2044	1.72057	1.28121	0.200121	0.390652	Enriched
Sphingosine	2424.65	0.343846	0.268591	1.28018	0.200481	0.390785	Enriched
Coniferin	5778.18	-0.313397	0.245076	-1.27878	0.200976	0.391253	Depleted
Juglanin	425.975	-0.968103	0.758148	-1.27693	0.201627	0.392024	Depleted
Maltohexaose	1810.39	-0.520369	0.409345	-1.27122	0.20365	0.393277	Depleted
Piceid	11180.2	0.583244	0.458205	1.27289	0.203058	0.393277	Enriched
Proscillaridin A	142391	0.195913	0.153875	1.2732	0.202948	0.393277	Enriched
Streptomycin 6-phosphate	2099.2	-0.384996	0.302717	-1.2718	0.203444	0.393277	Depleted
Tetracycline	6504.37	0.615075	0.483409	1.27237	0.203242	0.393277	Enriched
Xanthurenic acid	4591.4	0.305402	0.240327	1.27078	0.203808	0.393277	Enriched
Protochlorophyllide	683.582	0.990958	0.781475	1.26806	0.204776	0.39465	Enriched
Brusatol	6641.37	0.563357	0.444543	1.26727	0.205058	0.394698	Enriched
Ligustilide	1671.93	0.764503	0.60418	1.26536	0.205743	0.395521	Enriched
Clinodiside A	19780.1	0.526934	0.417903	1.2609	0.207345	0.398102	Enriched
Kinsenoside	1026.76	-0.412169	0.327439	-1.25877	0.208115	0.399082	Depleted
Azelaic acid	11644.6	0.65967	0.524677	1.25729	0.20865	0.399608	Enriched
Albiflorin	19852.9	0.917602	0.730871	1.25549	0.209301	0.400356	Enriched
Xylotetraose	11297.3	-0.358017	0.286685	-1.24882	0.211732	0.404504	Depleted
Pyridoxine phosphate	1249.57	0.576868	0.462791	1.2465	0.212582	0.405623	Enriched
Pentadecanoic Acid	5474.07	0.551422	0.442695	1.2456	0.21291	0.405744	Enriched
Hexadecanedioate	6924.29	0.391312	0.314689	1.24349	0.213688	0.406249	Enriched
Marrubiin	1460.38	0.54494	0.43825	1.24344	0.213704	0.406249	Enriched
Tropone	175.668	0.622168	0.501325	1.24105	0.214589	0.407427	Enriched
Micheliolide	8872.12	-0.911825	0.736305	-1.23838	0.215576	0.408795	Depleted
Chenodeoxycholoyl-CoA	35997.5	-0.316679	0.256752	-1.23341	0.217424	0.410611	Depleted
Deguelin(-)	7208.53	-0.343059	0.278227	-1.23302	0.217569	0.410611	Depleted
Echinacoside	2249.3	-0.347502	0.282179	-1.2315	0.218137	0.410611	Depleted
Trihomomethionine	1308.21	0.361896	0.293837	1.23162	0.218091	0.410611	Enriched
Valrubicin	28407	-0.316456	0.256243	-1.23498	0.216837	0.410611	Depleted
Zeaxanthin diglucoside	60690.3	0.392158	0.318387	1.2317	0.21806	0.410611	Enriched
Biochanin A-beta-D-glucoside	317.19	-0.97592	0.794613	-1.22817	0.219383	0.410794	Depleted
Carboxyspermidine	4416.22	0.330988	0.269425	1.2285	0.219259	0.410794	Enriched
Neoandrographolide	6293.03	0.736189	0.600234	1.2265	0.22001	0.410794	Enriched
Oxaloglutarate	694.218	0.37324	0.303685	1.22904	0.219057	0.410794	Enriched
Schisandrin	1934.7	0.678319	0.552746	1.22718	0.219755	0.410794	Enriched
Sulfasalazine	110.547	-0.796287	0.64937	-1.22625	0.220106	0.410794	Depleted
Tetrahydrofolate	285.652	-1.64629	1.33835	-1.23009	0.218663	0.410794	Depleted
Adrenic acid	60668	0.206393	0.168748	1.22309	0.221296	0.412013	Enriched
Anatalline	495646	0.206078	0.16845	1.22338	0.221187	0.412013	Enriched
Bisindolylmaleimide I	2038.07	0.414154	0.339481	1.21996	0.22248	0.413715	Enriched
Dipotassium glycyrrhizinate	6286.75	-0.498402	0.410225	-1.21495	0.224386	0.416756	Depleted
Linoleyl alcohol	559.074	1.06005	0.873221	1.21395	0.224765	0.416956	Enriched
Chikusetsusaponin Iva	897.232	-0.889317	0.734049	-1.21152	0.225695	0.418176	Depleted
Hydrocortisone 17-butyrate	2318.07	-0.608637	0.503398	-1.20906	0.226641	0.41924	Depleted
Pheophorbide a	406.305	0.620511	0.513713	1.20789	0.227088	0.41924	Enriched
Suprofen	603.931	-0.337558	0.279331	-1.20845	0.226873	0.41924	Depleted
Mirtazapine	508.137	-1.16295	0.963443	-1.20708	0.227403	0.419317	Depleted
Cycloheximide	6785.57	0.417679	0.347551	1.20178	0.22945	0.422583	Enriched
Norbaeocystin	3503.93	0.591983	0.493719	1.19903	0.230517	0.42367	Enriched
Tropinone	58.9946	2.10737	1.75784	1.19884	0.230591	0.42367	Enriched
Dihydro Isorescinnamine	3.65442e+06	0.241794	0.201908	1.19754	0.231095	0.424088	Enriched
Cymathere lactone	1706.13	0.298709	0.249935	1.19515	0.232029	0.424788	Enriched
Dehydrohistidyltryptophyldiketopiperazine	3555.27	-0.412734	0.345338	-1.19516	0.232025	0.424788	Depleted
Agnuside	4431.78	-0.645613	0.542538	-1.18999	0.234052	0.427514	Depleted
Poloxalene	1133.53	0.426654	0.358768	1.18922	0.234353	0.427514	Enriched
Sucrose 6-phosphate	1791.08	-1.13048	0.950235	-1.18968	0.234171	0.427514	Depleted
Decursinol	551.395	0.442108	0.372939	1.18547	0.235832	0.428443	Enriched
Eugenin	2634.57	-0.21411	0.180588	-1.18563	0.235769	0.428443	Depleted
Oleandolide	6975.2	0.318824	0.268857	1.18585	0.235681	0.428443	Enriched
Pectolinarin	8168.8	-0.593373	0.500695	-1.1851	0.235978	0.428443	Depleted
Lonchocarpenin	816.017	0.442276	0.373591	1.18385	0.236472	0.428833	Enriched
Dihydroshikonofuran	535.697	0.82499	0.697363	1.18301	0.236804	0.428927	Enriched
Asp-Phe methyl ester	3063.98	0.595327	0.504303	1.18049	0.237803	0.430231	Enriched
Sphinganine	22662.5	0.191878	0.162767	1.17885	0.238457	0.430907	Enriched
Artoindonesianin R	14210.8	-0.238879	0.2029	-1.17733	0.239065	0.431497	Depleted
Dicaprylyl carbonate	9976.83	0.364361	0.310075	1.17508	0.239964	0.432612	Enriched
Sulfamerazine	1922.31	-0.365875	0.311673	-1.17391	0.240432	0.432947	Depleted
Isomaltotriose	4465.69	0.295181	0.252064	1.17106	0.241577	0.434498	Enriched
Ascorbic acid 6-palmitate	1520.33	0.449711	0.387563	1.16036	0.245904	0.440381	Enriched
Epitestosterone	3410.93	0.370125	0.319036	1.16014	0.245994	0.440381	Enriched
Hydroxymethylbilane	2503	-0.429398	0.369989	-1.16057	0.245817	0.440381	Depleted
Isopimpinellin	155.215	1.06595	0.917938	1.16124	0.245545	0.440381	Enriched
Prunetin	6347.52	0.622085	0.536627	1.15925	0.246354	0.440512	Enriched
Terpendole E	153921	0.229372	0.198118	1.15776	0.246964	0.441089	Enriched
CYCLOLEUCINE	1803.98	0.606423	0.524783	1.15557	0.247857	0.442171	Enriched
Armillarisin A	17464.4	1.01289	0.87849	1.15299	0.248915	0.443029	Enriched
Isoandrocymbine	291.501	-0.568142	0.492537	-1.1535	0.248704	0.443029	Depleted
Esculin	1214.83	-0.611957	0.531214	-1.152	0.249322	0.44324	Depleted
Eriocitrin	3989.13	-0.697199	0.607303	-1.14803	0.250958	0.444954	Depleted
Gnetin A	842.444	-0.54256	0.472288	-1.14879	0.250642	0.444954	Depleted
Lupinine	225.136	0.633418	0.551976	1.14755	0.251156	0.444954	Enriched
Sphingosine 1-phosphate	685.079	1.87117	1.63439	1.14488	0.25226	0.445882	Enriched
Tenuifoliside B	24425.7	-0.354492	0.309516	-1.14531	0.252081	0.445882	Depleted
Fumarate	41079.3	0.21183	0.18531	1.14312	0.25299	0.446659	Enriched
Pristimerin	1127.33	1.28018	1.12108	1.14192	0.253487	0.447022	Enriched
Glycodeoxycholic acid	29918.5	-0.3394	0.297611	-1.14042	0.254113	0.447612	Depleted
Campesterol	9325.76	0.363301	0.319065	1.13864	0.254853	0.448401	Enriched
Succinate	1930.25	-0.555556	0.49016	-1.13342	0.257039	0.451731	Depleted
Undecaprenyl phosphate alpha-L-Ara4N	5132.39	0.675737	0.596956	1.13197	0.257647	0.45228	Enriched
Genipin	1169.44	-0.196592	0.173883	-1.1306	0.258224	0.452556	Depleted
Tryptamine	1173.22	0.436135	0.385892	1.1302	0.258393	0.452556	Enriched
Sarpagine	113.7	2.50364	2.22394	1.12577	0.260265	0.455315	Enriched
Phenol	2847.01	0.242503	0.215601	1.12478	0.260683	0.455529	Enriched
Abscisic alcohol	4767.21	-1.07573	0.962178	-1.11802	0.263558	0.460028	Depleted
Verbenalin	6615.99	-0.337224	0.30251	-1.11475	0.264957	0.461945	Depleted
Bosentan	20568.4	-0.486343	0.437277	-1.11221	0.266049	0.462799	Depleted
Secoisotetrandrine	50616.5	-0.525989	0.472673	-1.1128	0.265796	0.462799	Depleted
Taurolithocholic acid	134772	-0.212867	0.19156	-1.11123	0.26647	0.463006	Depleted
Clavaminic acid	300.686	1.38582	1.24815	1.1103	0.266871	0.463179	Enriched
Calcidiol	21125.8	-0.38196	0.347371	-1.09957	0.271518	0.469124	Depleted
Diosgenin glucoside	31951.8	-0.526842	0.478616	-1.10076	0.271001	0.469124	Depleted
Grosvenorine	7836.29	-0.377995	0.343323	-1.10099	0.270902	0.469124	Depleted
Paeonolide	5580.72	-0.331129	0.300954	-1.10026	0.271217	0.469124	Depleted
Cellotetraose	11363.8	-0.550579	0.501778	-1.09726	0.272529	0.469981	Depleted
Hydroxyhydroquinone	86.2724	-0.651186	0.593586	-1.09704	0.272626	0.469981	Depleted
Gluconasturtiin	1946.35	0.320283	0.29345	1.09144	0.27508	0.472869	Enriched
Guanosine	5850.57	0.699268	0.640878	1.09111	0.275224	0.472869	Enriched
Leucoside	32131.5	0.51241	0.46912	1.09228	0.27471	0.472869	Enriched
Ajugol	2074.41	-0.289348	0.266098	-1.08737	0.276872	0.474108	Depleted
Monoglyceride citrate	1481.92	-0.254362	0.233813	-1.08789	0.276645	0.474108	Depleted
Pyroglutamic acid	26787	-0.339195	0.311548	-1.08874	0.276267	0.474108	Depleted
ANHYDROBRAZILIC ACID	3615.1	-0.307678	0.284079	-1.08307	0.278777	0.476839	Depleted
Clavulanic acid	66.4017	-0.580888	0.537371	-1.08098	0.279705	0.477192	Depleted
Deacetylasperulosidic Acid	27208.4	0.575633	0.533015	1.07996	0.280162	0.477192	Enriched
Demethyldecarbamoylnovobiocin	8185.27	0.278444	0.257938	1.0795	0.280364	0.477192	Enriched
Dihydrokaempferol	246.538	-0.696278	0.644458	-1.08041	0.279961	0.477192	Depleted
Norajmaline	44906.1	0.402705	0.373182	1.07911	0.280537	0.477192	Enriched
Sweroside	798.345	0.759687	0.704529	1.07829	0.280904	0.477289	Enriched
Handelin	15309.1	-0.358076	0.334266	-1.07123	0.284065	0.482127	Depleted
Capsorubin	1282.68	0.79074	0.740963	1.06718	0.285891	0.48469	Enriched
Swainsonine	1381.57	0.426444	0.40044	1.06494	0.286903	0.485869	Enriched
Anhydropisatin	982.448	1.63196	1.5351	1.0631	0.287736	0.486208	Enriched
Curdione	45730.6	0.188194	0.176942	1.06359	0.287514	0.486208	Enriched
Baicalein	3524.15	-0.485614	0.457333	-1.06184	0.288308	0.486639	Depleted
Demethylphosphinothricin	1668.82	-0.358457	0.338032	-1.06042	0.288953	0.487192	Depleted
Androsta-1,4-diene-3,17-dione	574.623	0.661482	0.625642	1.05728	0.290382	0.489064	Enriched
Docosatrienoic Acid	8041.18	0.39578	0.377884	1.04736	0.294934	0.496187	Enriched
Buddlejasaponin IVb	4359.37	0.635401	0.607711	1.04556	0.295762	0.497036	Enriched
Astilbin	13325.3	-0.499604	0.479297	-1.04237	0.297242	0.498431	Depleted
Dihydrolipoyl-AMP	562.638	-0.765493	0.734137	-1.04271	0.297082	0.498431	Depleted
Valproic acid	77.0275	0.453732	0.43564	1.04153	0.29763	0.498538	Enriched
Danielone	1871.92	-0.369024	0.355065	-1.03931	0.298659	0.499717	Depleted
Nandrolone phenpropionate	4589.16	-0.271122	0.261111	-1.03834	0.29911	0.499928	Depleted
Amarogentin	5748.26	-0.291094	0.283293	-1.02754	0.304167	0.501871	Depleted
Cassiaoccidentalin C	1975.4	-0.22307	0.217154	-1.02725	0.304305	0.501871	Depleted
Choline hydroxide solution	58098.7	-0.187071	0.181242	-1.03216	0.301996	0.501871	Depleted
Corticosterone	12090.7	0.505822	0.492091	1.0279	0.303995	0.501871	Enriched
Cromolyn	4454.17	-0.695924	0.676626	-1.02852	0.303705	0.501871	Depleted
cyclohexylammonium	888.651	0.242273	0.235296	1.02965	0.303175	0.501871	Enriched
Dihydrozeatin-O-glucoside	796.46	-1.16195	1.1298	-1.02845	0.303737	0.501871	Depleted
Hispolone	1069.44	0.223316	0.216227	1.03278	0.301705	0.501871	Enriched
Methylpedicinin	6152	-1.13667	1.10354	-1.03002	0.302999	0.501871	Depleted
Pioglitazone	2051.79	-0.223938	0.218096	-1.02679	0.304521	0.501871	Depleted
Pyropheophorbide a	378.894	-0.955665	0.926325	-1.03167	0.302225	0.501871	Depleted
Sodium phenylpyruvate	7527.05	0.359256	0.348272	1.03154	0.302289	0.501871	Enriched
Streptonigrin	469.722	0.337226	0.327508	1.02967	0.303165	0.501871	Enriched
Amyl salicylate	498.19	0.571092	0.557189	1.02495	0.305386	0.50222	Enriched
Hycanthone	58.2414	-1.20224	1.17254	-1.02533	0.305209	0.50222	Depleted
Sulfazecin	100.885	0.736938	0.719637	1.02404	0.305816	0.502389	Enriched
Methymycin	7007.67	0.177822	0.173963	1.02218	0.306696	0.503296	Enriched
Androsin	1349.82	-0.24194	0.237725	-1.01773	0.308806	0.506217	Depleted
Antibiotic G-418	10056.1	-0.365912	0.361204	-1.01303	0.311044	0.509343	Depleted
Biocytin	273.26	0.519816	0.514438	1.01045	0.312277	0.510818	Enriched
Oleoyl Ethyl Amide	138725	0.217482	0.215385	1.00974	0.312622	0.510838	Enriched
Cimifugin	57.0301	-0.822911	0.817342	-1.00681	0.314024	0.512584	Depleted
Guaiacol	2101.25	-0.420112	0.417773	-1.0056	0.314609	0.512993	Depleted
Hydroxymethylphosphonate	19587.3	0.280327	0.279437	1.00318	0.315772	0.514324	Enriched
Pubesenolide	438382	-0.186092	0.185625	-1.00252	0.316095	0.514324	Depleted
Baicalin methyl ester	1814.71	0.332805	0.33292	0.999653	0.317478	0.515171	Enriched
Betanidin	3896.32	-0.36513	0.364947	-1.0005	0.317068	0.515171	Depleted
Triptolide	683.358	-0.281861	0.282042	-0.999357	0.317622	0.515171	Depleted
Mangiferin	442.349	0.346915	0.347551	0.998169	0.318197	0.51556	Enriched
Avermectin B1a aglycone	768.03	-0.504539	0.506097	-0.996921	0.318803	0.515997	Depleted
Aurantio-obtusin ?1?7?1?7-D-glucoside	4140.83	0.345126	0.346911	0.994855	0.319807	0.517077	Enriched
Elephantin	8625.13	0.503884	0.507409	0.993053	0.320684	0.517929	Enriched
Tetracosanoic acid	3007.37	0.217193	0.218859	0.992389	0.321008	0.517929	Enriched
Glycolaldehyde	95.4602	0.584922	0.590162	0.991121	0.321626	0.518271	Enriched
Idebenone	1064.26	-0.18973	0.191536	-0.990571	0.321895	0.518271	Depleted
temazepam	24599	-0.432353	0.437102	-0.989135	0.322597	0.518858	Depleted
Abscisic aldehyde	12180	-0.30816	0.312057	-0.987513	0.323391	0.518995	Depleted
Araloside A	1083.09	3.17736	3.21957	0.98689	0.323696	0.518995	Enriched
p-Anisaldehyde	13647.8	0.266328	0.269521	0.988153	0.323078	0.518995	Enriched
Cubebin	12016.8	-0.287789	0.292241	-0.984764	0.32474	0.519716	Depleted
Lecanoric acid	336.421	-0.260514	0.264589	-0.984597	0.324822	0.519716	Depleted
Coumarin	18495.9	-0.222441	0.226099	-0.983821	0.325203	0.519784	Depleted
hexylresorcinol	302.969	-0.564113	0.577934	-0.976085	0.329022	0.525341	Depleted
Prodigiosin	5286.37	0.349072	0.358049	0.974928	0.329596	0.525711	Enriched
Coenzyme B	1769.28	0.533042	0.549179	0.970616	0.331739	0.528581	Enriched
Halaminol A	42168.5	0.193161	0.199653	0.967483	0.333302	0.529972	Enriched
Lanceoletin	6187.44	-0.394816	0.408004	-0.967675	0.333207	0.529972	Depleted
Deoxyguanidinoproclavaminic acid	40.1927	-0.901307	0.933976	-0.965022	0.334534	0.53138	Depleted
Acacetin	645.25	-0.700804	0.729556	-0.960589	0.336759	0.533259	Depleted
Malonylglycitin	38.8471	-0.76721	0.798289	-0.961069	0.336518	0.533259	Depleted
Pentahomomethionine	6660.92	0.167052	0.173805	0.961149	0.336477	0.533259	Enriched
Dimethylfraxetin	4332.39	-0.216026	0.225271	-0.958961	0.337578	0.533845	Depleted
Neocarzinostatin chromophore	10608.5	-0.351995	0.367245	-0.958474	0.337824	0.533845	Depleted
Mirificin	10680.8	-0.326011	0.341242	-0.955367	0.339392	0.535772	Depleted
Rhapontin	1105.09	-0.34091	0.357663	-0.953162	0.340508	0.536982	Depleted
Mulberrin	1821.96	-0.274146	0.290172	-0.944768	0.344777	0.543157	Depleted
Asiaticoside B	13903.4	0.250656	0.265972	0.942417	0.345979	0.543272	Enriched
Cuminaldehyde	789.463	-0.437506	0.463534	-0.943848	0.345247	0.543272	Depleted
Ethosuximide	8667.86	-0.297078	0.315278	-0.942273	0.346053	0.543272	Depleted
Malvidin	6035.04	-0.405702	0.430746	-0.941859	0.346265	0.543272	Depleted
Demethyllactenocin	93992.5	-0.232748	0.247743	-0.939473	0.347488	0.544079	Depleted
Dihydroanhydropodorhizol	2437.18	0.385088	0.409857	0.939568	0.347439	0.544079	Enriched
Triamcinolone Diacetate	3201.56	-0.277234	0.295844	-0.937097	0.348709	0.545434	Depleted
Morusin	35238	0.765137	0.8171	0.936406	0.349064	0.545435	Enriched
Polygonolide	1447.35	-0.33056	0.353388	-0.935405	0.34958	0.545685	Depleted
Ajmaline	26745.5	0.155498	0.167272	0.929609	0.352573	0.549229	Enriched
Eicosapentaenoic Acid	6305.64	-0.303592	0.326817	-0.928936	0.352922	0.549229	Depleted
Protoaphin aglucone	49435.8	-0.426927	0.459586	-0.928938	0.352921	0.549229	Depleted
Bergapten	348.364	0.361934	0.391258	0.925052	0.354939	0.55144	Enriched
Paromamine	476.551	-0.346227	0.374374	-0.924817	0.355061	0.55144	Depleted
Italipyrone	12838.6	-0.21966	0.237838	-0.92357	0.35571	0.55189	Depleted
Oxoglutaric acid	291.24	-0.598465	0.649611	-0.921266	0.356911	0.553195	Depleted
Dihydroclavaminic acid	710.694	0.480679	0.524771	0.915979	0.359678	0.556921	Enriched
Estriol	806.594	0.262515	0.287677	0.912534	0.361488	0.558597	Enriched
Longicamphenylone	310.66	0.682866	0.747851	0.913104	0.361188	0.558597	Enriched
Phenylpropanolamine	1265.96	0.379808	0.416628	0.911622	0.361968	0.558776	Enriched
Ergosterol	41196.5	-0.250161	0.275931	-0.906606	0.364615	0.562298	Depleted
Avermectin B1b aglycone	11345.5	-0.191793	0.21218	-0.903916	0.36604	0.563364	Depleted
Riesling acetal	3953.5	0.419673	0.464087	0.904298	0.365837	0.563364	Enriched
Benzylsuccinyl-CoA	515.645	-0.607248	0.673528	-0.901593	0.367273	0.564116	Depleted
Sinapic acid	10.9849	-1.53718	1.70623	-0.900921	0.36763	0.564116	Depleted
Trimethylolpropane trimethacrylate	162.741	0.991434	1.10026	0.901089	0.367541	0.564116	Enriched
yibeinoside A	4601	0.666337	0.74142	0.898732	0.368796	0.565339	Enriched
Dodecanoic acid	379.9	0.31521	0.35108	0.89783	0.369276	0.565512	Enriched
Demethylmacrocin	2955.33	0.244857	0.274646	0.891536	0.372642	0.568964	Enriched
Pseudobaptigenin	735.249	0.525567	0.589329	0.891805	0.372497	0.568964	Enriched
Toringin	2535.29	0.198625	0.222616	0.892231	0.372269	0.568964	Enriched
Alternariol	2014.97	0.211424	0.238275	0.887313	0.37491	0.569624	Enriched
Apiforol	96.2191	0.726838	0.81665	0.890024	0.373453	0.569624	Enriched
Linderane	2874.89	0.202609	0.228486	0.886744	0.375217	0.569624	Enriched
Roxithromycin	36552.5	0.180065	0.202659	0.888512	0.374265	0.569624	Enriched
Tranilast	5747.33	-0.387432	0.436991	-0.886591	0.375299	0.569624	Depleted
Triethylamine	2060.43	-0.287571	0.32388	-0.887894	0.374598	0.569624	Depleted
Styrene cis-glycol	110.895	-0.492283	0.556613	-0.884425	0.376467	0.570832	Depleted
Anisole	164.783	-0.437797	0.496344	-0.882043	0.377753	0.571092	Depleted
Doxorubicin	5805.91	-0.304821	0.345326	-0.882706	0.377395	0.571092	Depleted
Phenylacetaldehyde	1831.33	-0.327262	0.370545	-0.883191	0.377133	0.571092	Depleted
Phylloquinone	768419	0.138317	0.157231	0.879706	0.379018	0.572441	Enriched
Maltol	190.893	-1.01991	1.16266	-0.877224	0.380365	0.572799	Depleted
Nanaomycin	2580.04	-0.347855	0.396482	-0.877354	0.380294	0.572799	Depleted
Phenylpyruvic acid	3243.73	0.18414	0.209916	0.877207	0.380374	0.572799	Enriched
Arabsin	1223.59	-0.314268	0.359383	-0.874466	0.381865	0.57448	Depleted
Ziyuglycoside II	363.363	0.530253	0.609709	0.869681	0.384475	0.577841	Enriched
Glucoerucin	467.747	-0.492539	0.567521	-0.867879	0.385461	0.578756	Depleted
Ricinoleic acid	5637.64	-0.248661	0.287934	-0.863604	0.387805	0.581708	Depleted
Cytosine	321.792	0.40239	0.467315	0.861069	0.3892	0.58323	Enriched
Annoglabasin C	12336	-0.441712	0.513449	-0.860285	0.389632	0.583309	Depleted
Arachidonoyl amine	3071.22	0.300986	0.35045	0.858855	0.390421	0.58392	Enriched
Ciprofloxacin	167.691	0.486577	0.567735	0.857049	0.391418	0.584842	Enriched
Fustin	639.554	-0.711048	0.830647	-0.856017	0.391988	0.585125	Depleted
Eurycomanone	5399.48	-0.301837	0.353084	-0.854857	0.39263	0.585515	Depleted
ferulic acid	13043.8	0.382099	0.452462	0.84449	0.398396	0.593536	Enriched
Ribostamycin	87.4942	-1.9047	2.25742	-0.843751	0.398808	0.593575	Depleted
Catechol	38.7696	0.48485	0.576144	0.841543	0.400044	0.594838	Enriched
Butorphanol	3845.71	0.501638	0.597843	0.839081	0.401424	0.596312	Enriched
Styrene	13664	-0.412621	0.494063	-0.835158	0.403629	0.598561	Depleted
Syringetin	1069.09	0.154836	0.185432	0.835002	0.403717	0.598561	Enriched
Aklaviketone	232.149	-0.686378	0.824514	-0.832463	0.405147	0.599464	Depleted
Arachidonyl-CoA	1541.25	-0.354487	0.426146	-0.831845	0.405497	0.599464	Depleted
Oleandrin	257903	-0.214492	0.25758	-0.832719	0.405003	0.599464	Depleted
Riboflavin	12.4843	-0.985007	1.19038	-0.827473	0.407969	0.602539	Depleted
ROSIRIDIN	1960.01	0.514862	0.628702	0.818929	0.412827	0.609128	Enriched
Aquayamycin	1137.57	-0.435782	0.533888	-0.816242	0.414362	0.609175	Depleted
Cornuside	1375.42	-0.206004	0.252427	-0.816096	0.414445	0.609175	Depleted
Guanine	17.9878	0.670675	0.820588	0.81731	0.413751	0.609175	Enriched
Melatonin	369.974	0.564336	0.691065	0.816619	0.414146	0.609175	Enriched
Styrene-cis-2,3-dihydrodiol	1177.45	-0.129321	0.159278	-0.811923	0.416836	0.612103	Depleted
Rebaudioside A	408.713	0.370389	0.457407	0.809757	0.41808	0.613343	Enriched
Stipitatate	71.7076	-0.51965	0.642596	-0.808672	0.418704	0.613673	Depleted
Hesperidin	4414.62	-0.172354	0.213367	-0.807784	0.419215	0.613836	Depleted
Aplotaxene	1653.11	0.296568	0.369083	0.803528	0.42167	0.616842	Enriched
Didesmethylimipramine	2039.07	-0.231793	0.289337	-0.801117	0.423064	0.617909	Depleted
Wedelolactone	799.854	-0.181426	0.226534	-0.800877	0.423203	0.617909	Depleted
Roseoflavin	28.1678	0.772223	0.965365	0.799928	0.423753	0.618123	Enriched
Sipeimine-3beta-D-glucoside	1329.82	-0.620469	0.777913	-0.797607	0.425099	0.619498	Depleted
Flocoumafen	1958.97	-0.272848	0.343234	-0.794934	0.426652	0.620585	Depleted
Phenylmalonic acid	2556.89	-0.289744	0.364372	-0.795188	0.426504	0.620585	Depleted
ACRL Toxin II	31.9045	-0.648489	0.819848	-0.790986	0.428952	0.62334	Depleted
Cephamycin C	37.312	-0.870968	1.10663	-0.787043	0.431257	0.626097	Depleted
Cerulenin	33974.7	0.156632	0.199505	0.785103	0.432393	0.627154	Enriched
Strigol	165.512	0.505739	0.645233	0.783808	0.433153	0.627663	Enriched
Aphidicolin	14341.6	0.270379	0.347349	0.778408	0.436328	0.629127	Enriched
Benzofuran	4480.06	0.208703	0.267952	0.778882	0.436049	0.629127	Enriched
Malonylapiin	533.504	0.532316	0.681298	0.781327	0.43461	0.629127	Enriched
Norsolorinic acid	11427.5	-0.221199	0.283587	-0.780003	0.435389	0.629127	Depleted
Ononin	3220.26	-0.149716	0.192458	-0.777912	0.436621	0.629127	Depleted
Tetrangulol	429.109	-0.525819	0.675498	-0.778416	0.436324	0.629127	Depleted
Biotin sulfoxide	288.554	-0.235995	0.303703	-0.777058	0.437125	0.629263	Depleted
Okenone	204.095	-0.956297	1.23372	-0.775134	0.43826	0.630143	Depleted
Thiamine aldehyde	107.607	-0.643933	0.831275	-0.774633	0.438557	0.630143	Depleted
Lovastatin acid	10235.9	-0.231429	0.299877	-0.771744	0.440266	0.632008	Depleted
Deacetylvindoline	22559.5	-0.187715	0.243735	-0.77016	0.441205	0.632765	Depleted
AIDS031406	238.35	0.201284	0.262237	0.767566	0.442745	0.63379	Enriched
Murrayenol	73173.5	0.159483	0.207645	0.768053	0.442456	0.63379	Enriched
Meperidine N-oxide	50.6878	-0.852306	1.11553	-0.764038	0.444844	0.636202	Depleted
Aflatoxin ExB2	858.124	-0.156865	0.205887	-0.761898	0.446121	0.637434	Depleted
BENZALKONIUM	9963.61	0.218867	0.287855	0.760338	0.447053	0.638172	Enriched
Clovin	5899.86	0.310628	0.410269	0.757132	0.448971	0.640315	Enriched
AminoDHQ	415.019	0.382267	0.505878	0.755649	0.44986	0.640988	Enriched
Aflatrem	1143.21	-0.317927	0.42254	-0.75242	0.451799	0.643154	Depleted
Benzoyloxypeoniflorin	5692.09	0.228844	0.307126	0.745115	0.456202	0.647888	Enriched
Gentisate aldehyde	3468.02	0.566843	0.759979	0.745866	0.455748	0.647888	Enriched
Phenylethyl alcohol	51.0312	-1.14089	1.5318	-0.744805	0.45639	0.647888	Depleted
carbenicillin	2195.88	-0.323965	0.436265	-0.742589	0.457731	0.649192	Depleted
Dihydrocapsaicin	180.699	-0.792839	1.07138	-0.740017	0.45929	0.650254	Depleted
Oxamflatin	72.7595	-1.31113	1.7719	-0.739956	0.459326	0.650254	Depleted
Traumatic acid	4411.91	0.194977	0.264157	0.73811	0.460447	0.651241	Enriched
Nivalenol	1172.26	0.342299	0.464983	0.736153	0.461637	0.651723	Enriched
Sesamolin	6471.77	-0.160973	0.21847	-0.73682	0.461232	0.651723	Depleted
Bevirimat	676.015	0.452663	0.615769	0.735118	0.462267	0.652013	Enriched
Acarbose	3055.88	-0.184324	0.251037	-0.73425	0.462796	0.652161	Depleted
Chanoclavine-I aldehyde	3979.57	-0.301417	0.412548	-0.730623	0.465009	0.654678	Depleted
Malonylgenistin	18951.4	0.465229	0.638155	0.729022	0.465988	0.655456	Enriched
Eugenitin	731.912	0.214599	0.295137	0.727117	0.467154	0.655488	Enriched
Norfuraneol	336.858	0.290724	0.399954	0.726894	0.467291	0.655488	Enriched
Sarisan	37380.8	0.157207	0.216194	0.727155	0.467131	0.655488	Enriched
Podophyllotoxin (Podophyllum)	93194.8	-0.485701	0.670429	-0.724463	0.468782	0.656979	Depleted
decanamide	5711.93	0.180857	0.250298	0.722568	0.469945	0.65741	Enriched
Salicin	12256.6	-0.462908	0.640214	-0.723051	0.469648	0.65741	Depleted
Hydrocortisone	1505	1.56441	2.1739	0.719632	0.471751	0.659336	Enriched
Bacopaside I	69.6727	0.970352	1.35762	0.714746	0.474766	0.662738	Enriched
Pregnanolone	2280.87	0.193033	0.270244	0.714289	0.475048	0.662738	Enriched
Bacampicillin	98.6971	-0.555338	0.780957	-0.711099	0.477023	0.664889	Depleted
Neomethymycin	5784.53	-0.246921	0.347994	-0.709556	0.47798	0.665015	Depleted
Sibiricaxanthone B	5982.12	0.911224	1.28315	0.710148	0.477613	0.665015	Enriched
Deoxylimonin	17.5578	-1.57695	2.2347	-0.705666	0.480396	0.667116	Depleted
eugenol	421.479	0.180926	0.256622	0.705028	0.480793	0.667116	Enriched
Triethanolamine	21.5223	-0.650218	0.921047	-0.705955	0.480216	0.667116	Depleted
Glycyrrhizic Acid	1794.08	0.339921	0.483168	0.703524	0.481729	0.667812	Enriched
Amoxicillin	7057.47	-0.183213	0.261544	-0.700505	0.483612	0.669818	Depleted
Astragaloside II	16021.6	0.114848	0.164255	0.699208	0.484422	0.670336	Enriched
Taurocholate	9526.6	0.309547	0.444975	0.695651	0.486648	0.672809	Enriched
Pseudolaric acid B-glucopyranoside	1719.06	-0.261662	0.378398	-0.691499	0.489252	0.675801	Depleted
Vindoline	2843.29	0.180688	0.262062	0.689488	0.490516	0.676939	Enriched
Jervine	6418.16	0.33624	0.488411	0.688436	0.491178	0.677244	Enriched
Dihydrojasmone	6253.62	0.200048	0.292161	0.684717	0.493522	0.679866	Enriched
Naringin Dihydrochalcone	15706.7	0.127359	0.186295	0.68364	0.494203	0.680193	Enriched
Lentinan	2464.74	0.124121	0.181818	0.682664	0.494819	0.680432	Enriched
Digitoxin	8856.67	0.356808	0.523859	0.681115	0.495799	0.680445	Enriched
Isovaleric acid	84.6297	0.528111	0.776009	0.680548	0.496158	0.680445	Enriched
Shikimic acid	1185.16	-0.305951	0.449529	-0.680603	0.496123	0.680445	Depleted
Furamizole	6712.71	-0.393185	0.581506	-0.67615	0.498945	0.683657	Depleted
Yersiniabactin	1632.82	-0.117736	0.174617	-0.674251	0.500152	0.6847	Depleted
Armillaripin	1.2503e+06	0.122295	0.182072	0.671683	0.501785	0.686324	Enriched
Cefuroxime	689.575	-0.608687	0.909893	-0.668966	0.503517	0.686858	Depleted
Geranic acid	27.396	-2.05042	3.06127	-0.669794	0.502989	0.686858	Depleted
Premithramycin A3	9796.37	-0.208514	0.311384	-0.669636	0.50309	0.686858	Depleted
Lathyrol	1388.91	-0.191864	0.288713	-0.66455	0.506339	0.690094	Depleted
Egonol	4743.69	0.216358	0.326779	0.662091	0.507913	0.691626	Enriched
Cocaine	515.14	-2.06556	3.13641	-0.658576	0.510168	0.694082	Depleted
Andrographolide	75.511	1.10967	1.69769	0.653635	0.513347	0.697567	Enriched
Trifolirhizin	1260.1	0.296332	0.453674	0.653183	0.513638	0.697567	Enriched
CAY10397	5063.51	0.268161	0.411801	0.651191	0.514923	0.698594	Enriched
Pseudoecgonyl-CoA	53647.2	0.217839	0.334828	0.650601	0.515304	0.698594	Enriched
Matrine	333.242	0.252242	0.388831	0.648718	0.516521	0.698758	Enriched
Terpentecin	1055.19	0.382741	0.58977	0.648967	0.51636	0.698758	Enriched
Topotecan	15298.5	-0.243507	0.375833	-0.647913	0.517041	0.698758	Depleted
Tylactone	10376.8	0.255691	0.394829	0.647599	0.517244	0.698758	Enriched
Epothilone B	26937.7	-0.132725	0.206731	-0.642017	0.520862	0.703027	Depleted
Pyrimidodiazepine	127.525	0.932929	1.46172	0.638241	0.523317	0.705719	Enriched
Benzoyl-CoA	1357.68	-0.399213	0.628055	-0.635634	0.525015	0.706421	Depleted
Liquiritin apioside	366.841	-0.195581	0.307844	-0.635325	0.525216	0.706421	Depleted
Pulcherrimin	438.272	0.594611	0.935855	0.635367	0.525189	0.706421	Enriched
Swertiajaponin	52704.2	-0.348048	0.552391	-0.630075	0.528645	0.710411	Depleted
Alangiside	9061.8	-0.234168	0.372375	-0.628851	0.529447	0.710865	Depleted
Chrysoeriol	2524.64	-0.225025	0.361049	-0.623253	0.533118	0.71206	Depleted
Isovitexin	14404.7	-0.228884	0.367117	-0.623465	0.532979	0.71206	Depleted
Jasmonic acid	147.979	-0.464723	0.742882	-0.625567	0.531599	0.71206	Depleted
Matairesinol	2294.64	-0.213716	0.34215	-0.624626	0.532217	0.71206	Depleted
Podophyllotoxone	1899.11	-0.124297	0.199141	-0.624167	0.532518	0.71206	Depleted
Steganacin	3417.25	-0.456996	0.73148	-0.624755	0.532132	0.71206	Depleted
Hydroxychlorobactene glucoside	3372.92	0.14287	0.230231	0.62055	0.534896	0.713814	Enriched
Campest-4-en-3beta-ol	98299.2	0.128801	0.208674	0.617235	0.53708	0.714246	Enriched
Rothindin	12461.5	-0.18191	0.294227	-0.618265	0.536401	0.714246	Depleted
Scutellarin	50.8431	-0.440158	0.712383	-0.617868	0.536662	0.714246	Depleted
Tylosin	28811.3	0.220297	0.356585	0.617797	0.536709	0.714246	Enriched
Silydianin	207.427	0.336758	0.547969	0.614556	0.538848	0.715978	Enriched
Castillene B	91005.8	0.16457	0.268386	0.613185	0.539754	0.716562	Enriched
Adenosine 3',5'-cyclic phosphate (cAMP)	1694.56	0.170368	0.279549	0.609439	0.542234	0.717992	Enriched
Octylamine	2001.17	0.143544	0.235355	0.609902	0.541926	0.717992	Enriched
Tobramycin	536.695	0.151284	0.24803	0.609943	0.5419	0.717992	Enriched
Bancroftinone	24076.9	0.376225	0.62183	0.605029	0.54516	0.721012	Enriched
Desacetoxyvindoline	1297.8	-0.213112	0.352904	-0.603882	0.545922	0.721012	Depleted
Terrestrosin D	2930.19	-0.294602	0.487839	-0.603892	0.545916	0.721012	Depleted
Ferulate	103.26	1.07986	1.80106	0.599566	0.548795	0.721329	Enriched
Heptadecanoic acid	10145.6	0.307749	0.510637	0.602677	0.546723	0.721329	Enriched
Isoquercitin	5155.14	0.240956	0.402543	0.598584	0.54945	0.721329	Enriched
Loganin	3558.1	0.23358	0.388933	0.600566	0.548129	0.721329	Enriched
Neohesperidin	2350.29	-0.137407	0.229331	-0.599166	0.549062	0.721329	Depleted
Rutin	321.684	-0.401346	0.668431	-0.60043	0.54822	0.721329	Depleted
Sclareol glycol	1312.81	0.226659	0.377277	0.600777	0.547989	0.721329	Enriched
Biopterin	3252.12	0.122628	0.20535	0.597164	0.550398	0.721956	Enriched
Jasmolone	685.16	0.130521	0.219392	0.594924	0.551895	0.723302	Enriched
Glycocholate	2684	-0.235716	0.396729	-0.594148	0.552413	0.723364	Depleted
Villinol	11522.6	-0.153304	0.259693	-0.590327	0.554972	0.726096	Depleted
Citrinin	29389.3	-0.230174	0.390475	-0.589472	0.555544	0.726227	Depleted
Caudatin	28.2933	0.970362	1.65698	0.585621	0.55813	0.727748	Enriched
Neomycin B	15.0707	-0.947076	1.61637	-0.585929	0.557923	0.727748	Depleted
Pseudolaric acid A-O-beta-D-glucopyranoside	38.0737	-0.604332	1.03171	-0.585758	0.558038	0.727748	Depleted
Hypocrellin A	11148.4	-0.15342	0.262523	-0.584405	0.558948	0.727982	Depleted
Novamethymycin	289.862	-0.508285	0.870433	-0.583945	0.559257	0.727982	Depleted
Fujikinetin methyl ether	3577.73	-0.442196	0.758816	-0.582745	0.560065	0.728416	Depleted
Dexamethasone	194.04	0.54905	0.952969	0.576147	0.564516	0.733584	Enriched
Thyrotropin releasing hormone	4199.97	-0.152295	0.265202	-0.574262	0.56579	0.734619	Depleted
Auramycinone	4253.77	0.108582	0.191793	0.566141	0.571298	0.741012	Enriched
Chlorogenate	437.784	-0.657413	1.16667	-0.563495	0.573098	0.741012	Depleted
Hesperidin methylchalcone	15279.6	-0.155489	0.275552	-0.564281	0.572563	0.741012	Depleted
HYDROCOTARNINE	829.337	0.123118	0.218507	0.563453	0.573126	0.741012	Enriched
Liquiritigenin	555.36	-0.252721	0.446962	-0.565419	0.571789	0.741012	Depleted
Deoxynogalonate	50208.4	0.64052	1.13993	0.561894	0.574188	0.741137	Enriched
Engeletin	18986.3	-0.204244	0.36312	-0.562471	0.573795	0.741137	Depleted
Anhydrorhodovibrin	113709	0.702422	1.25599	0.559257	0.575986	0.742833	Enriched
Pleuromutilin	62.332	0.727954	1.30897	0.556126	0.578125	0.744966	Enriched
Columbin	8763.91	-0.134729	0.242902	-0.554664	0.579125	0.745629	Depleted
Ergolide	18.8927	1.74538	3.17097	0.550423	0.582029	0.748741	Enriched
Psoralenoside	12580.8	0.271684	0.49609	0.547651	0.583931	0.750559	Enriched
Neodiosmin	1893.23	-0.522947	0.959922	-0.54478	0.585905	0.752466	Depleted
Hydroprotopine	670.19	-0.117454	0.217001	-0.541262	0.588327	0.754155	Depleted
Methylcyclopentane	443.687	0.158652	0.29346	0.540626	0.588765	0.754155	Enriched
Premithramycinone	53.0437	0.473653	0.877103	0.54002	0.589183	0.754155	Enriched
Veratramine	18838.2	-0.187305	0.345553	-0.542044	0.587788	0.754155	Depleted
Lochnerinine	29.9483	1.65986	3.0801	0.5389	0.589956	0.754515	Enriched
Actinorhodin	1240.68	0.168551	0.318389	0.529386	0.596537	0.757871	Enriched
Aldotetraouronic acid	3933.84	-0.0957442	0.18053	-0.530352	0.595868	0.757871	Depleted
Anofinic acid	30181.1	0.125823	0.235719	0.533784	0.593491	0.757871	Enriched
Antheraxanthin	50944.8	-0.148662	0.278575	-0.533652	0.593582	0.757871	Depleted
Antibiotic JI-20A	3468.67	0.324117	0.614604	0.527358	0.597945	0.757871	Enriched
Avermectin A1b monosaccharide	42.2631	0.858536	1.63244	0.525921	0.598943	0.757871	Enriched
Batyl Alcohol	8177.48	0.19809	0.37486	0.528437	0.597196	0.757871	Enriched
Embelin	587.457	-0.297292	0.563191	-0.52787	0.59759	0.757871	Depleted
Melicopicine	1510.47	-0.173553	0.327699	-0.529611	0.596382	0.757871	Depleted
Pantothenol	22.67	1.27341	2.41611	0.527049	0.59816	0.757871	Enriched
Purpurogallin	139.38	-0.330548	0.628601	-0.525847	0.598995	0.757871	Depleted
Trioxilin B3	1257.11	0.473757	0.895896	0.528808	0.596939	0.757871	Enriched
Yangonin	628.35	-0.144759	0.273127	-0.530006	0.596108	0.757871	Depleted
Anemarrhenasaponin I	355.417	0.478682	0.912779	0.524422	0.599985	0.7585	Enriched
Tropolone	87.1489	-0.745346	1.42437	-0.523282	0.600778	0.758878	Depleted
Homogentisate	101.38	0.550275	1.05472	0.521728	0.601859	0.759619	Enriched
Pyridoxamine phosphate	2257.57	0.240438	0.462205	0.520198	0.602926	0.759716	Enriched
Terpendole C	35577.1	-0.0788889	0.151639	-0.520241	0.602895	0.759716	Depleted
Caffeic acid	25999.6	0.283213	0.551259	0.513756	0.607422	0.764755	Enriched
Cholic acid (sodium)	1861.16	0.329277	0.642295	0.512658	0.608191	0.765095	Enriched
Deacetylcolchicine	261.759	-0.281941	0.55725	-0.505951	0.612891	0.76912	Depleted
Pseudopelletierine	689.742	-0.600723	1.18732	-0.505949	0.612893	0.76912	Depleted
Radicinin	91.1208	-0.3399	0.670491	-0.506942	0.612195	0.76912	Depleted
Dronabinol	744.996	0.203994	0.404206	0.504679	0.613784	0.76961	Enriched
Buddledin A	35840.1	0.151689	0.30112	0.50375	0.614437	0.769801	Enriched
Baohuosu	6857.88	-0.118657	0.237119	-0.500409	0.616787	0.770604	Depleted
Muricatenol	8217.48	0.179543	0.35875	0.500468	0.616745	0.770604	Enriched
Pelargonin	105526	0.100739	0.200799	0.50169	0.615886	0.770604	Enriched
Perillyl aldehyde	1299.87	0.238924	0.477861	0.499986	0.617085	0.770604	Enriched
Hydantoin-5-propionate	309.742	-0.128749	0.257897	-0.499226	0.61762	0.770607	Depleted
Hydroxyatrazine	4629.74	-0.359914	0.721909	-0.498558	0.618091	0.770607	Depleted
Nafcillin	4695.2	0.136397	0.274056	0.497697	0.618698	0.770738	Enriched
Curcumenol	7796.1	0.10846	0.218873	0.495539	0.62022	0.772008	Enriched
Tremetone	581.685	0.202882	0.413325	0.490854	0.62353	0.775499	Enriched
Dehydrooreadone	26353.2	-0.131551	0.269457	-0.488208	0.625403	0.7772	Depleted
Ascorbate	199407	0.0896796	0.184227	0.486789	0.626408	0.777819	Enriched
Biotin	1075.78	-0.0990641	0.20606	-0.480754	0.630691	0.778463	Depleted
Glucoiberverin	60.9458	1.13664	2.3599	0.481648	0.630056	0.778463	Enriched
Gomisin G	410.732	-0.134128	0.279305	-0.480219	0.631072	0.778463	Depleted
Linoleamide	2186.2	0.171025	0.353967	0.483166	0.628978	0.778463	Enriched
Melibiitol	256.527	0.568926	1.18695	0.479319	0.631712	0.778463	Enriched
Melittoside	2620.87	-0.362294	0.749662	-0.483277	0.628899	0.778463	Depleted
Neoabietinol	2229.42	0.138083	0.28672	0.481596	0.630093	0.778463	Enriched
Nitrosylsulfuric acid	190474	0.0944764	0.197269	0.478921	0.631995	0.778463	Enriched
Palmitic amide	757626	0.156435	0.32474	0.481723	0.630003	0.778463	Enriched
Versicolorone	8929.23	0.216556	0.44635	0.48517	0.627556	0.778463	Enriched
Chrysophanein	667.536	-0.160641	0.336969	-0.476724	0.633558	0.779764	Depleted
Northienamycin	2885.21	0.125651	0.264558	0.474947	0.634824	0.780697	Enriched
Alstonine	19.6912	-0.602495	1.27924	-0.470977	0.637657	0.782669	Depleted
Columbamine	873.91	-0.192963	0.409984	-0.47066	0.637883	0.782669	Depleted
Pyridoxine (Vitamin B6)	8958.97	0.203427	0.432311	0.470558	0.637957	0.782669	Enriched
Docosanoic acid	1185.35	-0.266498	0.569587	-0.467878	0.639871	0.782957	Depleted
Furfural	18687	-0.190112	0.405314	-0.46905	0.639034	0.782957	Depleted
Haploside C	3968.81	-0.14666	0.313794	-0.467376	0.640231	0.782957	Depleted
Oxalosuccinate	706.619	-0.397946	0.849344	-0.468533	0.639403	0.782957	Depleted
Folate	182.237	0.286409	0.623301	0.459503	0.645873	0.788601	Enriched
Typhaneoside	590.533	-0.129816	0.28221	-0.459999	0.645517	0.788601	Depleted
Cynaropicrin	2371.3	-0.143029	0.312136	-0.458227	0.646789	0.789093	Depleted
Chavicol	624.663	-0.121351	0.266596	-0.455187	0.648975	0.790504	Depleted
Rabelomycin	1828.12	-0.130087	0.285475	-0.455687	0.648615	0.790504	Depleted
Norfloxacin	3051.33	0.103205	0.227109	0.454428	0.649521	0.790542	Enriched
Aloesin	108.584	0.386319	0.856007	0.451304	0.651771	0.790719	Enriched
Astragaloside III	838.879	0.454922	1.00947	0.450653	0.65224	0.790719	Enriched
Butirosin A	72.1582	-0.567266	1.2543	-0.452259	0.651083	0.790719	Depleted
Geranylhydroquinone	1092.26	0.186764	0.412696	0.452547	0.650875	0.790719	Enriched
Lignans	36347.7	-0.407504	0.903041	-0.451258	0.651804	0.790719	Depleted
Proxyphylline	332.185	-0.27591	0.617736	-0.446648	0.655129	0.793595	Depleted
Ethylbenzene	39.6084	0.394996	0.891084	0.443275	0.657567	0.795064	Enriched
Eugenol acetate	15127.5	0.0952959	0.215036	0.443163	0.657648	0.795064	Enriched
Gluconic acid	586.42	0.162469	0.366896	0.442821	0.657895	0.795064	Enriched
Neoxaline	3947.35	0.211249	0.477845	0.442086	0.658427	0.795081	Enriched
Orsellinic acid	330.175	-0.176035	0.403626	-0.436134	0.66274	0.799078	Depleted
Trimetazidine	1462.74	0.257152	0.589687	0.436083	0.662777	0.799078	Enriched
Mitomycin	1367.45	-0.129969	0.300164	-0.432993	0.66502	0.801153	Depleted
Benzaldehyde	1142.37	0.279873	0.65035	0.430341	0.666948	0.802217	Enriched
Nodakenin	9544.87	-0.16617	0.385502	-0.431048	0.666433	0.802217	Depleted
Clarithromycin	38973.3	0.0717356	0.167306	0.428768	0.668092	0.802337	Enriched
Dehydrocostus Lactone	192235	0.0828539	0.19302	0.429251	0.66774	0.802337	Enriched
Undecylprodigiosin	3537.64	-0.134047	0.313228	-0.427951	0.668686	0.802424	Depleted
Dihydroprudomenin	72770.6	-0.363686	0.852592	-0.426565	0.669696	0.803008	Depleted
Betanin	21355.8	-0.229113	0.538505	-0.425462	0.6705	0.803344	Depleted
Withaferin A	743.657	-0.298897	0.706211	-0.423241	0.672119	0.804657	Depleted
Novobiocin	492.4	0.0859139	0.203659	0.421852	0.673133	0.805243	Enriched
Narciclasine	12927.4	-0.0995495	0.237784	-0.418656	0.675468	0.807062	Depleted
Nebramycin 5'	62.2429	-0.991783	2.3708	-0.418332	0.675704	0.807062	Depleted
Acetate	184.627	0.146413	0.351	0.41713	0.676583	0.807351	Enriched
DIBOA	2866.32	0.117053	0.280997	0.416564	0.676998	0.807351	Enriched
Hercynine	863.472	0.167969	0.404302	0.415454	0.67781	0.807693	Enriched
Demethyleneberberine	358.815	0.1255	0.303255	0.413844	0.678988	0.80847	Enriched
Cixiophiopogon A	232.705	0.213068	0.517225	0.411944	0.68038	0.8095	Enriched
Icosatrienoic acid	240.284	-0.252675	0.615044	-0.410824	0.681202	0.80985	Depleted
Anabasine	5618.95	-0.286556	0.704492	-0.406755	0.684188	0.81048	Depleted
Dehydroandrographolide succinate	13.8294	-0.983658	2.41636	-0.407082	0.683947	0.81048	Depleted
Demethylalangiside	2544.3	-0.129024	0.317397	-0.406507	0.68437	0.81048	Depleted
Prostaglandin A2	28.2182	-0.445275	1.08887	-0.408935	0.682588	0.81048	Depleted
Pyrocatechol	87.4472	0.163387	0.401886	0.40655	0.684339	0.81048	Enriched
Desulfoglucotropeolin	43150.4	-0.0957343	0.237009	-0.403928	0.686266	0.810928	Depleted
Gentian Violet	1455.45	0.216143	0.535222	0.403837	0.686332	0.810928	Enriched
Phorbol	1514.48	-0.218089	0.539242	-0.404437	0.685892	0.810928	Depleted
Decanoic acid	628653	0.0660667	0.164349	0.40199	0.687692	0.81191	Enriched
Aclacinomycin N	4377.04	0.0674859	0.168589	0.400297	0.688938	0.812756	Enriched
Dihydrozeatin riboside	804.317	0.241963	0.612617	0.394966	0.692868	0.816765	Enriched
Catharanthine	1742.7	0.144101	0.371065	0.388345	0.697761	0.821902	Enriched
Berbamine	29.9806	0.637392	1.64684	0.38704	0.698727	0.822409	Enriched
Butanoylphosphate	476008	0.0710291	0.184798	0.384361	0.700711	0.822853	Enriched
Grixazone B	963.899	0.162971	0.42371	0.38463	0.700512	0.822853	Enriched
Phenylpropanoate	19.3438	-0.552405	1.43473	-0.385025	0.700219	0.822853	Depleted
Cinnamyl alcohol	2746.5	0.0741651	0.194182	0.381937	0.702508	0.824333	Enriched
Sucrose 6'-phosphate	1645.44	-0.0914983	0.240579	-0.380325	0.703704	0.825107	Depleted
Dihydroneopterin phosphate	1771.51	-0.151483	0.400317	-0.378409	0.705127	0.826144	Depleted
Versiconol acetate	39.3213	0.324475	0.860012	0.377292	0.705957	0.826486	Enriched
Griffonilide	160.769	0.201244	0.536986	0.374766	0.707834	0.828053	Enriched
Glucovanillin	71.9058	-0.424724	1.14051	-0.372397	0.709597	0.829483	Depleted
Demethoxycurcumin	4606.28	-0.0830179	0.225794	-0.367671	0.713118	0.832965	Depleted
Euxanthone	87.3176	-0.200075	0.54675	-0.365935	0.714414	0.833211	Depleted
Geniposidic acid	1156.39	0.467547	1.27602	0.36641	0.714059	0.833211	Enriched
Gardenin B	21597.9	-0.163331	0.447227	-0.365208	0.714956	0.833211	Depleted
Bursehernin	26361.1	-0.0899227	0.24888	-0.361309	0.717868	0.835971	Depleted
Futalosine	120.641	-0.170283	0.484703	-0.351313	0.725354	0.843409	Depleted
Protopine	6139.34	-0.190993	0.543068	-0.351693	0.725069	0.843409	Depleted
Dihydrojasmonic Acid	37.202	-0.304095	0.876907	-0.346782	0.728755	0.846661	Depleted
Zeatin	890.887	0.112712	0.325646	0.34612	0.729253	0.846661	Enriched
Pimelate	496.691	0.235108	0.682833	0.344313	0.730611	0.847597	Enriched
Wortmannin	2688.35	-0.147714	0.432797	-0.341302	0.732876	0.849584	Depleted
Daidzein	8588.48	-0.20618	0.606348	-0.340036	0.73383	0.850047	Depleted
Brassinolide	4728.82	-0.112616	0.333641	-0.337538	0.735712	0.851115	Depleted
S-Formylglutathione	1674.59	0.192389	0.57031	0.337341	0.73586	0.851115	Enriched
Butane	1282.74	0.0995784	0.296368	0.335996	0.736874	0.851432	Enriched
Oleuropein	479.396	-0.110293	0.328734	-0.335508	0.737242	0.851432	Depleted
Putaminoxin	630.927	-0.105025	0.313796	-0.334691	0.737859	0.851503	Depleted
Glycitin	893.82	-0.140826	0.422415	-0.333383	0.738845	0.852002	Depleted
Caproic acid	162.09	0.124789	0.375773	0.332087	0.739824	0.85249	Enriched
pentanamide	927.405	-0.09677	0.294849	-0.328202	0.742759	0.855231	Depleted
Dehydrodieugenol	8242.77	-0.105366	0.323938	-0.325266	0.74498	0.857145	Depleted
Bacteriopheophytin	1.44304e+06	0.163524	0.506682	0.322734	0.746897	0.858303	Enriched
Batatasin I	2526.97	-0.0829463	0.257818	-0.321724	0.747662	0.858303	Depleted
Colforsin	351.673	0.16732	0.519834	0.321872	0.74755	0.858303	Enriched
Deoxyinosine	532.758	-0.119683	0.37558	-0.318661	0.749983	0.860324	Depleted
Anastatin B	3629.68	-0.0947434	0.299117	-0.316744	0.751438	0.860488	Depleted
Homoveratric acid	4241.27	-0.0662015	0.208365	-0.317719	0.750698	0.860488	Depleted
Sophoraflavanone B	4120.59	-0.0966746	0.305682	-0.316259	0.751806	0.860488	Depleted
Phenolic phosphate	2412.63	0.0883837	0.28117	0.314343	0.753261	0.86151	Enriched
Isobiflorin 6''-gallate	7591.06	0.0679424	0.218275	0.31127	0.755595	0.863537	Enriched
Dihydrochelirubine	4019.33	0.0790971	0.254778	0.310455	0.756215	0.863603	Enriched
Methylphosphonate	1266.72	0.0732594	0.236779	0.3094	0.757017	0.863877	Enriched
Santene	160.131	0.151428	0.497573	0.304333	0.760874	0.867634	Enriched
Proline betaine	1259.36	0.107113	0.357024	0.300015	0.764165	0.87074	Enriched
Bergenin	746	-0.0977282	0.329252	-0.296819	0.766605	0.872226	Depleted
Calcitriol	3767.72	-0.130991	0.440521	-0.297354	0.766196	0.872226	Depleted
Dopaxanthin	52.6645	-0.168871	0.576899	-0.292722	0.769735	0.872764	Depleted
Drimenin	940.816	0.190867	0.652579	0.292481	0.769919	0.872764	Enriched
Phenethicillin	428.028	0.0907753	0.309668	0.293138	0.769417	0.872764	Enriched
Pogostone	1255.73	0.0816401	0.277855	0.293822	0.768894	0.872764	Enriched
Pyridoxal 5'-phosphate hydrate	465.942	0.205955	0.702015	0.293376	0.769235	0.872764	Enriched
Hispidulin	1220.14	0.25142	0.864346	0.290879	0.771144	0.873509	Enriched
Dehydroandrographolide	1251.23	0.0713247	0.246208	0.289692	0.772052	0.873892	Enriched
Tangeritin	19508.8	-0.103629	0.360925	-0.28712	0.77402	0.875475	Depleted
Rotundic acid	1941.49	-0.125321	0.440083	-0.284768	0.775822	0.876867	Depleted
Dihydrozeatin	767.145	0.198198	0.70801	0.279937	0.779526	0.878552	Enriched
Noricaritin	8091.04	0.127885	0.455288	0.280887	0.778797	0.878552	Enriched
Sinapyl alcohol	887.653	-0.0560605	0.199221	-0.281398	0.778405	0.878552	Depleted
Tacrolimus	28508.3	-0.0738502	0.263902	-0.27984	0.779601	0.878552	Depleted
Atropaldehyde	22878.6	-0.0432598	0.156131	-0.277073	0.781724	0.880299	Depleted
Cyclohexylsulfamate	769.944	-0.187166	0.678401	-0.275893	0.78263	0.880674	Depleted
Ethylparaben	7897.2	-0.0953584	0.347301	-0.27457	0.783646	0.881003	Depleted
Podophyllotoxin	285.568	0.20487	0.747648	0.274019	0.78407	0.881003	Enriched
Isoprene	501.166	0.125923	0.46236	0.272348	0.785354	0.881801	Enriched
Isobutyl 2-furanpropionate	1041.66	-0.141663	0.522504	-0.271123	0.786297	0.882214	Depleted
Corey PG-Lactone Diol	162.47	0.145122	0.544225	0.266658	0.789733	0.885423	Enriched
Salicylic acid	3691.83	0.0507234	0.191194	0.265299	0.790779	0.88595	Enriched
Aucubin	99425.5	0.185001	0.710265	0.260468	0.794503	0.888929	Enriched
Pentalenate	91.0585	0.285267	1.09572	0.260347	0.794596	0.888929	Enriched
Bucladesine	1454.19	-0.0910417	0.354129	-0.257086	0.797112	0.890447	Depleted
Guaifenesin	2582.63	0.0715138	0.277511	0.257697	0.796641	0.890447	Enriched
Cortisol	2267.7	0.104461	0.413031	0.252913	0.800335	0.892654	Enriched
Dihydrourocanate	143.392	-0.205072	0.815028	-0.251613	0.80134	0.892654	Depleted
Nafenopin	1952.49	-0.932125	3.69171	-0.252491	0.800662	0.892654	Depleted
Terpendole G	2145.02	0.221087	0.879007	0.251519	0.801413	0.892654	Enriched
Ailanthone	8925.28	-0.0860771	0.344767	-0.249668	0.802844	0.892954	Depleted
Specnuezhenide	4356.85	-0.0673936	0.269558	-0.250015	0.802575	0.892954	Depleted
Pseudaminic acid	557.542	0.0950383	0.384209	0.247361	0.804629	0.894291	Enriched
Echinatin	11412.6	-0.122638	0.500954	-0.244809	0.806605	0.894545	Depleted
Propanoate	55.1016	-0.149564	0.607686	-0.24612	0.805589	0.894545	Depleted
Skullcapflavone II	1150.48	0.0559171	0.227941	0.245314	0.806213	0.894545	Enriched
Novobiocic acid	2836.48	-0.0875499	0.36481	-0.239988	0.81034	0.898039	Depleted
Cholesterol	5301.66	-0.125712	0.527395	-0.238365	0.811598	0.898785	Depleted
Phosphonoacetate	6037.12	-0.0491598	0.209551	-0.234595	0.814523	0.900364	Depleted
Pregnanediol	2591.59	0.103769	0.442342	0.234591	0.814526	0.900364	Enriched
Trigoforin	5749.68	0.0542099	0.231409	0.23426	0.814783	0.900364	Enriched
Dihydrocoumarin	4925.51	0.0867043	0.373162	0.23235	0.816266	0.901355	Enriched
Proansamitocin	257.029	0.33457	1.45317	0.230235	0.817909	0.902521	Enriched
Hyperoside	1568.89	-0.0958508	0.418823	-0.228857	0.81898	0.903053	Depleted
Desmosterol	15594	-0.0991123	0.436576	-0.227022	0.820407	0.90333	Depleted
Zingerone	2605.37	-0.0581315	0.255504	-0.227518	0.820021	0.90333	Depleted
Mithramycin DK	3288.41	-0.0506246	0.224665	-0.225334	0.82172	0.904127	Depleted
Gentiopicroside	19467.6	-0.113707	0.508337	-0.223684	0.823004	0.904891	Depleted
Citric acid	4417.4	0.077122	0.34996	0.220374	0.82558	0.907075	Enriched
Chromopyrrolate	65.8007	-0.285589	1.31358	-0.217412	0.827887	0.90896	Depleted
Calenduloside E	95.0525	0.137327	0.639813	0.214637	0.830051	0.910684	Enriched
Crocin	2890.69	-0.0453542	0.212629	-0.213302	0.831091	0.911175	Depleted
Biliverdin-IX-delta	81.3414	-0.110742	0.524138	-0.211284	0.832666	0.9116	Depleted
Stizolobinate	297.347	-0.11606	0.54779	-0.211869	0.832209	0.9116	Depleted
Deoxyloganin	3444.09	-0.0913108	0.436364	-0.209254	0.83425	0.912075	Depleted
Maltotriose	72490.4	0.0760611	0.363569	0.209207	0.834287	0.912075	Enriched
Pseudoginsenoside F11	737159	0.0317726	0.153862	0.206501	0.8364	0.913734	Enriched
Arachidonic Acid (peroxide free)	5404.05	0.124693	0.617786	0.201838	0.840043	0.914243	Enriched
Cephalosporin C	166.703	-0.139523	0.695618	-0.200573	0.841032	0.914243	Depleted
Cytarabine	695.701	-0.0813806	0.4047	-0.201089	0.840629	0.914243	Depleted
Pseudolaric Acid C	1414.57	-0.0632841	0.312283	-0.20265	0.839409	0.914243	Depleted
Resorcinolnaphthalein	1315.05	-0.0967205	0.476206	-0.203106	0.839052	0.914243	Depleted
Thapsigargin	2040.04	0.086399	0.429806	0.201019	0.840684	0.914243	Enriched
Thiamine acetic acid	1892.24	-0.0928631	0.458486	-0.202543	0.839492	0.914243	Depleted
Ascladiol	2934.05	-0.0511894	0.259579	-0.197202	0.84367	0.9153	Depleted
Baldrinal	1053.85	-0.0469388	0.236629	-0.198364	0.84276	0.9153	Depleted
Daphnoretin methyl ether	5319.04	0.0398504	0.208191	0.191413	0.848202	0.9153	Enriched
Deoxyshikonin	3510.49	-0.10324	0.538773	-0.191621	0.848039	0.9153	Depleted
Diflunisal	44.9596	0.141024	0.728185	0.193665	0.846438	0.9153	Enriched
Linatine	622.448	0.069567	0.357213	0.19475	0.845589	0.9153	Enriched
Methysticin	887.889	0.0659996	0.345625	0.190957	0.848559	0.9153	Enriched
Oxytocin	373.808	0.110062	0.562801	0.195561	0.844954	0.9153	Enriched
Poliumoside	14493	0.0368157	0.189567	0.194209	0.846012	0.9153	Enriched
Secologanate	2294.86	0.0477776	0.247174	0.193296	0.846728	0.9153	Enriched
Sphinganine 1-phosphate	1819.05	0.0491268	0.256271	0.191698	0.847978	0.9153	Enriched
Apiopaeonoside	1762.35	0.0925431	0.492822	0.187782	0.851048	0.917219	Enriched
Cannabidiolic acid	4597.13	0.0677632	0.362054	0.187163	0.851533	0.917219	Enriched
Aclacinomycin S	5905.02	-0.0261177	0.143746	-0.181694	0.855823	0.919905	Depleted
Raffinose	2190.41	-0.0403905	0.222031	-0.181914	0.85565	0.919905	Depleted
Sissotrin	2022.25	0.0302955	0.165987	0.182517	0.855177	0.919905	Enriched
Avermectin A1a	20261.8	0.148998	0.837854	0.177833	0.858854	0.922254	Enriched
Oleyl alcohol	3506.89	-0.0661732	0.373056	-0.177381	0.859209	0.922254	Depleted
Estrone	145.114	-0.104153	0.589767	-0.1766	0.859823	0.922268	Depleted
BENFOTIAMINE	554.574	0.0627105	0.358214	0.175064	0.861029	0.922274	Enriched
Strictosidine aglycone	100.631	-0.177178	1.00795	-0.175781	0.860466	0.922274	Depleted
Aurachin B	29.5113	0.31809	1.84116	0.172766	0.862835	0.922279	Enriched
Cystophorene	803.055	0.0875522	0.506505	0.172856	0.862765	0.922279	Enriched
Secalciferol	637.688	0.0972502	0.559138	0.173929	0.861921	0.922279	Enriched
Adenine	119.01	0.144157	0.84063	0.171486	0.863841	0.922712	Enriched
Dopaxanthin quinone	511.952	-0.0745705	0.43999	-0.169482	0.865417	0.922713	Depleted
Misoprostol	48717.9	0.0402873	0.239683	0.168085	0.866516	0.922713	Enriched
Pinocembrin	463.318	0.124358	0.732699	0.169726	0.865226	0.922713	Enriched
Propanoic acid, 2-hydroxy-3-[(4-hydroxy-1-naphthalenyl)oxy]-	115.242	0.155049	0.916886	0.169104	0.865715	0.922713	Enriched
Stizolobate	1301.41	-0.0379936	0.226602	-0.167667	0.866845	0.922713	Depleted
Carvone	468.818	-0.0378441	0.227986	-0.165993	0.868163	0.923194	Depleted
Decaketide tricyclic intermediate	23165.8	-0.0359372	0.217058	-0.165565	0.868499	0.923194	Depleted
Oxypaeoniflorin	7495.45	0.0479379	0.291477	0.164466	0.869365	0.923474	Enriched
Rosolic Acid	1500.75	-0.0625894	0.384086	-0.162957	0.870553	0.924097	Depleted
Chorismate	1098.46	0.0739239	0.465494	0.158807	0.873821	0.926754	Enriched
Sauchinone	449.255	-0.0884514	0.558943	-0.158248	0.874262	0.926754	Depleted
Demethylmethoxsalen	29.8612	-0.185182	1.21276	-0.152695	0.878639	0.930751	Depleted
Cafestol	431.4	0.0585402	0.390288	0.149992	0.880771	0.932221	Enriched
Octadecanoic acid	1468.89	-0.141533	0.947364	-0.149397	0.88124	0.932221	Depleted
Aminopterin	11808.4	0.0230884	0.159475	0.144777	0.884887	0.935434	Enriched
dAMP	255.228	-0.0600256	0.425636	-0.141026	0.88785	0.937921	Depleted
Meleagrin	85.776	-0.0696844	0.499901	-0.139396	0.889137	0.938635	Depleted
Caffeyl alcohol	7120.64	0.0654718	0.487419	0.134323	0.893147	0.942221	Enriched
Agehoustin C	15608.1	-0.0367993	0.293373	-0.125435	0.900179	0.943805	Depleted
Artonin L	1180.75	0.0471301	0.37353	0.126175	0.899593	0.943805	Enriched
Chrysin-7-O-glucuronide	670.067	0.0542963	0.430893	0.126009	0.899725	0.943805	Enriched
Deoxycoformycin	992.717	-0.110413	0.850578	-0.129809	0.896717	0.943805	Depleted
Desmethyldehydronifedipine	9354.79	-0.0265608	0.210538	-0.126157	0.899608	0.943805	Depleted
Doxycycline	17794.2	-0.0821682	0.641848	-0.128018	0.898135	0.943805	Depleted
Loganate	20954.9	0.0507003	0.396873	0.12775	0.898347	0.943805	Enriched
Raspberry ketone glucoside	212.85	-0.0372752	0.296404	-0.125758	0.899923	0.943805	Depleted
Tetrahydrobiopterin	177.997	-0.100227	0.76481	-0.131049	0.895737	0.943805	Depleted
Maleamate	4214.27	0.0383812	0.315305	0.121727	0.903115	0.946238	Enriched
Carlactone	1695.69	0.0352611	0.310572	0.113536	0.909606	0.950445	Enriched
Cetoniacytone A	127.545	-0.0807698	0.697707	-0.115765	0.907839	0.950445	Depleted
Rubusoside	7979.51	-0.0597439	0.526188	-0.113541	0.909602	0.950445	Depleted
Sinapyl aldehyde	1952.34	0.0269358	0.234398	0.114915	0.908513	0.950445	Enriched
Cochlearine	13207.8	0.0340235	0.304946	0.111572	0.911163	0.950945	Enriched
Confertifoline	1314.74	0.0573695	0.518759	0.11059	0.911942	0.950945	Enriched
Pregnan-20-one, 17-(acetyloxy)-3-hydroxy-6-methyl-, (3b,5b,6a)-	646292	0.0265759	0.239148	0.111127	0.911516	0.950945	Enriched
Arachidic acid	12421.4	0.0453344	0.417897	0.108482	0.913613	0.951397	Enriched
Licodione	126924	0.0476387	0.437065	0.108997	0.913205	0.951397	Enriched
Dihydrozeatin riboside monophosphate	611.962	-0.0487075	0.45364	-0.10737	0.914495	0.95167	Depleted
Calicheamicin T0	770.738	0.0599517	0.575431	0.104186	0.917022	0.953653	Enriched
Methylglyoxal	14671.3	-0.0183092	0.177478	-0.103163	0.917833	0.953851	Depleted
STICTIC ACID	186.463	-0.0696386	0.688797	-0.101102	0.91947	0.954906	Depleted
Bracteatin 6-O-glucoside	1226.17	-0.0509872	0.509083	-0.100155	0.920221	0.955041	Depleted
Decanal	2865.06	-0.0344387	0.356865	-0.0965034	0.923121	0.957403	Depleted
Antibiotic JI-20B	18724.9	-0.0156009	0.172632	-0.0903705	0.927993	0.959863	Depleted
Norlinolenic acid	1402.32	-0.0420378	0.459783	-0.0914297	0.927151	0.959863	Depleted
Parkinsonin A	12146.8	-0.0368115	0.400018	-0.0920245	0.926679	0.959863	Depleted
Yadanziolide A	2697.64	0.0263076	0.28999	0.0907188	0.927716	0.959863	Enriched
Diisobutyl phthalate	496158	0.0197761	0.223674	0.088415	0.929547	0.960193	Enriched
Scytalone	83.0342	-0.0459308	0.519604	-0.0883957	0.929562	0.960193	Depleted
Aristololactam I	432.746	0.025379	0.295392	0.0859164	0.931533	0.961508	Enriched
Astaxanthin	6008.94	0.0498052	0.587278	0.0848069	0.932415	0.961508	Enriched
Ziyuglycoside I	1893.34	-0.0303985	0.360037	-0.0844316	0.932713	0.961508	Depleted
Dichotosin	97.7859	0.0823936	1.0031	0.0821387	0.934536	0.962742	Enriched
Codeinone	51654.6	-0.0217496	0.271951	-0.0799761	0.936256	0.963334	Depleted
Soyasaponin Bb	416539	-0.0640024	0.801642	-0.0798391	0.936365	0.963334	Depleted
Dehypoxanthine futalosine	361.091	-0.0286404	0.367383	-0.0779578	0.937862	0.964227	Depleted
Nornicotine	1163.37	-0.0686784	0.909295	-0.0755293	0.939794	0.965044	Depleted
Rosifoliol	11977	0.022208	0.295727	0.0750965	0.940138	0.965044	Enriched
Teasterone	702.774	0.0446613	0.598758	0.0745898	0.940541	0.965044	Enriched
PSOROMIC ACID	942.35	-0.0474392	0.663613	-0.0714863	0.943011	0.966932	Depleted
Desmethylfluoxetine	8742.26	-0.0276621	0.403437	-0.068566	0.945335	0.967423	Depleted
Dihomomethionine	649411	-0.0111601	0.162895	-0.0685109	0.945379	0.967423	Depleted
Norsolorinic acid anthrone	360.499	-0.0384244	0.552585	-0.0695357	0.944563	0.967423	Depleted
Succinic acid semialdehyde	19.4109	-0.0642421	0.955916	-0.0672048	0.946419	0.967842	Depleted
Paeoniflorin	22781.7	-0.0345648	0.555157	-0.0622614	0.950355	0.971221	Depleted
Benzenebutanoic acid	270.967	-0.0188473	0.307332	-0.0613256	0.9511	0.971336	Depleted
Oleamide	40307.6	0.0235763	0.390078	0.0604398	0.951805	0.971411	Enriched
dADP	3123.1	0.0337773	0.570901	0.0591649	0.952821	0.971801	Enriched
Cepharanthine	15.6287	0.141075	2.54993	0.0553251	0.955879	0.974274	Enriched
Adynerin	27407	-0.0180859	0.336121	-0.0538078	0.957088	0.974859	Depleted
Maltoheptaose	36109.5	-0.0244599	0.518681	-0.0471579	0.962387	0.979607	Depleted
Esculetin	630.234	-0.0294846	0.688862	-0.0428019	0.965859	0.982438	Depleted
Puromycin	843.089	0.107925	2.56577	0.0420633	0.966448	0.982438	Enriched
Sinalbin	350.148	0.0273691	0.666832	0.0410436	0.967261	0.982615	Enriched
Neocnidilide	510.556	-0.0195222	0.518624	-0.0376423	0.969973	0.984068	Depleted
Spirolucidine	14456.5	0.00893093	0.234265	0.0381232	0.969589	0.984068	Enriched
Oxyphencyclimine	6716.96	-0.0166704	0.460667	-0.0361875	0.971133	0.984594	Depleted
Neopikromycin	37.6404	-0.078326	2.43056	-0.0322256	0.974292	0.987146	Depleted
Jasmine lactone	84.5374	0.0264794	0.878824	0.0301305	0.975963	0.987536	Enriched
Vasicinol	537.776	0.00788659	0.260303	0.0302977	0.97583	0.987536	Enriched
AESCULIN	548.995	-0.0139363	0.569624	-0.0244657	0.980481	0.98885	Depleted
Neoraunone	64935.6	-0.00645414	0.240358	-0.0268522	0.978578	0.98885	Depleted
Phlorizin chalcone	98.2063	0.0190511	0.773409	0.0246327	0.980348	0.98885	Enriched
Resmethrin	8032.37	0.0109538	0.400374	0.027359	0.978173	0.98885	Enriched
Tenuifoliside C	4799.27	-0.0180295	0.729557	-0.024713	0.980284	0.98885	Depleted
CHRYSANTHEMIC ACID, ETHYL ESTER	4270.75	0.00947284	0.478672	0.0197898	0.984211	0.989364	Enriched
Hexahydrocurcumin	223.8	-0.0132651	0.60917	-0.0217757	0.982627	0.989364	Depleted
Labienoxime	520.581	0.0107153	0.479952	0.0223257	0.982188	0.989364	Enriched
Liquiritin	2128.35	-0.00672992	0.324869	-0.0207158	0.983472	0.989364	Depleted
Prim-O-glucosylcimifugin	888.928	-0.0111086	0.551039	-0.0201594	0.983916	0.989364	Depleted
Quinate	575.429	-0.00895261	0.475203	-0.0188396	0.984969	0.989478	Depleted
Zeinoxanthin	66.6989	-0.024001	1.35847	-0.0176677	0.985904	0.98977	Depleted
neo-gambogic acid	129.948	0.01889	1.16744	0.0161807	0.98709	0.990314	Enriched
Prohydrojasmon (racemate)	1238.16	-0.00382785	0.384833	-0.00994678	0.992064	0.994654	Depleted
Yohimbine	49.6346	0.00677126	0.757736	0.00893617	0.99287	0.994813	Enriched
Geosmin	2136.21	-0.0020214	0.266242	-0.00759237	0.993942	0.995238	Depleted
Avermectin A1a aglycone	600.679	-0.000443689	0.465652	-0.000952835	0.99924	0.999891	Depleted
Chlorogenic Acid	739.322	-1.4e-05	0.397776	-3.53e-05	0.999972	0.999972	Depleted
Ankorine	6.02897	-0.479245	1.3088	-0.366173	0.714236	NA	Depleted
Antiarol	5.75769	-0.615355	1.51163	-0.407079	0.68395	NA	Depleted
Benzylbutylphthalate	363.282	25.2026	3.90689	6.45082	NA	NA	Enriched
Bilirubin	0	NA	NA	NA	NA	NA	Enriched
Bufuralol	950.454	-5.49846	3.72743	-1.47514	NA	NA	Depleted
Butyl lactate	0	NA	NA	NA	NA	NA	Enriched
Chenodeoxycholate	3582.38	4.34869	1.63527	2.65931	NA	NA	Enriched
Coproporphyrin I	3.37528	-4.06515	3.49465	-1.16325	0.244728	NA	Depleted
Coumestrol	0	NA	NA	NA	NA	NA	Enriched
Creatine	0	NA	NA	NA	NA	NA	Enriched
Dacarbazine	6.04282	0.828227	2.7792	0.29801	0.765696	NA	Enriched
Dehydrochorismic acid	10.1497	3.28036	1.44708	2.26687	0.0233979	NA	Enriched
Deltonin	1627.53	4.03998	1.41033	2.86457	NA	NA	Enriched
Demethyl-desacetyl-rifamycin S	2.73036	2.90253	2.89332	1.00318	0.315773	NA	Enriched
Dicyclohexylcarbodiimide	0	NA	NA	NA	NA	NA	Enriched
Digalacturonate	5.08621	0.307928	1.88899	0.163012	0.870509	NA	Enriched
Dolichotheline	7.72801	-6.29778	3.91225	-1.60976	0.107451	NA	Depleted
Dyphylline	150.521	-1.87445	1.88938	-0.992097	NA	NA	Depleted
Echinenone	4.45889	5.66407	3.9174	1.44588	0.148212	NA	Enriched
Enkephalin L	0	NA	NA	NA	NA	NA	Enriched
Enprofylline	5671.02	-6.01145	1.56131	-3.85026	NA	NA	Depleted
Eremolactone	4.54573	-1.12417	1.98378	-0.566681	0.570931	NA	Depleted
Ergothioneine	1293.11	-4.20035	1.65101	-2.54411	NA	NA	Depleted
Glaucarubin	13872.3	-1.42183	1.22668	-1.15909	NA	NA	Depleted
Glutathionylspermidine	6.13977	1.19985	1.92302	0.623938	0.532668	NA	Enriched
Glutathionylspermine	196.554	-0.783227	1.49744	-0.523044	NA	NA	Depleted
Helenalin	1638.16	6.16386	3.72696	1.65386	NA	NA	Enriched
Hexahomomethionine	3.73658	0.310063	3.71758	0.0834046	0.93353	NA	Enriched
Homotrypanothione disulfide	0	NA	NA	NA	NA	NA	Enriched
Hydroxyphenyllactic acid	5011.57	-7.81698	2.70768	-2.88696	NA	NA	Depleted
Hygromycin B	13362	-30	3.90677	-7.67898	NA	NA	Depleted
Icosenoic acid	1.04928	3.57879	3.9517	0.905632	0.365131	NA	Enriched
Incensole oxide	0	NA	NA	NA	NA	NA	Enriched
Lamivudine	25.6517	1.58383	3.73447	0.424112	NA	NA	Enriched
Levopimarinol	5.81629	-1.04128	3.76234	-0.276763	0.781962	NA	Depleted
Lupanine	4.88401	3.86396	3.87474	0.997218	0.318659	NA	Enriched
Lycocernuine	7260.88	2.43715	1.99009	1.22464	NA	NA	Enriched
Mannitol	20.3527	21.1905	3.90909	5.42082	NA	NA	Enriched
Marmesin	639.788	0.683617	3.72527	0.183508	NA	NA	Enriched
Mithramycin	1764.36	6.4674	3.72724	1.73517	NA	NA	Enriched
Mulberroside C	17.0277	-1.86524	2.68092	-0.695745	NA	NA	Depleted
Nebramine	3.75521	-5.25666	3.91805	-1.34165	0.179709	NA	Depleted
Neobanol	3727.86	4.75353	2.15507	2.20575	NA	NA	Enriched
Olmesartan	62.5312	-3.57977	1.63034	-2.19571	NA	NA	Depleted
Panatellin	8514.61	-2.87759	3.72501	-0.772505	NA	NA	Depleted
Pantetheine	0	NA	NA	NA	NA	NA	Enriched
Phenethylamine	0	NA	NA	NA	NA	NA	Enriched
Phenylacetylglutamine	1.71732	-4.12842	3.93139	-1.05012	0.293665	NA	Depleted
Phloretin	1665.04	-1.91626	0.94394	-2.03006	NA	NA	Depleted
Proansamycin X	0	NA	NA	NA	NA	NA	Enriched
Propamocarb	8.68936	5.63887	3.24499	1.73772	0.0822607	NA	Enriched
Propoxycaine	1.23648	-3.65533	3.9409	-0.927535	0.353649	NA	Depleted
Protoporphyrin	2.909	4.00832	3.58105	1.11931	0.263006	NA	Enriched
Psilocin	3.59226	-1.30012	2.57868	-0.50418	0.614135	NA	Depleted
Pyridoxal	2.70761	-0.931875	2.88405	-0.323113	0.74661	NA	Depleted
Pyridoxal phosphate	0	NA	NA	NA	NA	NA	Enriched
Reserpine	0.47616	-2.27737	3.99488	-0.570071	0.568629	NA	Depleted
Retronecine	29.2851	-2.44768	1.76855	-1.384	NA	NA	Depleted
Sedoheptulose	10.4795	-0.460502	1.31057	-0.351374	0.725308	NA	Depleted
Shikonin	0.772801	-2.97818	3.96121	-0.751835	0.45215	NA	Depleted
Solavetivone	1490.74	-3.41769	2.32978	-1.46695	NA	NA	Depleted
Stemmadenine	0	NA	NA	NA	NA	NA	Enriched
Streptomycin	0.30912	-1.65953	4.04119	-0.410655	0.681326	NA	Depleted
Tabtoxin	0	NA	NA	NA	NA	NA	Enriched
Tebutam	1417.59	-27.0401	3.90679	-6.92131	NA	NA	Depleted
Testosterone	0	NA	NA	NA	NA	NA	Enriched
Tetrahydrocurcumin	2.57762	-0.581505	3.80111	-0.152983	0.878412	NA	Depleted
Thymol	143.787	6.84575	2.63229	2.60068	NA	NA	Enriched
Trifolian	2.41945	-0.850625	3.81017	-0.223251	0.82334	NA	Depleted
Trioxilin A3	8.92982	1.55781	3.41538	0.456116	0.648306	NA	Enriched
Undecanoic gamma-lactone	6.53833	-3.54026	3.21567	-1.10094	0.270924	NA	Depleted
Vibriobactin	1.58686	4.17479	3.82864	1.09041	0.275532	NA	Enriched
ZM 336372	0	NA	NA	NA	NA	NA	Enriched
