# Supplementary material for: Sustained organic amendments utilization enhances ratoon crop growth and soil quality by enriching beneficial metabolites and suppressing pathogenic bacteria
Source: Front Plant Sci. 2023 Sep 18;14:1273546. doi: 10.3389/fpls.2023.1273546 (PMC10544933; doi:10.3389/fpls.2023.1273546)
Supplement: Supplementary file 6 [file Table_5.xlsx]

## Sheet: BCRhi_vs_CKRhi_treatmentCKRhi_V
Table S5. Enriched and depleted metabolites identified in the root tissue of the CK treatment compared with the root tissue of the FM amendment.
Metabolites	baseMean	log2FoldChange	lfcSE	stat	pvalue	padj	Metabolites performance
Kamebakaurin	588.697	-8.3495	0.858425	-9.72653	2.32e-22	3.57e-19	Depleted
Atorvastatin	1016.94	5.59873	0.597223	9.37461	6.94e-21	5.33e-18	Enriched
Abscisate	764.172	-7.48267	0.904046	-8.27687	1.26e-16	6.47e-14	Depleted
Hamaudol	656.096	12.8852	1.81964	7.08118	1.43e-12	5.48e-10	Enriched
Abscisic acid glucose ester	1605.61	2.10535	0.321183	6.55499	5.56e-11	1.71e-08	Enriched
Naphthoherniarin	77266.9	2.15222	0.338039	6.36678	1.93e-10	4.94e-08	Enriched
Dolichotheline	138.48	-10.4443	1.69472	-6.16286	7.14e-10	1.57e-07	Depleted
Echitovenine	1698.31	4.36554	0.722046	6.04607	1.48e-09	2.85e-07	Enriched
D-Pinitol	2876.91	5.18264	0.860766	6.02096	1.73e-09	2.96e-07	Enriched
Kaempferol	1101.98	-1.89405	0.318759	-5.94195	2.82e-09	4.32e-07	Depleted
Luteolin	23042.2	4.00687	0.676667	5.92148	3.19e-09	4.44e-07	Enriched
Strictosamide	876.574	-1.9318	0.327006	-5.90755	3.47e-09	4.44e-07	Depleted
Naringenin	116645	1.67434	0.289749	5.7786	7.53e-09	8.89e-07	Enriched
Aminohippuric acid	34798.1	-3.29826	0.573197	-5.75414	8.71e-09	9.55e-07	Depleted
Troxerutin	2214.17	-4.25137	0.741709	-5.73186	9.93e-09	1.02e-06	Depleted
Floribundoside	85927.3	1.92942	0.357346	5.39929	6.69e-08	6.42e-06	Enriched
Yuccaol A	7061.99	2.11348	0.394403	5.35869	8.38e-08	7.57e-06	Enriched
Coumaryl acetate	879.922	3.68427	0.696857	5.28698	1.24e-07	1e-05	Enriched
Dihydrokalafungin	9734.18	4.30918	0.814364	5.29146	1.21e-07	1e-05	Enriched
Hydrogenobyrinate a,c diamide	642.001	1.82448	0.352931	5.1695	2.35e-07	1.8e-05	Enriched
Picrotin	66313.4	-0.758486	0.147448	-5.14408	2.69e-07	1.97e-05	Depleted
Euparotin acetate	76226.4	-1.46094	0.288289	-5.06762	4.03e-07	2.81e-05	Depleted
Macrozamin	1497.53	1.40527	0.280338	5.01278	5.36e-07	3.58e-05	Enriched
Gitogenin	6154.39	-0.716998	0.143887	-4.98305	6.26e-07	3.73e-05	Depleted
Orcinol gentiobioside	26989.9	1.96446	0.394389	4.98101	6.33e-07	3.73e-05	Enriched
Pseudobaptigenin 7-O-laminaribioside	35455	1.94296	0.38985	4.98386	6.23e-07	3.73e-05	Enriched
Leridol	3004.84	-1.47669	0.297633	-4.96145	7e-07	3.98e-05	Depleted
Alysifolinone	3218.58	1.60933	0.325043	4.95113	7.38e-07	4.04e-05	Enriched
Mupirocin	1094.58	1.84831	0.377142	4.90085	9.54e-07	5.05e-05	Enriched
Biliverdin-IX-beta	416.194	-5.53922	1.13181	-4.89415	9.87e-07	5.05e-05	Depleted
Versiconol	1321.85	-3.20907	0.657896	-4.87778	1.07e-06	5.31e-05	Depleted
Wogonin	67572.3	-2.42556	0.501186	-4.83965	1.3e-06	6.24e-05	Depleted
Hydroxyphenyllactic acid	3790.27	-7.39644	1.59288	-4.64344	3.43e-06	0.000159387	Depleted
Nogalamycin	3551.97	1.91205	0.421948	4.53148	5.86e-06	0.000264438	Enriched
Rutacridone	10016	-1.34559	0.299104	-4.49872	6.84e-06	0.000299821	Depleted
Minoxidil	8101.93	1.15656	0.258786	4.46918	7.85e-06	0.000334797	Enriched
Biochanin A 7-O-(6-O-malonyl-beta-D-glucoside)	2318.99	2.51339	0.565569	4.44401	8.83e-06	0.000366317	Enriched
Adhumulinic acid	449.169	-4.40499	0.996434	-4.42076	9.84e-06	0.000397299	Depleted
Periplocin	1155.02	1.1653	0.264003	4.41396	1.01e-05	0.000399473	Enriched
Kojic Acid	4864.1	-1.60276	0.364058	-4.40248	1.07e-05	0.000410693	Depleted
Loganin	2703.61	1.3613	0.310099	4.3899	1.13e-05	0.000424569	Enriched
Salidroside	278.761	-3.29432	0.753691	-4.37092	1.24e-05	0.000452179	Depleted
Lepadin D	4870.7	3.8818	0.889844	4.36234	1.29e-05	0.000459344	Enriched
Hydroxysafflor yellow A	2197.09	1.25011	0.287719	4.3449	1.39e-05	0.000486111	Enriched
Haemanthamine	958.109	1.82125	0.420611	4.33002	1.49e-05	0.000508573	Enriched
Brevicornin	20100.8	-1.24408	0.289002	-4.30474	1.67e-05	0.000546021	Depleted
Icosatrienoic acid	560.078	-2.01595	0.46801	-4.30749	1.65e-05	0.000546021	Depleted
Melafolone	26698.1	-0.948911	0.222139	-4.2717	1.94e-05	0.000620371	Depleted
Protochlorophyllide	606.696	1.65095	0.389572	4.23785	2.26e-05	0.000706953	Enriched
Ascochitin	6542.4	3.81667	0.903517	4.22423	2.4e-05	0.000736051	Enriched
Pantothenic Acid	10906.7	1.98641	0.471105	4.21649	2.48e-05	0.000746825	Enriched
Methylitaconate	230.66	3.72274	0.888397	4.1904	2.78e-05	0.000821984	Enriched
CEAROIN	999.869	1.75948	0.421653	4.17282	3.01e-05	0.000871332	Enriched
Diosmetin	858.722	-1.71883	0.420315	-4.08939	4.33e-05	0.00122944	Depleted
Calcitetrol	946.138	-3.22067	0.788464	-4.08474	4.41e-05	0.00123152	Depleted
Pantothenate	35218.9	1.49144	0.366367	4.07089	4.68e-05	0.00128374	Enriched
Coleone A	1897.15	-1.02286	0.251666	-4.06437	4.82e-05	0.00129701	Depleted
Hexadecanoic acid	873.524	1.45541	0.360568	4.03644	5.43e-05	0.00143622	Enriched
Betalamic acid	2731.4	-1.39327	0.345892	-4.02805	5.62e-05	0.00146324	Depleted
Ricinoleic Acid methyl ester	107396	0.80225	0.200445	4.00234	6.27e-05	0.00159346	Enriched
Salvianin	845339	3.28932	0.822316	4.00007	6.33e-05	0.00159346	Enriched
Benzoylpaeoniflorin	47807.4	-1.47389	0.368873	-3.99567	6.45e-05	0.0015972	Depleted
Angelicain	6824.33	-2.42553	0.609215	-3.9814	6.85e-05	0.00166923	Depleted
Oroxin B	36918.2	2.44465	0.619102	3.94871	7.86e-05	0.00188457	Enriched
Pyrethrosin	134.402	-3.18731	0.809727	-3.93628	8.28e-05	0.00195424	Depleted
Garcinone D	973.367	-2.81734	0.7173	-3.92771	8.58e-05	0.00199456	Depleted
Phloretin	2420.72	-2.5505	0.656453	-3.88528	0.000102213	0.00234175	Depleted
Versiconal	1125.54	1.93768	0.501868	3.86093	0.000112957	0.00254985	Enriched
Pluviatolide	9360.66	3.12536	0.813293	3.84284	0.000121619	0.00266692	Enriched
Rotenone	2720.44	-0.950604	0.247368	-3.84287	0.000121603	0.00266692	Depleted
Haginin A	11295.3	-3.26299	0.85174	-3.83097	0.000127637	0.00275948	Depleted
Slaframine	616.259	2.20484	0.577226	3.81971	0.000133606	0.00284099	Enriched
Toxicarolisoflavone	2837.85	-0.689652	0.180681	-3.81695	0.000135109	0.00284099	Depleted
Maltopentaose	5708.88	0.870728	0.229091	3.80079	0.000144238	0.00299196	Enriched
Bestatin	93.3909	3.54886	0.938295	3.78224	0.00015542	0.00313773	Enriched
Gemfibrozil	167.868	3.95513	1.04675	3.7785	0.000157778	0.00313773	Enriched
Homotrypanothione	34047.5	-1.68552	0.446392	-3.77588	0.000159442	0.00313773	Depleted
Vanillylmandelic acid	3438.67	-1.3114	0.346476	-3.78495	0.000153739	0.00313773	Depleted
Pregnenolone	2022.11	3.17153	0.8443	3.75641	0.000172371	0.00334924	Enriched
Lactulose	779.731	-1.59972	0.427365	-3.74322	0.000181678	0.00340093	Depleted
Swertiamarin	1417.55	-1.23193	0.329082	-3.74353	0.000181451	0.00340093	Depleted
Xanthoxin	798.485	-1.86897	0.498579	-3.74859	0.000177828	0.00340093	Depleted
Simvastatin	1358.34	-3.4835	0.933469	-3.73178	0.000190129	0.00351624	Depleted
Prochlorperazine	10451	-0.884945	0.239839	-3.68975	0.000224471	0.00409663	Depleted
Uridine	39062.8	2.2283	0.604355	3.68707	0.000226849	0.00409663	Enriched
Diltiazem	675.71	1.74352	0.474829	3.67188	0.000240772	0.00424818	Enriched
Glucuronolactone	475.214	-3.37588	0.919389	-3.67188	0.000240776	0.00424818	Depleted
Erbstatin Analog	5182.96	-1.53332	0.423799	-3.61803	0.00029685	0.00511983	Depleted
Volicitin	27.5337	8.31005	2.29658	3.61844	0.000296386	0.00511983	Enriched
Curculigoside	493426	2.5855	0.715631	3.61289	0.000302801	0.00516282	Enriched
Trigonelline	15915.7	1.47052	0.407334	3.61011	0.00030607	0.00516282	Enriched
Eupalinolide A	1307.28	-2.35746	0.655419	-3.59687	0.000322066	0.00532457	Depleted
Isosakuranin	11267.1	2.20436	0.613404	3.59366	0.000326065	0.00532457	Enriched
Sclareol	107.825	-10.0831	2.80486	-3.59485	0.000324573	0.00532457	Depleted
Deoxyadenosine	882.349	-2.31614	0.646838	-3.58071	0.000342659	0.00549908	Depleted
Thiourocanic acid	7778.64	2.35623	0.658208	3.57975	0.000343917	0.00549908	Enriched
Sibiricose A5	4237.61	1.31408	0.368235	3.56858	0.000358919	0.0056798	Enriched
Cyanin	1589.73	-0.507222	0.142516	-3.55904	0.000372206	0.00582996	Depleted
Neoliquiritin	1073.98	-3.20425	0.90183	-3.55305	0.000380795	0.00590425	Depleted
Odoriflavene	79616.5	-2.02414	0.570346	-3.54897	0.000386734	0.00593637	Depleted
Ganodosterone	9245.9	-2.41647	0.685373	-3.52578	0.00042224	0.00623335	Depleted
Parishin B	12019.1	-1.72657	0.48901	-3.53074	0.000414393	0.00623335	Depleted
Parthenin	479.629	-2.34256	0.663403	-3.53112	0.000413803	0.00623335	Depleted
Sinapoyl aldehyde	294.298	2.55902	0.725813	3.52573	0.000422325	0.00623335	Enriched
Narcissin	17412.9	1.7343	0.492429	3.52193	0.000428412	0.00626297	Enriched
Afzelechin	375.878	2.00008	0.569275	3.51338	0.000442452	0.00633911	Enriched
Diplotropin	10683.9	-0.992845	0.282761	-3.51125	0.000446009	0.00633911	Depleted
Sophoraflavone A	2256.9	-1.0746	0.305699	-3.51522	0.000439392	0.00633911	Depleted
Gluconolactone	1014.25	1.21704	0.347265	3.50464	0.000457222	0.00643886	Enriched
Deacetylasperulosidic Acid	21477.6	1.72231	0.495372	3.47681	0.000507418	0.00708079	Enriched
Erythritol	275.05	2.89801	0.835127	3.47015	0.000520175	0.0071934	Enriched
Misoprostol (free acid)	20793.4	0.892082	0.257689	3.46186	0.000536455	0.0073523	Enriched
Cytisine	1790.18	3.0634	0.892076	3.43401	0.000594713	0.00807863	Enriched
Cyclopassifloic acid C	8220.4	0.608895	0.177584	3.42878	0.00060631	0.00816391	Enriched
Isoplumbagin	2773.71	2.45618	0.7217	3.40332	0.000665727	0.00888601	Enriched
Baohuoside I	359.713	-1.44202	0.426258	-3.38297	0.000717053	0.00946164	Depleted
Daidzin	508.617	3.19906	0.946076	3.3814	0.000721181	0.00946164	Enriched
Amaranthin	251576	2.35309	0.69677	3.37714	0.000732431	0.00952781	Enriched
Aerobactin	5413.35	-1.21524	0.360449	-3.37146	0.000747712	0.00964486	Depleted
Koparin	10612.7	-2.49015	0.741017	-3.36046	0.00077814	0.00995371	Depleted
Glucosyringic acid	67812.3	-0.89126	0.266289	-3.34697	0.000817015	0.0103646	Depleted
Crotmadine	17599.5	0.790286	0.236446	3.34235	0.000830723	0.0103733	Enriched
Tubulosine	4517.22	0.753309	0.225394	3.34219	0.000831212	0.0103733	Enriched
Enprofylline	1192.93	-3.65789	1.10021	-3.32472	0.000885064	0.0109065	Depleted
Perlolyrine	11708.4	-0.696648	0.209597	-3.32375	0.000888153	0.0109065	Depleted
Baccatin III	2742.18	-1.54599	0.467841	-3.30451	0.000951409	0.0114742	Depleted
Ouabagenin	4009.41	2.4446	0.740063	3.30324	0.000955751	0.0114742	Enriched
Rutaevin	7009	0.861884	0.260945	3.30293	0.000956804	0.0114742	Enriched
Prostaglandin D1 Alcohol	1949.66	0.499094	0.153159	3.25867	0.00111934	0.0133193	Enriched
Cimiracemoside D	25405.5	1.49759	0.460158	3.25452	0.00113585	0.0134118	Enriched
Grandiflorone	1515.97	-3.98945	1.22738	-3.25038	0.00115251	0.0135046	Depleted
Premithramycin A3'	4101.61	-0.907893	0.280676	-3.23466	0.00121787	0.0140558	Depleted
Vidarabine	75270.7	-1.14908	0.355083	-3.23607	0.00121186	0.0140558	Depleted
Quercitrin	288.616	5.6202	1.74123	3.22771	0.00124786	0.0142945	Enriched
Isoscopoletin	763.726	-1.08231	0.335706	-3.224	0.00126415	0.0143739	Depleted
Acylated phloroglucinol	349.317	-3.6366	1.13166	-3.21351	0.00131125	0.0143821	Depleted
Camptothecin	3016.47	-1.17095	0.363783	-3.21883	0.00128717	0.0143821	Depleted
Pelargonidin	8970.64	-2.57349	0.799552	-3.21866	0.0012879	0.0143821	Depleted
Pseudobaptigenin	670.187	0.925517	0.288018	3.2134	0.00131172	0.0143821	Enriched
Pseudoginsenoside RT5	10163.3	0.879275	0.27361	3.21361	0.0013108	0.0143821	Enriched
Cholic acid	369.17	-2.68235	0.83808	-3.20059	0.00137146	0.0149305	Depleted
Nimodipine	45046.9	-1.06828	0.334254	-3.19602	0.00139337	0.0150621	Depleted
Pristimerin	1126.71	1.33756	0.419658	3.18725	0.0014363	0.0154176	Enriched
Ciliatocholate	138.38	-2.70899	0.867064	-3.12433	0.00178211	0.0189623	Depleted
Fluridone	12731.8	-0.936428	0.299866	-3.12283	0.00179123	0.0189623	Depleted
Deserpidine	454.223	2.24987	0.723042	3.11167	0.00186031	0.0195587	Enriched
Artocarpetin B	4996.07	-0.925963	0.298088	-3.10634	0.00189417	0.0196456	Depleted
Rumenic acid	882.433	2.29485	0.73864	3.10687	0.00189082	0.0196456	Enriched
Pinobanksin	1915.78	-3.23756	1.04545	-3.09682	0.00195608	0.0201516	Depleted
Berberine	4103.65	3.22797	1.04653	3.08445	0.00203926	0.0208684	Enriched
Clorobiocin	15815.4	1.34373	0.438228	3.06629	0.00216735	0.0220026	Enriched
Traumatin	200.897	-4.26573	1.39188	-3.06472	0.00217876	0.0220026	Depleted
Isoscoparin	93873.5	1.24743	0.407807	3.05887	0.00222176	0.0222902	Enriched
Orotidine	4490.72	-2.2831	0.746879	-3.05685	0.00223678	0.0222951	Depleted
Miraxanthin-V	1080.24	-0.539731	0.177035	-3.04872	0.00229815	0.0227591	Depleted
Aphidicolin	13068.8	0.6282	0.206861	3.03682	0.00239091	0.0233762	Enriched
Benzene	852.246	-0.98378	0.323951	-3.03681	0.00239092	0.0233762	Depleted
Ligustroflavone	26044.7	1.70321	0.561485	3.03339	0.0024182	0.0234933	Enriched
Helicid	4370.25	-0.854736	0.283132	-3.01886	0.00253728	0.0244348	Depleted
Ribothymidine	434.17	-4.19101	1.38881	-3.01771	0.00254695	0.0244348	Depleted
Benzoquinoneacetic acid	356.445	-4.03305	1.34265	-3.0038	0.00266634	0.0254213	Depleted
Edrophonium	50.2182	9.17734	3.06073	2.99842	0.00271387	0.0257147	Enriched
Choline	458.236	1.0549	0.35328	2.98602	0.00282638	0.0266165	Enriched
Cannabichromene	465.549	-4.44029	1.48916	-2.98174	0.00286611	0.0268261	Depleted
Formononetin	333.366	-2.6744	0.899503	-2.97319	0.00294719	0.0274178	Depleted
Sibiricose A6	14227.7	-0.653772	0.220036	-2.97121	0.00296631	0.0274294	Depleted
Androstenedione	22533.8	0.77252	0.260708	2.96317	0.00304492	0.0279146	Enriched
Itaconate	346.873	1.02772	0.346951	2.96213	0.00305515	0.0279146	Enriched
Tylactone	8286.42	1.15402	0.390054	2.95862	0.00309019	0.0280677	Enriched
Deoxyribose	284.297	1.34461	0.455054	2.95483	0.00312841	0.0282477	Enriched
Maltotetraose	2134.31	0.799034	0.270615	2.95266	0.00315052	0.028281	Enriched
Acadesine (Drug)	2346.28	-1.16938	0.397242	-2.94374	0.0032427	0.0289393	Depleted
Cephalosporin C	342.496	-1.70571	0.58204	-2.93057	0.00338342	0.0300205	Depleted
Ferruginol	1561.58	2.06879	0.706535	2.92807	0.00341068	0.0300885	Enriched
Neoeriocitrin	22902.1	-0.900447	0.308881	-2.91519	0.00355471	0.0310027	Depleted
Quinol glucuronide	20362.7	-1.1895	0.408014	-2.91534	0.003553	0.0310027	Depleted
Guanosine	4751.54	1.75532	0.604501	2.90375	0.00368724	0.0319769	Enriched
Trandolapril	33279.2	3.0096	1.03928	2.89585	0.00378133	0.0326087	Enriched
Linoleate	1386.49	1.89167	0.656877	2.87979	0.00397945	0.0339358	Enriched
Tebutam	243.254	-11.2568	3.90693	-2.88124	0.0039612	0.0339358	Depleted
Astilbin	21070.5	-1.47049	0.512002	-2.87204	0.00407834	0.0344126	Depleted
Sipeimine-3beta-D-glucoside	706.966	1.57854	0.549652	2.87189	0.00408019	0.0344126	Enriched
Spinacetin 3-O-sulfate	2870.86	-0.768351	0.267751	-2.86965	0.00410923	0.0344681	Depleted
Blue pigment	1762.88	-1.60955	0.561912	-2.86442	0.00417774	0.034688	Depleted
Homoplantaginin	6023.88	0.637578	0.222621	2.86397	0.0041837	0.034688	Enriched
Morroniside	18655	-1.53126	0.534939	-2.86249	0.00420324	0.034688	Depleted
Atraric acid	30771	-0.739051	0.259915	-2.84343	0.00446307	0.0364383	Depleted
Cycloserine	189132	1.17635	0.413707	2.84344	0.00446299	0.0364383	Enriched
Glycyrin	15536.7	-0.436821	0.153715	-2.84176	0.00448654	0.0364383	Depleted
Desmethylxanthohumol	1207.86	-1.13094	0.400043	-2.82706	0.00469773	0.0379527	Depleted
Deguelin(-)	8082.93	-0.597493	0.211599	-2.82371	0.00474721	0.0381516	Depleted
Loganic acid	871.324	-1.3393	0.475953	-2.81393	0.00489402	0.0391267	Depleted
Spheroidenone	3660.17	2.10457	0.74956	2.80775	0.00498894	0.0396789	Enriched
Asplenetin	2535.98	-0.841133	0.300624	-2.79796	0.00514267	0.0405671	Depleted
Irisflorentin	50926.4	2.42583	0.867209	2.79728	0.00515348	0.0405671	Enriched
Glucoberteroin	7127.26	1.206	0.431546	2.79461	0.00519628	0.0406953	Enriched
Mifepristone	7281.07	1.21551	0.439727	2.76424	0.00570557	0.0444571	Enriched
Abyssinoflavanone IV	1718.72	-0.855788	0.310084	-2.75986	0.00578267	0.0448303	Depleted
Procerin	2252.47	-1.59551	0.578504	-2.758	0.00581561	0.0448591	Depleted
Encelin	5309.94	-2.64188	0.964217	-2.73993	0.00614532	0.0471653	Depleted
Nevirapine	4206.12	-0.572264	0.209163	-2.73598	0.00621955	0.0472624	Depleted
Xanthosine 5'-phosphate	51582.4	1.24916	0.456404	2.73697	0.00620085	0.0472624	Enriched
Thymol methyl ether	913.944	1.34307	0.492015	2.72974	0.0063384	0.0479283	Enriched
Sebacic acid	5301.79	1.0293	0.377405	2.7273	0.00638542	0.0480472	Enriched
Deslanoside	62.0992	2.82781	1.03856	2.72282	0.00647283	0.048232	Enriched
Phenylacetic acid	1826.6	1.30475	0.479167	2.72295	0.00647021	0.048232	Enriched
Dihydrophaseic acid	28910.2	-3.06211	1.12749	-2.71586	0.00661034	0.048783	Depleted
Muramic acid	212.026	-1.17912	0.433996	-2.7169	0.00658962	0.048783	Depleted
Allomaltol	10309.5	0.468547	0.173363	2.70269	0.00687813	0.0498015	Enriched
Moracin A	10705	-0.943963	0.349048	-2.70439	0.00684301	0.0498015	Depleted
Pentahydroxyflavanone	6981.3	-1.63442	0.604519	-2.70368	0.0068577	0.0498015	Depleted
Protodeoxyviolaceinic acid	1179.31	0.58788	0.21747	2.70327	0.00686604	0.0498015	Enriched
Pisatin	1625.47	-1.00537	0.372273	-2.70063	0.00692081	0.0498753	Depleted
Primary fluorescent chlorophyll catabolite	62.5254	-4.42261	1.63936	-2.69777	0.0069805	0.0500704	Depleted
Epmedin C	1769.29	-1.39349	0.519122	-2.68432	0.00726783	0.0512479	Depleted
Hydroxyamobarbital	12650.3	1.35903	0.506364	2.6839	0.00727697	0.0512479	Enriched
Morphinone	180.83	-2.27228	0.84654	-2.68419	0.00727054	0.0512479	Depleted
Orcinol	6254.03	-0.846995	0.315591	-2.68384	0.00727821	0.0512479	Depleted
Naringin	2520.06	-0.688512	0.256945	-2.67961	0.00737071	0.0516623	Depleted
Megastigmatrienone	232.131	-2.29397	0.857331	-2.67571	0.00745704	0.0520298	Depleted
Azacitidine	6080.38	-0.634196	0.238576	-2.65825	0.00785477	0.0540676	Depleted
Haematoxylin	644.944	-1.62544	0.611319	-2.65891	0.00783943	0.0540676	Depleted
Toluene	299.458	1.09305	0.410814	2.66068	0.0077983	0.0540676	Enriched
Harpagide	23032.2	0.973877	0.367102	2.65288	0.00798079	0.0544467	Enriched
Moracin M	49744.1	1.5807	0.595715	2.65345	0.00796739	0.0544467	Enriched
Corylifol A	249.673	1.30332	0.4924	2.64686	0.00812422	0.0550229	Enriched
Vicine	628.252	-1.84022	0.695385	-2.64633	0.00813693	0.0550229	Depleted
Amygdalin	6917.78	-0.61889	0.234985	-2.63374	0.00844505	0.0563615	Depleted
D-Ribose 5-phosphate	3822.16	1.79467	0.681316	2.63412	0.00843556	0.0563615	Enriched
Norepinephrine (noradrenaline)	153.875	1.18967	0.4515	2.63492	0.00841564	0.0563615	Enriched
Sedanolide	161.516	2.7682	1.05758	2.61747	0.00885834	0.0588639	Enriched
Chanoclavine-I	308.749	-2.01454	0.771856	-2.60999	0.00905452	0.0599081	Depleted
Salsalate	181.594	1.29599	0.49805	2.60214	0.00926446	0.0610341	Enriched
Deacetylisoipecoside	2149.01	-0.783723	0.302577	-2.59016	0.00959322	0.0629299	Depleted
Octinoxate	3434.28	0.974183	0.377352	2.58163	0.00983349	0.0639593	Enriched
Premithramycin A2'	67270.1	1.8189	0.704418	2.58213	0.00981921	0.0639593	Enriched
pentyl-Benzene	1014.15	0.953626	0.371549	2.56662	0.0102694	0.066513	Enriched
Ecgonine	1606.97	1.12387	0.438946	2.56038	0.0104558	0.0674356	Enriched
Pentobarbital	178.791	-2.28902	0.894549	-2.55886	0.0105016	0.0674478	Depleted
Cysteinyl-Asparagine	785.127	0.500902	0.196036	2.55515	0.0106142	0.0677945	Enriched
Neoabietal	531.249	-3.77746	1.47893	-2.55418	0.0106439	0.0677945	Depleted
Hydroxypentobarbital	13295.3	1.22855	0.481466	2.55168	0.0107206	0.0680003	Enriched
Demethylphosphinothricin	1836.42	-0.567403	0.223289	-2.54111	0.01105	0.0695154	Depleted
Sepiapterin	17888.2	1.03877	0.408569	2.54246	0.0110076	0.0695154	Enriched
Suberylglycine	4927.97	0.939732	0.370865	2.53389	0.0112803	0.0706744	Enriched
Linderenol	19770.5	-2.13585	0.843798	-2.53124	0.0113661	0.0708078	Depleted
Tracheloside	11558.4	-1.12468	0.444469	-2.53038	0.0113938	0.0708078	Depleted
Bisnorbiotin	830.694	-1.11955	0.443076	-2.52676	0.0115121	0.0712544	Depleted
Eriocitrin	4938.6	-1.14442	0.454416	-2.51845	0.0117874	0.0726652	Depleted
Geldanamycin	48203.6	1.16861	0.464668	2.51494	0.0119053	0.0730986	Enriched
Apigenin	5019.28	-1.28441	0.514085	-2.49844	0.012474	0.0752549	Depleted
Cephaeline	23866.5	1.91524	0.766118	2.49993	0.0124218	0.0752549	Enriched
Cyclooctatin	6574.25	0.678341	0.271591	2.49766	0.0125016	0.0752549	Enriched
Hispidin	329.365	-1.44791	0.578834	-2.50142	0.0123696	0.0752549	Depleted
Wogonoside	1580.97	-1.08909	0.435814	-2.49899	0.0124549	0.0752549	Depleted
Palmitoyl Ethanolamide	17874.9	1.24594	0.499993	2.49192	0.0127055	0.0761837	Enriched
Versicolorone	7405.01	0.931351	0.374324	2.48809	0.0128431	0.076709	Enriched
Hetacillin	1239.26	-0.59883	0.240908	-2.48573	0.0129288	0.0768318	Depleted
Tropic acid	4705.33	-0.556005	0.223889	-2.48339	0.0130139	0.0768318	Depleted
Trypanothione disulfide	505.888	-1.75402	0.706267	-2.48351	0.0130096	0.0768318	Depleted
Phenylmalonic acid	3033.29	-0.684861	0.276336	-2.47836	0.0131989	0.0776255	Depleted
Protosappanin B	1622.75	-2.7907	1.12927	-2.47124	0.0134647	0.0788866	Depleted
Bruceine A	12522.9	-0.888127	0.359955	-2.46733	0.0136125	0.0794496	Depleted
Fusidic acid	13009.1	0.769367	0.312626	2.46098	0.0138557	0.0805623	Enriched
Biliverdin-IX-delta	117.577	-0.978747	0.398257	-2.45758	0.0139878	0.0810237	Depleted
Capsaicin	379.504	1.48506	0.605578	2.45231	0.0141944	0.0819115	Enriched
Isomaltose	3014.8	2.18783	0.903688	2.421	0.0154778	0.0889829	Enriched
Cadusafos	7828.53	-0.733207	0.303719	-2.4141	0.0157743	0.0898539	Depleted
Quinic acid	40036.6	1.23127	0.509658	2.41587	0.0156978	0.0898539	Enriched
Stearoyl-CoA	5804.57	-0.476638	0.197497	-2.41339	0.0158049	0.0898539	Depleted
Gaultherin	18199.4	0.97598	0.405655	2.40594	0.016131	0.090537	Enriched
Hydroxyhydroquinone	119.6	-1.33639	0.555015	-2.40784	0.016047	0.090537	Depleted
Secologanoside	993.519	-1.27547	0.530148	-2.40587	0.0161341	0.090537	Depleted
Wyerone epoxide	829.675	0.6516	0.270906	2.40526	0.016161	0.090537	Enriched
Hydroxyecdysone	13204.3	-0.532675	0.221848	-2.40108	0.0163468	0.0912449	Depleted
Geranyl-hydroxybenzoate	43.0386	2.70557	1.13072	2.3928	0.0167204	0.0926566	Enriched
Sophoracarpan B	6263.5	-0.638703	0.266826	-2.3937	0.0166793	0.0926566	Depleted
Calceolarioside B	8230.33	-0.598721	0.251402	-2.38153	0.017241	0.0951977	Depleted
Aconitic acid	3153.26	1.13459	0.480103	2.36322	0.0181167	0.0986141	Enriched
Angoroside C	15482.8	-0.647591	0.274011	-2.36338	0.0181093	0.0986141	Depleted
Isocitrate	2068.3	1.07997	0.456266	2.36698	0.0179338	0.0986141	Enriched
Loratadine	1387.65	1.00108	0.423251	2.36521	0.01802	0.0986141	Enriched
CYCLOLEUCINE	1554.71	1.28534	0.544803	2.35928	0.0183104	0.0993159	Enriched
Ansamitocinoside P-3	3877.86	-0.747489	0.317589	-2.35364	0.0185908	0.100291	Depleted
Mannopine	270.826	-2.24669	0.954806	-2.35304	0.0186208	0.100291	Depleted
Clavaminic acid	244.787	3.19179	1.36074	2.34563	0.0189951	0.101594	Enriched
Morellinol	869.397	2.70353	1.15212	2.34657	0.0189469	0.101594	Enriched
Alpinetin	297.893	-0.931374	0.399908	-2.32897	0.0198606	0.103718	Depleted
Dehydroascorbic acid	634.151	1.13723	0.48726	2.33393	0.0195996	0.103718	Enriched
Levopimarinol	825.636	-8.73563	3.75099	-2.32888	0.0198653	0.103718	Depleted
Linamarin	941.789	-3.76951	1.61764	-2.33026	0.0197927	0.103718	Depleted
Linoleoyl Ethanolamide	57841.1	1.47918	0.634481	2.33133	0.0197361	0.103718	Enriched
Lisinopril	793.221	1.24081	0.531265	2.33557	0.0195138	0.103718	Enriched
Scolymoside	2899.87	-0.548972	0.235256	-2.33351	0.0196213	0.103718	Depleted
Barbatoflavan	2225.66	-0.731616	0.31491	-2.32326	0.0201653	0.104573	Depleted
Dihydrokaempferol	306.225	-1.1471	0.493658	-2.32367	0.0201434	0.104573	Depleted
Rothindin	16585.8	-0.854539	0.368787	-2.31716	0.0204951	0.105926	Depleted
Puerarin 4'-methyl ether	1247.6	-0.616361	0.266422	-2.31348	0.0206962	0.106606	Depleted
Avermectin B1b	253.023	1.08279	0.469389	2.3068	0.0210658	0.107787	Enriched
Diethanolamine	360.014	1.49227	0.646741	2.30737	0.0210343	0.107787	Enriched
Shogaol	295.597	1.56269	0.678071	2.30461	0.0211883	0.108053	Enriched
CAY10603	4131.89	0.570907	0.247896	2.30301	0.0212781	0.108152	Enriched
Sauchinone	297.746	1.50838	0.656819	2.29649	0.0216481	0.10967	Enriched
Taccalonolide A	74.3045	-5.38797	2.3494	-2.29334	0.0218282	0.110218	Depleted
Acronycine	292.167	1.08692	0.474428	2.29101	0.0219628	0.110534	Enriched
Carlactone	1454.86	0.567814	0.248169	2.28801	0.0221368	0.111046	Enriched
Flumioxazin	14668.6	-0.719824	0.315316	-2.28287	0.0224382	0.112014	Depleted
Laudanine	1664.55	1.25096	0.548429	2.28099	0.0225488	0.112014	Enriched
Parishin	5237.97	0.776232	0.340261	2.28129	0.0225316	0.112014	Enriched
Chikusetsusaponin Iva	1663.16	-2.08171	0.914486	-2.27638	0.0228235	0.11265	Depleted
Paclitaxel	2802.37	0.916914	0.402782	2.27645	0.0228191	0.11265	Enriched
Octyl gallate	30042	-1.66877	0.733834	-2.27404	0.0229635	0.112977	Depleted
Dihydroartemisinin	43.191	4.0429	1.78139	2.26953	0.0232364	0.113955	Enriched
Auraviketone	8140.21	1.64746	0.726828	2.26664	0.0234123	0.114089	Enriched
Dehydroepiandrosterone	900.568	0.857558	0.37824	2.26723	0.0233761	0.114089	Enriched
Pyridoxamine	116.441	1.64585	0.726992	2.26392	0.0235793	0.114539	Enriched
Pennogenin 3-O-beta-chacotrioside	10673.5	0.395466	0.175024	2.2595	0.0238522	0.115136	Enriched
Veratramine	25918.8	-0.933133	0.412847	-2.26024	0.0238063	0.115136	Depleted
Buprenorphine	450.161	1.20978	0.53719	2.25205	0.024319	0.117021	Enriched
Campesterol	8447.28	0.762139	0.339579	2.24436	0.0248091	0.118797	Enriched
Corchorifatty acid D	14382.3	1.02049	0.454891	2.24338	0.0248724	0.118797	Enriched
Corynebactin	5947.62	0.552622	0.246416	2.24264	0.0249203	0.118797	Enriched
Fucoxanthin	57027.4	0.921735	0.412739	2.23321	0.0255349	0.120975	Enriched
Isoamyl cinnamate	322.743	-2.76735	1.23912	-2.23331	0.0255283	0.120975	Depleted
Gyrocyanin	9230.06	1.54794	0.693712	2.23139	0.0256556	0.121173	Enriched
Britannin	342.091	-1.21784	0.547247	-2.22539	0.0260549	0.122307	Depleted
GMP	4113.91	-1.01163	0.454415	-2.22624	0.0259983	0.122307	Depleted
Paederoside	31577.8	0.743201	0.334312	2.22308	0.0262107	0.122663	Enriched
Bruceantin	6117.43	-1.06668	0.48087	-2.21824	0.0265385	0.123819	Depleted
PR-toxin	267.456	3.42736	1.55713	2.20108	0.0277306	0.128989	Enriched
Premithramycin B	318.871	-1.10201	0.501914	-2.19562	0.0281194	0.130403	Depleted
Oleacein	10698.1	-0.648433	0.295636	-2.19335	0.0282822	0.130763	Depleted
Estriol	711.929	0.741131	0.338801	2.18751	0.028705	0.131612	Enriched
Monocrotaline	123.727	1.48602	0.679127	2.18813	0.0286601	0.131612	Enriched
Ricinine	14255.8	-0.533156	0.243755	-2.18726	0.0287232	0.131612	Depleted
Cefuroxime	1178.64	-1.70396	0.780105	-2.18427	0.0289427	0.131831	Depleted
temazepam	29865.2	-0.865686	0.396144	-2.18528	0.0288681	0.131831	Depleted
Echinone	10161.8	-0.635006	0.291688	-2.17701	0.0294802	0.133094	Depleted
Queuine	723.487	0.961789	0.441792	2.17702	0.0294792	0.133094	Enriched
Thyrotropin releasing hormone	5491.84	-0.789514	0.362411	-2.1785	0.0293686	0.133094	Depleted
Coixinden B	20689.4	-0.484128	0.222588	-2.17499	0.0296307	0.133382	Depleted
Gentiopicrin	3461.7	0.921524	0.425953	2.16344	0.0305072	0.136925	Enriched
Coenzyme B	1541.55	1.13447	0.524932	2.16118	0.0306813	0.137305	Enriched
Rosmarinate	1060.19	-1.69245	0.785186	-2.15548	0.0311246	0.138884	Depleted
Isoliquiritin apioside	15619.6	-0.461394	0.214339	-2.15264	0.0313472	0.139472	Depleted
Arteglasin A	651.854	-1.40308	0.653454	-2.14717	0.0317795	0.140987	Depleted
Prunasin	291.84	-0.857803	0.400382	-2.14246	0.0321562	0.142247	Depleted
MM 42842	1285.73	1.04762	0.489849	2.13866	0.0324635	0.143194	Enriched
Dihydrobiopterin	1109.89	1.0219	0.480914	2.1249	0.0335946	0.147758	Enriched
Cixiophiopogon A	406.093	-1.14328	0.538502	-2.12307	0.0337482	0.14801	Depleted
Dihydrolipoate	971.175	-3.05944	1.44603	-2.11575	0.0343659	0.150289	Depleted
Avermectin B1a monosaccharide	137.948	2.51628	1.19031	2.11397	0.0345181	0.150526	Enriched
Ribostamycin	163.129	-2.95051	1.39988	-2.10768	0.0350582	0.152449	Depleted
Albireodelphin	160069	1.58732	0.754916	2.10264	0.035497	0.153487	Enriched
Pterin	4222.09	0.665906	0.316598	2.10332	0.035438	0.153487	Enriched
Preferrugone	985.61	0.659957	0.31416	2.1007	0.0356672	0.15379	Enriched
Novapikromycin	2378.32	1.23857	0.590881	2.09614	0.0360695	0.155089	Enriched
Hexadecanal	366.692	-1.46634	0.700942	-2.09196	0.0364419	0.156039	Depleted
Norlinolenic acid	1846.2	-0.713049	0.340994	-2.09109	0.03652	0.156039	Depleted
Pyrrolidine	3143.23	1.1972	0.572756	2.09025	0.0365955	0.156039	Enriched
Adipate semialdehyde	5166.23	1.11085	0.532236	2.08714	0.0368754	0.156364	Enriched
Celosianin II	1407.32	-0.768661	0.368255	-2.0873	0.0368606	0.156364	Depleted
alantolactone	11298.1	-1.62668	0.782913	-2.07773	0.0377344	0.159565	Depleted
Avermectin A1a aglycone	821.486	-0.769329	0.372188	-2.06704	0.0387302	0.162879	Depleted
Clusin	2624.77	-0.592971	0.286771	-2.06775	0.0386635	0.162879	Depleted
Hexadecanedioate	6385.16	0.725598	0.351529	2.06412	0.0390063	0.163592	Enriched
Limonin	6129.52	0.628096	0.304678	2.06151	0.0392544	0.163738	Enriched
Polygalaxanthone III	3069.64	-0.355586	0.172456	-2.06189	0.0392181	0.163738	Depleted
Malonyldaidzin	1036.38	-1.88015	0.913339	-2.05855	0.0395375	0.164472	Depleted
Propanoyl phosphate	5081.39	0.311573	0.151945	2.05057	0.040309	0.167228	Enriched
Dehydrochorismic acid	10.404	3.06106	1.49432	2.04846	0.0405151	0.16763	Enriched
Agnuside	5381.45	-1.05482	0.516507	-2.04221	0.0411307	0.169343	Depleted
Neodiospyrin	10641.6	0.671954	0.329064	2.04202	0.0411499	0.169343	Enriched
Carindone	3760.49	-3.23536	1.58708	-2.03856	0.041494	0.170303	Depleted
ALPINETIN METHYL ETHER	707.849	-0.712417	0.351404	-2.02734	0.0426273	0.173736	Depleted
Calomelanol H	61315.9	-0.697209	0.343825	-2.0278	0.0425804	0.173736	Depleted
Garbanzol	325.601	-1.83014	0.902917	-2.02693	0.04267	0.173736	Depleted
Dithranol	552.057	1.04636	0.517351	2.02253	0.0431215	0.17511	Enriched
Glucocochlearin	17542.3	-0.534858	0.264755	-2.0202	0.0433626	0.175624	Depleted
Didymin	4296.53	-1.07762	0.535184	-2.01355	0.0440567	0.177499	Depleted
Leucocyanidin	954.694	-0.375341	0.186308	-2.01462	0.043944	0.177499	Depleted
Deoxylimonin	40.676	-3.02443	1.50657	-2.00749	0.0446975	0.179609	Depleted
Ansamitocin P-3	5935.59	-0.762384	0.380016	-2.00619	0.0448361	0.179695	Depleted
Caffeic aldehyde	130.881	-0.980746	0.490684	-1.99873	0.0456373	0.179871	Depleted
Citreovirenone	8369.46	-0.901359	0.450232	-2.00199	0.0452858	0.179871	Depleted
Deapioplatycodin D	235.073	2.18995	1.09453	2.00081	0.0454127	0.179871	Enriched
Dethiobiotin	6710.4	0.869853	0.435328	1.99815	0.0457	0.179871	Enriched
Lithospermoside	11685.2	-1.26518	0.632853	-1.99917	0.0455896	0.179871	Depleted
Psilocybin	2129.65	0.700166	0.350385	1.99828	0.0456866	0.179871	Enriched
Trihomomethionine	1173.71	0.796328	0.398139	2.00013	0.0454867	0.179871	Enriched
Maltol	275.43	-1.72618	0.864525	-1.99668	0.0458596	0.180037	Depleted
Lophotoxin	25431.7	-1.04125	0.524109	-1.9867	0.046956	0.18255	Depleted
Pseudoionone	4558.79	-1.69459	0.852747	-1.98722	0.0468985	0.18255	Depleted
Pyropheophorbide a	464.847	-1.35455	0.681872	-1.98652	0.0469755	0.18255	Depleted
Xanthoxic acid	638.552	-3.57556	1.79945	-1.98703	0.0469191	0.18255	Depleted
Scopolin	3314.84	-0.40012	0.20161	-1.98462	0.0471867	0.182908	Depleted
Shanzhiside methyl ester	235.839	1.50975	0.761753	1.98195	0.0474853	0.183602	Enriched
Norecasantalic acid	250.245	0.752936	0.381389	1.9742	0.0483593	0.186511	Enriched
Senecionine	44.138	1.60288	0.813806	1.96961	0.0488836	0.187698	Enriched
Taurine	239.637	-1.08155	0.549187	-1.96936	0.0489116	0.187698	Depleted
Desmethyldehydronifedipine	11068.5	-0.445208	0.226668	-1.96414	0.0495134	0.188126	Depleted
Flocoumafen	2357.54	-0.699821	0.356179	-1.9648	0.0494369	0.188126	Depleted
Pyridoxamine 5'-phosphate	299.739	-1.86717	0.949702	-1.96606	0.0492918	0.188126	Depleted
Ternatin C5	9295.69	-1.68276	0.856013	-1.96581	0.0493204	0.188126	Depleted
ISOPEONOL	3127.76	-0.456373	0.233065	-1.95813	0.0502143	0.190318	Depleted
Ascorbyl Palmitate	10520	1.08225	0.554557	1.95156	0.050991	0.191841	Enriched
Digitoxin	7935.02	0.793184	0.406362	1.95191	0.0509484	0.191841	Enriched
Stachyose	1496.94	-0.769206	0.394108	-1.95176	0.0509662	0.191841	Depleted
Norethynodrel	385.633	-1.85371	0.950675	-1.94988	0.0511899	0.192119	Depleted
Dehydrodieugenol	11762.5	-0.946791	0.486794	-1.94495	0.0517808	0.193862	Depleted
Isochorismate	427.481	-2.83619	1.45902	-1.9439	0.0519073	0.193863	Depleted
Dihydroechinofuran	12834.1	1.0126	0.5221	1.93948	0.0524425	0.195387	Enriched
Agroclavine	7437.52	-1.97596	1.01937	-1.93841	0.0525734	0.1954	Depleted
Pterosin O	6366.04	-1.64408	0.848742	-1.93707	0.0527364	0.195532	Depleted
Maleamic acid	375.155	7.24635	3.74298	1.93599	0.0528692	0.195552	Enriched
Hydrocortisone 17-butyrate	2522.32	-0.776273	0.401244	-1.93466	0.0530315	0.195681	Depleted
I-BOP	22874.8	0.764746	0.397438	1.92419	0.0543307	0.199994	Enriched
Sinapoyl malate	3023.53	0.375244	0.195299	1.92138	0.0546839	0.200813	Enriched
Adenine	81.311	1.81232	0.945047	1.91771	0.0551479	0.201552	Enriched
Secoxyloganin	281.761	1.73345	0.903731	1.9181	0.0550985	0.201552	Enriched
Cinnamaldehyde	2955.45	0.639194	0.334015	1.91367	0.0556626	0.20295	Enriched
Xanthohumol	1980.46	1.01149	0.530231	1.90765	0.0564367	0.205285	Enriched
Festuclavine	2151.42	-1.4013	0.735018	-1.90649	0.056587	0.205345	Depleted
Sphingosine	2319.22	0.534127	0.28079	1.90223	0.0571415	0.206868	Enriched
Coenzyme F420-1	4940.11	1.04982	0.552249	1.90099	0.0573039	0.206968	Enriched
Epinine	403.872	1.16928	0.615964	1.89829	0.0576581	0.207759	Enriched
Cubebinin	243.476	-1.94754	1.02661	-1.89706	0.0578205	0.207856	Depleted
Astaxanthin	4617.71	1.02343	0.53997	1.89534	0.0580476	0.207984	Enriched
Avermectin A1b aglycone	1376.63	-1.56924	0.828209	-1.89474	0.0581271	0.207984	Depleted
Esculin	1469.57	-1.01532	0.537751	-1.88808	0.0590146	0.21018	Depleted
Piperidine	8429.66	0.987415	0.522925	1.88825	0.0589921	0.21018	Enriched
Melatonin	306.371	1.44069	0.765001	1.88326	0.0596654	0.212006	Enriched
Arachidonoyl Serinol	32.4965	5.32056	2.83019	1.87993	0.0601176	0.213119	Enriched
Nostoxanthin	108528	0.413783	0.220551	1.87614	0.0606362	0.214462	Enriched
Avermectin A1a	14894.5	1.38713	0.739856	1.87486	0.0608119	0.214589	Enriched
Micheliolide	10665.6	-1.27257	0.68218	-1.86545	0.0621187	0.218197	Depleted
Villinol	12573.1	-0.353899	0.189614	-1.86641	0.0619837	0.218197	Depleted
Misoprostol	41744.8	0.57844	0.310383	1.86364	0.0623729	0.21859	Enriched
Heptadecatrienal	2211.01	1.25388	0.674261	1.85964	0.0629367	0.219563	Enriched
Linarin	838.801	-1.84013	0.989125	-1.86036	0.0628341	0.219563	Depleted
Fumaric acid	21750.7	0.835936	0.451275	1.85239	0.0639703	0.222663	Enriched
Cannabigerolate	433.734	1.70476	0.921053	1.85089	0.064186	0.222908	Enriched
physalin F	328.738	-1.04384	0.566283	-1.84331	0.0652835	0.226208	Depleted
Aclacinomycin Y	795.605	-1.02812	0.562099	-1.82907	0.0673897	0.23298	Depleted
Staphyloferrin B	1983.86	-0.311799	0.170783	-1.8257	0.0678951	0.2342	Depleted
Chitobiose	2449.85	-1.12185	0.616439	-1.81989	0.0687756	0.236176	Depleted
D-Octopine	9258.02	0.884853	0.486202	1.81993	0.0687694	0.236176	Enriched
Avermectin B1b monosaccharide	423.388	1.70271	0.938613	1.81407	0.0696672	0.238475	Enriched
Idebenone Metabolite (Benzenebutanoic acid, 2,5-dihydroxy-3,4-dimethoxy-6-methyl-)	1082.31	-2.36896	1.30907	-1.80966	0.0703492	0.238475	Depleted
Mollugin	543.716	-1.32085	0.730368	-1.80847	0.0705327	0.238475	Depleted
Narciclasine	15678.1	-0.569713	0.31452	-1.81137	0.0700829	0.238475	Depleted
Phoenicoxanthin	10768.3	0.721527	0.398913	1.80873	0.0704927	0.238475	Enriched
Testosterone	11.8713	-6.9002	3.81542	-1.8085	0.070528	0.238475	Depleted
Vindoline	2738.82	0.337205	0.186429	1.80876	0.0704882	0.238475	Enriched
Derrubone	26860.8	-0.436738	0.242071	-1.80417	0.0712039	0.240215	Depleted
Danielone	2116.83	-0.64397	0.357378	-1.80193	0.0715568	0.240877	Depleted
Thebaine	301.377	-1.39443	0.774883	-1.79954	0.0719334	0.241614	Depleted
Quercetagitrin	4475.62	0.822709	0.457929	1.79658	0.0724017	0.242656	Enriched
Idebenone	1204.4	-0.480086	0.267529	-1.79452	0.0727306	0.242862	Depleted
Sinapoylspermine	13073.1	-0.360588	0.200973	-1.79421	0.0727796	0.242862	Depleted
Streptonigrin	401.705	0.961362	0.536663	1.79137	0.0732338	0.243676	Enriched
Sucrose	1.00296e+06	-1.12524	0.62838	-1.7907	0.073341	0.243676	Depleted
Eremopetasidione	8180.44	0.660718	0.36939	1.78868	0.0736669	0.24423	Enriched
Betanin	33089.7	-1.22099	0.683316	-1.78686	0.0739608	0.244676	Depleted
Megestrol	503.592	-0.511062	0.286907	-1.78128	0.0748668	0.246953	Depleted
Pyridoxine phosphate	1259.61	0.592793	0.333077	1.77975	0.0751168	0.246953	Enriched
Steganacin	2042.36	1.31452	0.738636	1.77966	0.0751316	0.246953	Enriched
Versiconal hemiacetal acetate	2285.98	1.5543	0.874048	1.77828	0.075358	0.247168	Enriched
Araloside A	1087.22	3.33679	1.88176	1.77323	0.0761911	0.249368	Enriched
Psoralen	440.731	0.823013	0.465012	1.76987	0.0767482	0.250124	Enriched
Retinol	40.3151	2.44165	1.37938	1.7701	0.0767099	0.250124	Enriched
Sulfamerazine	2055.58	-0.506227	0.286463	-1.76716	0.0772007	0.251066	Depleted
Prunin	1981.48	-0.739616	0.418879	-1.7657	0.0774456	0.25133	Depleted
Malonylgenistin	16345	1.08344	0.614386	1.76345	0.0778243	0.252026	Enriched
DIBOA-glucoside	11119	0.797553	0.453411	1.75901	0.0785765	0.253926	Enriched
Abu-HoPhe-OH	1699.51	-0.843673	0.480251	-1.75673	0.078963	0.254639	Depleted
Cytidine	283.044	-0.488648	0.278372	-1.75538	0.0791952	0.254852	Depleted
Dichotosin	160.839	-1.11194	0.635719	-1.7491	0.080274	0.257784	Depleted
Oripavine	164.014	-1.08256	0.620059	-1.74589	0.0808294	0.258486	Depleted
Premithramycinone	43.2751	1.36823	0.783437	1.74645	0.0807327	0.258486	Enriched
Cocaine	759.561	-2.71614	1.55743	-1.74399	0.0811617	0.259009	Depleted
Carnitine	1235.81	0.859951	0.493694	1.74187	0.0815312	0.259648	Enriched
Deoxycoformycin	2129.58	-1.77392	1.02224	-1.73533	0.0826822	0.262064	Depleted
Riboflavin	20.2176	-1.91499	1.10341	-1.73551	0.0826498	0.262064	Depleted
Tenuifoliside A	3411.3	-0.480634	0.277077	-1.73465	0.0828019	0.262064	Depleted
Biocytin	248.752	0.929986	0.536505	1.73342	0.0830217	0.262219	Enriched
Geranyl phenylacetate	2019.51	0.799175	0.461585	1.73137	0.0833858	0.262828	Enriched
Choerospondin	17206.3	-0.500582	0.290542	-1.72293	0.0849017	0.266551	Depleted
Oleic Acid ethyl ester	596.463	-0.884774	0.51355	-1.72286	0.0849141	0.266551	Depleted
Aminoacetone	14.2052	1.92244	1.11731	1.7206	0.0853232	0.266771	Enriched
Cimiracemoside C	3189.77	0.94515	0.549329	1.72055	0.0853321	0.266771	Enriched
Ambanol	13375.6	-0.845361	0.493012	-1.71469	0.0864027	0.268122	Depleted
Cyclohexanone	351.649	0.852945	0.496871	1.71663	0.0860466	0.268122	Enriched
Diacetyl	26.6389	1.48857	0.867854	1.71523	0.0863023	0.268122	Enriched
Monomenthyl succinate	375.414	0.747846	0.436225	1.71436	0.0864629	0.268122	Enriched
Noricaritin	6833.8	0.742607	0.434674	1.70842	0.087558	0.270971	Enriched
Baicalein	4060.06	-0.796194	0.466812	-1.7056	0.0880827	0.272046	Depleted
Fungichromin	32492.7	0.462219	0.271225	1.70419	0.0883457	0.272311	Enriched
Canthaxanthin	1141.84	1.08438	0.637223	1.70173	0.0888055	0.272733	Enriched
Militarine	2365.89	-0.64541	0.379305	-1.70156	0.0888381	0.272733	Depleted
Zearalenone	1486.37	0.732474	0.432528	1.69347	0.090366	0.27687	Enriched
Diosmin	7422.48	0.325488	0.19244	1.69138	0.090765	0.27702	Enriched
Gancaonin D	7917.78	-0.684075	0.404462	-1.69132	0.0907761	0.27702	Depleted
Albiflorin	19060.4	1.13947	0.675761	1.68621	0.0917552	0.277252	Enriched
Estragole	3821.85	0.382567	0.226852	1.68642	0.0917155	0.277252	Enriched
Oleyl alcohol	4404.9	-0.625465	0.370775	-1.68691	0.0916203	0.277252	Depleted
Phlorizin	1423.82	-0.538686	0.319365	-1.68674	0.0916532	0.277252	Depleted
Tropinone	54.5685	3.0334	1.79538	1.68956	0.0911123	0.277252	Enriched
Granaticin	2374.01	-1.29496	0.768929	-1.6841	0.0921617	0.277934	Depleted
Compactin diol lactone	2910.09	0.811399	0.482298	1.68236	0.092499	0.278404	Enriched
Thymidine	1137.31	-0.404244	0.240466	-1.68109	0.0927463	0.278602	Depleted
Calystegin A3	1046.96	0.927764	0.553003	1.67768	0.0934089	0.278955	Enriched
Etoposide	12361.3	0.741357	0.441813	1.67799	0.0933493	0.278955	Enriched
Palmatine	4420.57	0.894996	0.533039	1.67904	0.0931434	0.278955	Enriched
Maltohexaose	1863.94	-0.563831	0.336436	-1.67589	0.0937589	0.279456	Depleted
Deacetylepithienamycin F	1396.03	0.660055	0.394371	1.67369	0.094191	0.279658	Enriched
Hesperidin	4751.51	-0.336054	0.200728	-1.67417	0.0940963	0.279658	Depleted
Spheroidene	29053.5	1.28824	0.770353	1.67227	0.0944718	0.27995	Enriched
Oleanolic acid	10034.2	-0.920444	0.551517	-1.66893	0.0951311	0.281361	Depleted
Cimifugin	76.9869	-1.42763	0.857965	-1.66397	0.096118	0.28323	Depleted
Retinoate	38.2398	1.67347	1.00575	1.6639	0.0961323	0.28323	Enriched
Oscillol	190346	0.317666	0.191122	1.66211	0.0964905	0.283741	Enriched
Benzoate	26.8257	-1.63388	0.98495	-1.65885	0.0971461	0.285123	Depleted
Genipin	1294.79	-0.432042	0.26072	-1.65711	0.097497	0.285607	Depleted
Cobyrinate	10528	-0.461329	0.27865	-1.65558	0.0978062	0.285967	Depleted
S-Ribosyl-L-homocysteine	68.8483	0.891027	0.539596	1.65128	0.0986807	0.287975	Enriched
Aurantio-obtusin ?1?7?1?7-D-glucoside	3815.65	0.673109	0.408478	1.64785	0.0993836	0.288382	Enriched
Neopterin	11149.8	0.385671	0.234023	1.648	0.0993522	0.288382	Enriched
Resmethrin	6677.65	0.654927	0.397336	1.6483	0.099292	0.288382	Enriched
Paederosidic acid	867.672	-1.63025	0.990722	-1.64552	0.0998635	0.289227	Depleted
Norajmaline	42364.3	0.644677	0.392252	1.64353	0.100274	0.289869	Enriched
Rabelomycin	2190.92	-0.56827	0.345984	-1.64248	0.100491	0.289952	Depleted
Allantoate	72.0362	-0.826588	0.50356	-1.64149	0.100696	0.289998	Depleted
Flurogestone acetate	3734.47	0.970028	0.591619	1.63962	0.101085	0.290028	Enriched
Oxaloglutarate	667.796	0.545174	0.332424	1.63999	0.101006	0.290028	Enriched
Nanaomycin	3041.22	-0.720371	0.440113	-1.63679	0.101675	0.290937	Depleted
Ricinoleic acid	6708	-0.652204	0.398589	-1.63628	0.10178	0.290937	Depleted
Corticosterone	11112.3	0.874187	0.534596	1.63523	0.102001	0.290946	Enriched
Deoxycytidine	12777.2	0.806408	0.49338	1.63446	0.102163	0.290946	Enriched
Cannabidivarin	5607.34	0.461243	0.283105	1.62923	0.103265	0.292456	Enriched
Isomaltotriose	4378.22	0.397297	0.243629	1.63075	0.102944	0.292456	Enriched
Jasmone	837.863	0.563878	0.34606	1.62942	0.103223	0.292456	Enriched
Catalpol	784.53	-0.810843	0.498392	-1.62692	0.103755	0.293303	Depleted
Buddlejasaponin IVb	4505.43	0.557332	0.343128	1.62427	0.104319	0.293676	Enriched
Caffeic Acid 3-Methyl Phenethyl Ester	4740.58	-0.434518	0.267467	-1.62457	0.104255	0.293676	Depleted
Decarbamoylnovobiocin	361.249	-0.792759	0.488271	-1.6236	0.10446	0.293676	Depleted
Glycolaldehyde	89.1433	0.89234	0.550483	1.62101	0.105015	0.294695	Enriched
Loganate	18137.1	0.556777	0.343934	1.61885	0.10548	0.295459	Enriched
Artemisiatriene	332.046	0.993056	0.615716	1.61285	0.106778	0.29855	Enriched
Epinepetalactone	1830.55	0.483819	0.300649	1.60925	0.107562	0.300194	Enriched
Dimethyl sulfide	2997.53	0.85479	0.531559	1.60808	0.107817	0.300363	Enriched
Nivalenol	1065.31	0.7237	0.450305	1.60713	0.108025	0.300397	Enriched
Aristolindiquinone	8062.95	0.562165	0.35082	1.60243	0.10906	0.30209	Enriched
Discadenine	108.028	1.8806	1.17479	1.6008	0.109422	0.30209	Enriched
Sphingosine 1-phosphate	732.521	1.54772	0.966623	1.60117	0.10934	0.30209	Enriched
Strigolactone ABC-rings	939.1	-1.95	1.21669	-1.60271	0.108998	0.30209	Depleted
Xanthosine	180.831	-1.13404	0.711414	-1.59406	0.110922	0.305683	Depleted
Gemcitabine	4633.98	-0.441343	0.277552	-1.59013	0.111807	0.305923	Depleted
Isovitexin	20491.5	-1.03702	0.652007	-1.59051	0.111721	0.305923	Depleted
NAPROXOL	1385.92	-1.11366	0.699819	-1.59136	0.111528	0.305923	Depleted
Stearidonic acid	96618.9	0.731167	0.459616	1.59082	0.11165	0.305923	Enriched
Phenyllactic acid	708.996	-0.637621	0.401513	-1.58804	0.112276	0.306118	Depleted
Proline betaine	1115.9	0.535213	0.336856	1.58885	0.112094	0.306118	Enriched
Desmethylfluoxetine	7951.16	0.294252	0.186568	1.57719	0.114752	0.31176	Enriched
Oxybenzone	14513.4	0.719645	0.456068	1.57793	0.114581	0.31176	Enriched
Nardosinone	295.392	-0.699296	0.444112	-1.57459	0.11535	0.312831	Depleted
Citrinin	34530.2	-0.608942	0.387898	-1.56985	0.11645	0.315256	Depleted
Avocadynofuran	649.569	1.01487	0.648562	1.56481	0.117628	0.315945	Enriched
Dihydrosterigmatocystin	1637.03	0.300307	0.191861	1.56523	0.117529	0.315945	Enriched
Eriodictyol	561.092	0.428146	0.273688	1.56436	0.117733	0.315945	Enriched
Phylloquinol	2608.9	-0.531992	0.339409	-1.5674	0.11702	0.315945	Depleted
Stipitatate	88.1039	-0.966996	0.617279	-1.56654	0.117221	0.315945	Depleted
Futalosine	152.159	-0.723683	0.463212	-1.56231	0.118214	0.316563	Depleted
Piperic acid	2001.52	0.75605	0.484143	1.56163	0.118376	0.316563	Enriched
Prostaglandin E2	285.61	1.2667	0.812694	1.55865	0.11908	0.317891	Enriched
Antheraxanthin	41994.1	0.479027	0.308373	1.5534	0.120328	0.319048	Enriched
Bisbynin	68.1571	-2.10341	1.35408	-1.55339	0.120329	0.319048	Depleted
Lactobionic acid	10278.9	0.694998	0.447221	1.55404	0.120175	0.319048	Enriched
Phytosphingosine	1882.25	0.565853	0.364284	1.55333	0.120344	0.319048	Enriched
Paeoniflorin	37732.9	-1.21193	0.780882	-1.552	0.120662	0.319337	Depleted
Isospirene	1260.02	0.34973	0.22601	1.54741	0.121764	0.321701	Enriched
Dopaquinone	1852.85	-1.7609	1.14021	-1.54437	0.122499	0.322531	Depleted
Rifamycin	892.947	0.451405	0.292285	1.5444	0.122492	0.322531	Enriched
Neamine	1067.98	0.658571	0.427002	1.54231	0.122997	0.322737	Enriched
Retinal	474.406	1.12614	0.730028	1.5426	0.122928	0.322737	Enriched
Colnelenic acid	46164	0.312656	0.202995	1.54022	0.123508	0.323523	Enriched
Agarotetrol	407.351	-0.568698	0.37002	-1.53694	0.124308	0.325065	Depleted
Succinate	2181.62	-0.817784	0.533889	-1.53175	0.125584	0.327843	Depleted
Deoxynogalonate	40651.4	1.65031	1.0808	1.52694	0.126776	0.330392	Enriched
Prehumulinic acid	745.113	0.874034	0.573242	1.52472	0.127328	0.33127	Enriched
Prostaglandin F2alpha	9490.62	0.775831	0.509195	1.52364	0.127598	0.331409	Enriched
Betavulgarin xyloside	7874.88	-0.468207	0.30865	-1.51695	0.129279	0.33408	Depleted
Italipyrone	13876.3	-0.392805	0.258823	-1.51766	0.1291	0.33408	Depleted
Triethanolamine	30.9652	-1.41064	0.929699	-1.51731	0.129189	0.33408	Depleted
Propyl phenylacetate	5507.35	0.321127	0.212029	1.51454	0.129889	0.33453	Enriched
Suprofen	652.825	-0.505671	0.333719	-1.51526	0.129707	0.33453	Depleted
Cytosine	298.204	0.714146	0.472426	1.51166	0.130621	0.335852	Enriched
Alnustone	1121.95	1.15941	0.767697	1.51024	0.130982	0.336215	Enriched
Atropaldehyde	21196.1	0.218313	0.145096	1.50461	0.132423	0.339348	Enriched
Vincristine	55.5824	-4.2392	2.823	-1.50167	0.133183	0.340727	Depleted
Dhurrin	1245.15	-0.45407	0.302966	-1.49875	0.133938	0.342089	Depleted
Azelaic acid	11304.6	0.82671	0.553331	1.49406	0.135159	0.344634	Enriched
Tetradecanedioic acid	2198.04	0.890128	0.596165	1.49309	0.135413	0.344709	Enriched
Arachidonic Acid (peroxide free)	4388.97	0.900201	0.603858	1.49075	0.136027	0.345699	Enriched
Juglanin	446.752	-1.04843	0.70505	-1.48702	0.137008	0.347616	Depleted
Decursinol	536.418	0.581421	0.392938	1.47968	0.13896	0.351986	Enriched
Guaiacol	2135.22	-0.430191	0.290929	-1.47868	0.139225	0.352078	Depleted
Dihydroactinidiolide	1715.77	0.48134	0.325809	1.47737	0.139577	0.352385	Enriched
Neohesperidin	2514.02	-0.287614	0.195009	-1.47487	0.140246	0.353494	Depleted
Calcitriol	3054.46	0.555469	0.378104	1.46909	0.141808	0.35626	Enriched
Trilobatin	1700.36	-0.424081	0.288599	-1.46945	0.141712	0.35626	Depleted
CAY10616	5015.73	-0.673874	0.459306	-1.46716	0.142333	0.356996	Depleted
Pelargonic acid	835.754	0.661045	0.451119	1.46534	0.142827	0.357069	Enriched
yibeissine	6186.9	0.73318	0.500242	1.46565	0.142743	0.357069	Enriched
Caffeate	5188.03	0.730709	0.499295	1.46348	0.143335	0.357756	Enriched
Cystophorene	1000.19	-0.474966	0.324885	-1.46195	0.143755	0.358221	Depleted
Neodiosmin	2615.66	-1.2197	0.835814	-1.4593	0.144484	0.358987	Depleted
Norbaeocystin	3710.75	0.434899	0.298228	1.45828	0.144764	0.358987	Enriched
Swainsonine	1324.46	0.619879	0.42503	1.45844	0.14472	0.358987	Enriched
Melannein	584.687	-0.606381	0.416838	-1.45472	0.145748	0.360843	Depleted
Amlodipine	1140.72	-0.405017	0.279508	-1.44903	0.147328	0.364168	Depleted
Dihydrozeatin-O-glucoside	954.107	-1.49705	1.0357	-1.44544	0.148333	0.366063	Depleted
Cellotetraose	12261.7	-0.707813	0.491647	-1.43968	0.149958	0.368298	Depleted
Guanidinoacetate	171.317	-0.611668	0.424645	-1.44042	0.149748	0.368298	Depleted
Methymycin	6963.93	0.232688	0.161562	1.44023	0.149801	0.368298	Enriched
Caloxanthin	32113.1	0.360044	0.250983	1.43454	0.151419	0.370109	Enriched
Dihydroshikonofuran	522	0.990428	0.689724	1.43598	0.151009	0.370109	Enriched
Spirolucidine	13194	0.32637	0.227412	1.43515	0.151245	0.370109	Enriched
Bilobetin	14062.1	0.894109	0.624025	1.43281	0.151913	0.370725	Enriched
Afzelin	1579.45	-0.457178	0.320241	-1.4276	0.153406	0.372591	Depleted
Desulfoglucotropeolin	49138.6	-0.410505	0.28748	-1.42794	0.153308	0.372591	Depleted
Hexadecanedioic acid	832.348	0.667754	0.467511	1.42832	0.153201	0.372591	Enriched
Indole	561567	0.215791	0.151569	1.42372	0.154528	0.374725	Enriched
Campestanol	199516	0.315897	0.222941	1.41695	0.156498	0.378902	Enriched
Dihydroprudomenin	51396	0.738401	0.522651	1.4128	0.157715	0.381248	Enriched
Atractylodin	1525.89	0.819931	0.581915	1.40902	0.158829	0.382735	Enriched
Neoandrographolide	11190.7	-0.861379	0.611072	-1.40962	0.158652	0.382735	Depleted
Pseudolaric acid A-O-beta-D-glucopyranoside	55.53	-1.39461	0.990656	-1.40776	0.159202	0.383033	Depleted
Dihydropteroate	2530.51	-0.356641	0.253717	-1.40566	0.159824	0.383327	Depleted
Kinsenoside	1081.43	-0.510397	0.362916	-1.40638	0.159613	0.383327	Depleted
Paspaline B	174.639	0.979406	0.697864	1.40343	0.160488	0.38372	Enriched
Pinolenic Acid	112982	0.801553	0.571053	1.40364	0.160426	0.38372	Enriched
Chenodeoxycholic acid 3-sulfate	12107	-0.32925	0.234812	-1.40218	0.16086	0.384013	Depleted
Skatole	787.775	-0.533946	0.382152	-1.39721	0.162351	0.386971	Depleted
Doxycycline	24892	-0.8874	0.636218	-1.39481	0.163074	0.387491	Depleted
Maduropeptin chromophore	1495.13	-0.423918	0.303782	-1.39547	0.162874	0.387491	Depleted
Sinalbin	279.986	0.814233	0.58598	1.38952	0.164674	0.390687	Enriched
Pentahomomethionine	6482.4	0.288995	0.208654	1.38505	0.166038	0.39271	Enriched
Sterol	3387.69	0.68935	0.497616	1.38531	0.165959	0.39271	Enriched
Crocin	3179.17	-0.274339	0.198207	-1.3841	0.166328	0.392789	Depleted
Cadalene	236.121	0.776532	0.562285	1.38103	0.16727	0.392942	Enriched
Capsorubin	1192.44	1.16369	0.842914	1.38055	0.167416	0.392942	Enriched
Levanbiose	4624.88	-0.879508	0.636737	-1.38127	0.167195	0.392942	Depleted
Sarpagine	117.976	2.30261	1.66673	1.38151	0.167122	0.392942	Enriched
Linustatin	8142.93	0.28646	0.207632	1.37965	0.167693	0.392992	Enriched
Baicalin methyl ester	1776.84	0.443908	0.322548	1.37625	0.168743	0.393736	Enriched
Coproporphyrin II	12.1527	-4.32929	3.14718	-1.37561	0.168943	0.393736	Depleted
Mulberroside A	2875.27	-0.342238	0.248845	-1.3753	0.169037	0.393736	Depleted
Protoviolaceinic acid	330.677	-1.16501	0.845703	-1.37756	0.168338	0.393736	Depleted
Bancroftinone	21361.1	0.847427	0.617373	1.37263	0.169866	0.395001	Enriched
Photobarbatusin I	441.731	-1.2374	0.902502	-1.37107	0.170352	0.395001	Depleted
Rubusoside	6399.36	0.690367	0.503403	1.3714	0.17025	0.395001	Enriched
Cortisone	89.3467	-2.26819	1.65566	-1.36996	0.170699	0.395209	Depleted
Docosanedioate	4433.74	-0.45413	0.332293	-1.36665	0.171734	0.396499	Depleted
Phosphocholine	2672.99	0.4689	0.343132	1.36653	0.171773	0.396499	Enriched
Violacein	12246.6	-0.48228	0.353562	-1.36406	0.172549	0.397691	Depleted
Icariside I	8701.5	-0.427296	0.313497	-1.363	0.172883	0.397865	Depleted
Apiin	25366.2	-0.718203	0.527567	-1.36135	0.173403	0.398464	Depleted
Caudatin	23.0877	2.21073	1.63943	1.34847	0.177506	0.405017	Enriched
Demethylalangiside	2818.56	-0.370392	0.27488	-1.34747	0.177829	0.405017	Depleted
Glycyrrhizaisoflavone A	3852.46	-0.682008	0.505751	-1.34851	0.177496	0.405017	Depleted
Glycyrrhizic Acid	1684.34	0.596771	0.442505	1.34862	0.17746	0.405017	Enriched
Norbicycloekasantalal	1578.76	0.676701	0.501456	1.34947	0.177185	0.405017	Enriched
Rhapontigenin	1711.69	0.730518	0.542152	1.34744	0.177838	0.405017	Enriched
Feruloylputrescine	5713.74	0.542818	0.403498	1.34528	0.178535	0.406001	Enriched
Asiaticoside B	17418.2	-0.354655	0.264616	-1.34026	0.18016	0.407637	Depleted
Epidermin	1950.2	0.551422	0.411576	1.33978	0.180316	0.407637	Enriched
MS 3	1916.13	-0.476144	0.354813	-1.34196	0.17961	0.407637	Depleted
Xylobiose	511.005	-0.998274	0.744846	-1.34024	0.180167	0.407637	Depleted
Oleoyl Ethyl Amide	133698	0.372442	0.278499	1.33732	0.181118	0.408553	Enriched
Oxaloacetate	1230.79	-1.05932	0.792368	-1.3369	0.181254	0.408553	Depleted
Thiamine aldehyde	122.983	-0.92247	0.693367	-1.33042	0.183379	0.412738	Depleted
Tremetone	820.684	-0.681815	0.513918	-1.3267	0.184608	0.414895	Depleted
Ecgonine methyl ester	187.558	0.981201	0.741282	1.32366	0.185618	0.416554	Enriched
Terpendole G	3876.28	-1.21351	0.918122	-1.32173	0.186257	0.417378	Depleted
Lonchocarpenin	808.191	0.520083	0.39381	1.32065	0.18662	0.417483	Enriched
Topotecan	17480.3	-0.554873	0.420371	-1.31996	0.186848	0.417483	Depleted
Secoisotetrandrine	47951	-0.361466	0.274039	-1.31903	0.18716	0.417573	Depleted
Dihydrochelirubine	3650.15	0.418979	0.319082	1.31307	0.189158	0.421419	Enriched
Butirosin A	118.756	-1.60308	1.22391	-1.3098	0.190264	0.422712	Depleted
Furanodiene	88.6626	1.01175	0.772562	1.3096	0.190331	0.422712	Enriched
Geraniol	2158.04	0.532236	0.406626	1.30891	0.190565	0.422712	Enriched
Prohydrojasmon (racemate)	1386.02	-0.282386	0.215997	-1.30736	0.191091	0.423267	Depleted
Alternariol	1993.61	0.282371	0.217597	1.29768	0.194398	0.429684	Enriched
Perillyl aldehyde	1171.98	0.635284	0.489719	1.29724	0.194547	0.429684	Enriched
Glycine	190.534	-0.654075	0.504563	-1.29632	0.194866	0.429769	Depleted
Genipinic acid	5682.45	0.281213	0.21749	1.29299	0.196014	0.430736	Enriched
Linoleyl alcohol	548.159	1.21992	0.943767	1.29261	0.196146	0.430736	Enriched
Prodigiosin	5109.39	0.507533	0.392554	1.2929	0.196046	0.430736	Enriched
Ascorbic acid 6-palmitate	1566.46	0.390983	0.303356	1.28886	0.197447	0.43174	Enriched
Linoleamide	2055.3	0.407189	0.315556	1.29039	0.196917	0.43174	Enriched
Ononin	3365.09	-0.237032	0.183866	-1.28915	0.197344	0.43174	Depleted
Hypocrellin A	12935.3	-0.509707	0.395853	-1.28762	0.197879	0.432069	Depleted
Apiopaeonoside	1501.95	0.663876	0.517013	1.28406	0.199121	0.434162	Enriched
STICTIC ACID	254.306	-0.821098	0.640719	-1.28153	0.200009	0.43548	Depleted
Rubrophen	12403.6	-0.424759	0.331761	-1.28032	0.200434	0.435788	Depleted
Lignans	24297.6	0.899763	0.703903	1.27825	0.201161	0.436751	Enriched
Pyrimidodiazepine	112.271	1.63308	1.27873	1.27711	0.201564	0.437007	Enriched
Aplotaxene	1557.9	0.539162	0.427104	1.26237	0.206816	0.445875	Enriched
Nifedipine	4275.59	0.219744	0.173837	1.26408	0.2062	0.445875	Enriched
Salbostatin	2903.08	-0.28175	0.223122	-1.26276	0.206674	0.445875	Depleted
Triphenylsilanol	16477.5	-0.300726	0.238078	-1.26314	0.206539	0.445875	Depleted
Dehydrocostus Lactone	185526	0.226646	0.180199	1.25775	0.208481	0.448834	Enriched
Chrysin-7-O-glucuronide	585.947	0.521814	0.415789	1.255	0.20948	0.449722	Enriched
Isopimpinellin	154.484	1.12647	0.897347	1.25533	0.209359	0.449722	Enriched
Taurocholate	8964.53	0.560719	0.447164	1.25395	0.209862	0.449913	Enriched
Gentisate aldehyde	3258.86	0.846866	0.67723	1.25048	0.211122	0.451985	Enriched
Benzoyloxypeoniflorin	5331.29	0.480826	0.386701	1.24341	0.213718	0.456904	Enriched
Butanoic acid	17256.2	0.260625	0.209861	1.24189	0.214277	0.457462	Enriched
BENFOTIAMINE	496.879	0.450028	0.36283	1.24033	0.214854	0.458058	Enriched
Protobassic acid	15424.3	0.300175	0.242739	1.23661	0.21623	0.460351	Enriched
Barlerin	5651.65	-0.409812	0.332105	-1.23398	0.217209	0.461772	Depleted
Batyl Alcohol	7486.94	0.530146	0.429892	1.23321	0.217499	0.461772	Enriched
Calcidiol	21045.5	-0.3427	0.278271	-1.23153	0.218123	0.4621	Depleted
Eugenitin	714.657	0.3284	0.26691	1.23037	0.218557	0.4621	Enriched
Spinosin	1200.68	-0.470673	0.382333	-1.23106	0.218302	0.4621	Depleted
Dodecanoic acid	363.624	0.503164	0.410089	1.22696	0.219837	0.464167	Enriched
Acinospesigenin A	447152	0.245665	0.200741	1.22379	0.221032	0.465857	Enriched
Hesperetin	947.538	-0.413854	0.33833	-1.22323	0.221244	0.465857	Depleted
Nomilin	4312.88	0.417175	0.342313	1.21869	0.22296	0.468827	Enriched
Geniposide	107.459	-0.822655	0.676329	-1.21635	0.22385	0.470055	Depleted
Terpendole E	155658	0.231735	0.190752	1.21485	0.224425	0.470617	Enriched
Lotaustralin	746.666	0.637634	0.525668	1.213	0.22513	0.470811	Enriched
Tamoxifen	8715.53	0.725125	0.597453	1.21369	0.224865	0.470811	Enriched
Biochanin A-beta-D-glucoside	337.164	-1.0838	0.895407	-1.21039	0.226127	0.472253	Depleted
Grixazone B	889.186	0.458597	0.379462	1.20855	0.226837	0.473091	Enriched
Cycloheximide	6888.54	0.409987	0.339623	1.20718	0.227362	0.473541	Enriched
Aclacinomycin T	1637.54	-0.501479	0.415777	-1.20613	0.227769	0.473747	Depleted
Trioxilin B3	1111.86	1.00072	0.830337	1.2052	0.228127	0.473849	Enriched
Salicin	8767.84	0.554506	0.462424	1.19913	0.230478	0.478086	Enriched
Neoabietinol	2137.93	0.304993	0.254733	1.1973	0.231189	0.478914	Enriched
Glucoerucin	512.921	-0.69028	0.57859	-1.19304	0.232854	0.481714	Depleted
Ectocarpen	459.333	0.505714	0.424668	1.19085	0.233714	0.482214	Enriched
Fumarate	41308.8	0.230774	0.193846	1.1905	0.23385	0.482214	Enriched
Narirutin	1555.86	-0.398025	0.334469	-1.19002	0.234039	0.482214	Depleted
Asp-Phe methyl ester	3154.23	0.538878	0.453507	1.18825	0.234737	0.482358	Enriched
Creatinine	82.2843	-0.839164	0.70594	-1.18872	0.23455	0.482358	Depleted
Neomethymycin	5942.57	-0.286552	0.241334	-1.18737	0.235081	0.48242	Depleted
Silydianin	191.581	0.653884	0.551337	1.186	0.235623	0.482886	Enriched
Cuminaldehyde	826.831	-0.526449	0.445529	-1.18163	0.237354	0.485784	Depleted
D-Fructose 6-phosphate	867.431	0.485031	0.413149	1.17399	0.240401	0.488911	Enriched
Gracillin	761288	0.774292	0.658886	1.17515	0.239933	0.488911	Enriched
Isoschaftoside	886.289	0.518931	0.441453	1.17551	0.239791	0.488911	Enriched
Norfloxacin	2912.13	0.285385	0.243151	1.17369	0.240517	0.488911	Enriched
Prostaglandin J2	1390.13	0.310096	0.26436	1.17301	0.240793	0.488911	Enriched
Terpendole K	4336.98	0.367913	0.313124	1.17498	0.240004	0.488911	Enriched
Sedanonic acid	740.756	-0.632746	0.541886	-1.16767	0.242938	0.492616	Depleted
Tetracycline	6524.07	0.648302	0.555632	1.16678	0.243297	0.492693	Enriched
Schisandrin	1858.22	0.890411	0.765088	1.1638	0.244504	0.494485	Enriched
Lupinine	227.442	0.644537	0.554905	1.16153	0.245428	0.495699	Enriched
ACRL Toxin II	38.1723	-1.0228	0.883152	-1.15813	0.246811	0.496638	Depleted
Phenylpropanoate	38.0606	-1.91772	1.65719	-1.15721	0.247187	0.496638	Depleted
Podophyllotoxin (Podophyllum)	107785	-0.806961	0.696672	-1.15831	0.246738	0.496638	Depleted
Salvigenin	727.071	-0.395271	0.341519	-1.15739	0.247113	0.496638	Depleted
Curcumin monoglucoside	2286.78	-0.269929	0.233469	-1.15617	0.247613	0.496844	Depleted
Mangiferin	415.893	0.598757	0.519574	1.1524	0.249157	0.497989	Enriched
Neoglycyrol	1171.32	-0.488775	0.423845	-1.15319	0.248831	0.497989	Depleted
Terpendole B	1588.29	0.256895	0.222784	1.15311	0.248864	0.497989	Enriched
Dihydrolipoyl-AMP	586.438	-0.834495	0.725858	-1.14967	0.250281	0.498291	Depleted
Methylarbutin	172.232	1.05681	0.919076	1.14986	0.250201	0.498291	Enriched
Proxyphylline	396.109	-0.686152	0.596622	-1.15006	0.250119	0.498291	Depleted
Bacilysin	132.934	-1.10252	0.959751	-1.14876	0.250655	0.498388	Depleted
Sesamoside	3205.45	0.343908	0.29969	1.14755	0.251156	0.498738	Enriched
Isomagnolone	3909.36	0.76429	0.668307	1.14362	0.252781	0.500691	Enriched
Salsoline	123.31	0.962793	0.8419	1.14359	0.252792	0.500691	Enriched
Eremopetasinorol	1067.25	0.661292	0.579742	1.14067	0.254009	0.502453	Enriched
Spisulosine	41944.6	-0.269774	0.236694	-1.13976	0.254387	0.502554	Depleted
Isoandrocymbine	328.998	-0.821084	0.721922	-1.13736	0.255389	0.503884	Depleted
Maltotriose	64992	0.46154	0.408852	1.12887	0.258954	0.509607	Enriched
Tryptamine	1811.14	-0.723028	0.640092	-1.12957	0.258658	0.509607	Depleted
Disuccinimidyl Suberate	324.048	-0.341268	0.302554	-1.12796	0.259337	0.509709	Depleted
Podophyllotoxone	2020.94	-0.261191	0.231906	-1.12628	0.260045	0.509795	Depleted
Undecaprenyl phosphate alpha-L-Ara4N	5061.13	0.766408	0.680094	1.12691	0.259778	0.509795	Enriched
Elenaic acid	10777.7	0.310599	0.276717	1.12244	0.261674	0.512115	Enriched
Thienamycin	998.574	-0.384198	0.342446	-1.12192	0.261896	0.512115	Depleted
Catharanthine	1702.69	0.251658	0.225088	1.11804	0.263549	0.514214	Enriched
Deoxyuridine	1987.23	-0.307567	0.275243	-1.11744	0.263808	0.514214	Depleted
Terpinyl Acetate	851.368	-0.700369	0.626982	-1.11705	0.263974	0.514214	Depleted
Biochanin A	27423.3	-0.416266	0.37299	-1.11603	0.264411	0.514412	Depleted
Secologanin	1718.25	-0.284328	0.255023	-1.11491	0.264888	0.514688	Depleted
Cedryl acetate	23437.8	0.590968	0.530657	1.11365	0.265428	0.515085	Enriched
Hinokitiol	1788.74	0.278448	0.251502	1.10714	0.268232	0.519868	Enriched
Curdione	45718.6	0.22505	0.203916	1.10364	0.269749	0.521493	Enriched
Desmosterol	13095.7	0.476679	0.431733	1.10411	0.269548	0.521493	Enriched
Benzoyl-CoA	1507	-0.62954	0.571837	-1.10091	0.270937	0.523129	Depleted
Cubebin	13585.7	-0.566863	0.516437	-1.09764	0.272361	0.524581	Depleted
Terpendole I	419.5	0.674841	0.614824	1.09762	0.272372	0.524581	Enriched
Mesaconate	34.8621	0.969427	0.88612	1.09401	0.273949	0.525268	Enriched
Oleandrin	222782	0.244357	0.223354	1.09403	0.27394	0.525268	Enriched
progesterone	14780.1	-0.503018	0.459934	-1.09367	0.274098	0.525268	Depleted
Quinine	3389.79	-0.385969	0.352331	-1.09547	0.273309	0.525268	Depleted
Wortmannin	3319.61	-0.651179	0.596233	-1.09216	0.274764	0.525889	Depleted
Benzylsuccinyl-CoA	541.497	-0.700602	0.647275	-1.08239	0.279081	0.533201	Depleted
Nebramycin 5'	94.1574	-1.79156	1.65588	-1.08194	0.279279	0.533201	Depleted
Collybial	2197.7	-0.612033	0.569228	-1.0752	0.282286	0.53449	Depleted
Docosatrienoic Acid	8100.84	0.412622	0.38362	1.0756	0.282106	0.53449	Enriched
Guaifenesin	2422.17	0.303373	0.282391	1.0743	0.282687	0.53449	Enriched
Liquiritin apioside	388.876	-0.318516	0.296733	-1.07341	0.283088	0.53449	Depleted
Maleamate	3896.18	0.318036	0.294641	1.0794	0.280409	0.53449	Enriched
Methylcyclopentane	530.181	-0.310415	0.288519	-1.07589	0.281977	0.53449	Depleted
Okenone	97.413	1.38821	1.29296	1.07366	0.282973	0.53449	Enriched
Orchinol	2252.56	-0.528495	0.492323	-1.07347	0.28306	0.53449	Depleted
Sulindac	11.9477	-1.81162	1.68751	-1.07354	0.283027	0.53449	Depleted
Darutoside	1754.82	-0.372703	0.347641	-1.07209	0.283679	0.534947	Depleted
Avermectin B1a aglycone	518.849	0.698796	0.652636	1.07073	0.284292	0.535364	Enriched
Brassinolide	5098.36	-0.282913	0.264392	-1.07005	0.284597	0.535364	Depleted
Demethyllactenocin	94536.5	-0.217637	0.203568	-1.06911	0.285019	0.535501	Depleted
Columbin	9520.15	-0.32456	0.304308	-1.06655	0.286175	0.536859	Depleted
Dodecanedioic acid	2415.53	0.524212	0.492489	1.06441	0.287141	0.536859	Enriched
Glycitin	1095.64	-0.630762	0.592085	-1.06532	0.28673	0.536859	Depleted
Isoacteoside	10262.8	-0.794155	0.745884	-1.06472	0.287005	0.536859	Depleted
Theaflavin	180.089	-1.69044	1.59113	-1.06242	0.288047	0.537898	Depleted
Coriandrone B	63.0871	-0.837079	0.788612	-1.06146	0.288481	0.538055	Depleted
Ailanthone	11047	-0.604584	0.57057	-1.05961	0.289321	0.538312	Depleted
TENIPOSIDE	1.20747e+06	0.923009	0.870909	1.05982	0.289225	0.538312	Enriched
Avermitilol	349.734	-0.514811	0.486923	-1.05727	0.290387	0.539338	Depleted
Biotin sulfoxide	298.806	-0.296616	0.280657	-1.05686	0.290575	0.539338	Depleted
Geranylhydroquinone	1037.3	0.392351	0.372345	1.05373	0.292007	0.540037	Enriched
Pelargonin	119838	-0.226014	0.214432	-1.05402	0.291876	0.540037	Depleted
Sulfazecin	97.0135	0.932928	0.885304	1.05379	0.291977	0.540037	Enriched
Pseudooxynicotine	1210.61	-0.510072	0.485563	-1.05047	0.2935	0.542145	Depleted
Cannabidiolic acid	4248.13	0.352265	0.336003	1.0484	0.294455	0.543128	Enriched
Gluconasturtiin	2004.45	0.26289	0.250902	1.04778	0.29474	0.543128	Enriched
Benzylsuccinate	7925.05	-0.317784	0.304815	-1.04255	0.297158	0.545834	Depleted
Cassiaoccidentalin C	2005.78	-0.233371	0.223901	-1.0423	0.297275	0.545834	Depleted
Streptomycin 6-phosphate	2086.62	-0.341675	0.327777	-1.0424	0.297226	0.545834	Depleted
Edulone A	2480.09	-0.277191	0.266313	-1.04084	0.297948	0.546079	Depleted
Fustin	686.968	-0.85463	0.822366	-1.03923	0.298697	0.546079	Depleted
Neriifolin	4679.23	-3.8702	3.72514	-1.03894	0.298832	0.546079	Depleted
Yadanziolide A	3116.11	-0.337048	0.324133	-1.03984	0.298413	0.546079	Depleted
Jasmine lactone	127.121	-0.959761	0.924731	-1.03788	0.299326	0.546332	Depleted
Dihydromonacolin L acid	1103.4	-0.71943	0.695784	-1.03398	0.301143	0.547642	Depleted
Gravolenic acid	9525.94	-0.187758	0.181348	-1.03535	0.300508	0.547642	Depleted
Lathyrol	1450.63	-0.27807	0.269113	-1.03328	0.301471	0.547642	Depleted
Palmitic acid	37.4066	1.87938	1.81826	1.03362	0.301315	0.547642	Enriched
Shanzhiside	5240.89	0.282252	0.273426	1.03228	0.301942	0.547849	Enriched
Oxoglutaric acid	299.807	-0.644522	0.625027	-1.03119	0.302452	0.548127	Depleted
Dibutyl sulfide	441.776	0.463487	0.451006	1.02767	0.304103	0.549731	Enriched
Streptidine 6-phosphate	94.655	-0.647716	0.631143	-1.02626	0.304769	0.549731	Depleted
Styrene-cis-2,3-dihydrodiol	1073.64	0.173093	0.168646	1.02636	0.30472	0.549731	Enriched
Valienone	1530.88	-0.223788	0.218049	-1.02632	0.304741	0.549731	Depleted
Symplocoside	5962.57	0.569404	0.555601	1.02484	0.305437	0.550289	Enriched
Tabtoxinine-delta-lactam	1593.25	-0.428883	0.419513	-1.02234	0.306622	0.551004	Depleted
Traumatic acid	4352.43	0.276188	0.270156	1.02232	0.306627	0.551004	Enriched
Tropolone	110.143	-1.23348	1.20725	-1.02172	0.306911	0.551004	Depleted
Decanal	3219.86	-0.320572	0.315538	-1.01595	0.309653	0.555277	Depleted
Amoxicillin	7301.65	-0.244642	0.242927	-1.00706	0.313906	0.562187	Depleted
Toosendanin	4074.59	-0.254752	0.25314	-1.00637	0.314239	0.562187	Depleted
Adonixanthin	40289.6	0.314374	0.312779	1.0051	0.314849	0.562622	Enriched
Ligustilide	1797.77	0.541415	0.540395	1.00189	0.316398	0.564733	Enriched
Arachidonyl-CoA	1572.58	-0.379245	0.380532	-0.99662	0.318949	0.568295	Depleted
Carboxyatractyloside tripotassium salt	32342.2	0.303435	0.30458	0.99624	0.319134	0.568295	Enriched
Paraldehyde	60060.1	0.228449	0.229948	0.993482	0.320475	0.570022	Enriched
Tridemorph	803.875	0.92995	0.936793	0.992696	0.320858	0.570043	Enriched
Methylpedicinin	5867.4	-1.00555	1.01396	-0.991711	0.321338	0.570236	Depleted
Ciprofloxacin	238.405	-0.492223	0.50009	-0.984269	0.324983	0.574743	Depleted
Lupinate	787.289	-0.474826	0.482433	-0.984232	0.325001	0.574743	Depleted
Trigoforin	6563.19	-0.280568	0.284723	-0.985404	0.324426	0.574743	Depleted
Efloxate	1098.12	-0.65044	0.662182	-0.982267	0.325968	0.575128	Depleted
Raffinose	2391.85	-0.251283	0.255718	-0.982657	0.325776	0.575128	Depleted
Astringin	5786.98	0.612681	0.6266	0.977787	0.32818	0.578365	Enriched
Benzenebutanoic acid	312.583	-0.374745	0.385105	-0.973099	0.330504	0.581793	Depleted
Ziyuglycoside II	359.342	0.619886	0.637582	0.972245	0.330929	0.581874	Enriched
Abscisic alcohol	2480.5	0.743333	0.768405	0.967372	0.333358	0.58285	Enriched
Caffeic acid	34729.5	-0.490467	0.507312	-0.966796	0.333646	0.58285	Depleted
Desoxyrhaponticin	2517.37	-0.44926	0.463761	-0.968733	0.332679	0.58285	Depleted
dioxybenzone	6910.75	-0.202118	0.20911	-0.966563	0.333762	0.58285	Depleted
Gluconic acid	534.205	0.501325	0.518232	0.967376	0.333356	0.58285	Enriched
Spirilloxanthin	7.85532e+06	0.234244	0.242143	0.967378	0.333355	0.58285	Enriched
Mirificin	10502.7	-0.252545	0.261655	-0.965183	0.334453	0.583393	Depleted
Androsta-1,4-diene-3,17-dione	607.387	0.49995	0.518575	0.964085	0.335003	0.583689	Enriched
Ferulate	91.3335	1.76774	1.84121	0.960099	0.337005	0.584355	Enriched
Glutathionylspermine	273.323	-1.44549	1.50645	-0.959535	0.337289	0.584355	Depleted
Miglitol	3968.62	0.170173	0.176978	0.961553	0.336274	0.584355	Enriched
Nitrosylsulfuric acid	186229	0.198095	0.20605	0.961393	0.336355	0.584355	Enriched
Phenol	2879.44	0.244355	0.254577	0.959848	0.337132	0.584355	Enriched
Abscisic acid	867.25	0.460494	0.481845	0.955689	0.339229	0.585734	Enriched
Aflatrem	1194.05	-0.396836	0.415055	-0.956103	0.33902	0.585734	Depleted
Protoaphin aglucone	51498.7	-0.50299	0.525936	-0.956371	0.338885	0.585734	Depleted
Stevioside	60.4506	1.82139	1.91172	0.95275	0.340717	0.586981	Enriched
Tubercidin	1061.29	-0.680265	0.71397	-0.952792	0.340695	0.586981	Depleted
Palmitoyl Serinol	549.927	-0.388062	0.408582	-0.949779	0.342225	0.588918	Depleted
Cerulenin	33803.9	0.207885	0.219887	0.945419	0.344445	0.592075	Enriched
Cinnamyl alcohol	2634.7	0.236522	0.250961	0.942465	0.345955	0.592679	Enriched
dADP	3885.56	-0.521654	0.553419	-0.942603	0.345884	0.592679	Depleted
Thalianol	582.547	-0.515846	0.547273	-0.942575	0.345898	0.592679	Depleted
Geosmin	2452.07	-0.344933	0.36629	-0.941693	0.34635	0.592695	Depleted
Dehypoxanthine futalosine	404.251	-0.30319	0.324074	-0.935557	0.349501	0.593293	Depleted
D-Phosphatidylglycerol	135.077	1.03936	1.10824	0.937849	0.348322	0.593293	Enriched
Hispidulin	1042.18	0.841364	0.896898	0.938083	0.348202	0.593293	Enriched
Isoquercitin	4965.01	0.396592	0.422033	0.939717	0.347363	0.593293	Enriched
Mecarbam	1363.53	0.580167	0.620611	0.934831	0.349876	0.593293	Enriched
Prunetin	6645.41	0.496181	0.530557	0.935206	0.349682	0.593293	Enriched
Sophoraflavanone B	3662.35	0.292293	0.312866	0.934244	0.350178	0.593293	Enriched
Stigmastentriol	4.18576e+06	0.447895	0.47893	0.935199	0.349686	0.593293	Enriched
Sulfate	66163.4	0.666465	0.709925	0.938782	0.347843	0.593293	Enriched
Deoxyguanosine	411.555	0.733398	0.787617	0.931162	0.35177	0.59337	Enriched
Propynoate	561.135	0.619118	0.664813	0.931267	0.351715	0.59337	Enriched
Protodioscin	617.98	0.419405	0.450325	0.931338	0.351679	0.59337	Enriched
Sphinganine	23092.7	0.169314	0.181782	0.93141	0.351642	0.59337	Enriched
Aucubin	131474	-0.541269	0.585392	-0.924626	0.35516	0.593869	Depleted
Cyclohexylsulfamate	936.158	-0.656765	0.708084	-0.927524	0.353655	0.593869	Depleted
Cymathere lactone	1734.72	0.284798	0.306943	0.927854	0.353483	0.593869	Enriched
Monoglyceride citrate	1491.79	-0.241745	0.261149	-0.925699	0.354603	0.593869	Depleted
Morusin	35516.8	0.768738	0.828306	0.928086	0.353363	0.593869	Enriched
Oleamide	37550.2	0.272231	0.294076	0.925716	0.354594	0.593869	Enriched
Secundifloran	65584.7	-0.345377	0.373395	-0.924963	0.354985	0.593869	Depleted
Strigol	153.111	0.83409	0.901569	0.925154	0.354886	0.593869	Enriched
Cornuside	1407.99	-0.23647	0.258454	-0.914941	0.360222	0.600492	Depleted
Dihydroclavaminic acid	728.467	0.431698	0.472692	0.913275	0.361098	0.600492	Enriched
Dihydrozeatin riboside	765.097	0.442543	0.484557	0.913294	0.361088	0.600492	Enriched
fumagillin	2308.48	0.386868	0.423932	0.91257	0.361469	0.600492	Enriched
Icariin	14384.4	-0.274441	0.299711	-0.915685	0.359832	0.600492	Depleted
Methylphosphonate	1230.42	0.196448	0.215161	0.913025	0.361229	0.600492	Enriched
Robustic acid	9405.18	-0.278313	0.306008	-0.909494	0.36309	0.602532	Depleted
Avermectin B1a	771.219	0.550332	0.606418	0.907512	0.364136	0.602966	Enriched
Meperidine N-oxide	25.1825	1.42751	1.57269	0.90769	0.364042	0.602966	Enriched
Trp Ala Leu	1442.05	0.595385	0.65695	0.906286	0.364785	0.603388	Enriched
Sarisan	37308.9	0.198804	0.219685	0.904949	0.365492	0.603908	Enriched
Benzaldehyde	1538.59	-0.512707	0.568741	-0.901477	0.367335	0.605648	Depleted
Justisolin	8695.28	-0.202486	0.224455	-0.902122	0.366992	0.605648	Depleted
Bergapten	359.361	0.300511	0.334287	0.898961	0.368673	0.605903	Enriched
Fujikinetin methyl ether	2606.27	0.510879	0.567663	0.899968	0.368137	0.605903	Enriched
Tetrahydrobiopterin	242.939	-0.838037	0.932054	-0.89913	0.368584	0.605903	Depleted
Armillaripin	1.23969e+06	0.183258	0.204398	0.896576	0.369945	0.607344	Enriched
Acetoin	25489	0.188061	0.210797	0.892145	0.372315	0.610581	Enriched
Amyl salicylate	514.126	0.507748	0.570156	0.890541	0.373175	0.610597	Enriched
Paromamine	383.922	0.305178	0.342934	0.889902	0.373518	0.610597	Enriched
Pseudolaric acid B-glucopyranoside	1772.02	-0.312004	0.350223	-0.890873	0.372997	0.610597	Depleted
Echinatin	13087	-0.455246	0.513597	-0.886387	0.375409	0.613035	Depleted
Hyperoside	1423.52	0.224305	0.254589	0.881049	0.378291	0.617085	Enriched
Dihomomethionine	623275	0.14429	0.164165	0.878932	0.379438	0.618299	Enriched
Cetoniacytone A	159.651	-0.633534	0.724045	-0.874992	0.381578	0.620469	Depleted
Labienoxime	609.332	-0.382963	0.437308	-0.87573	0.381177	0.620469	Depleted
Cholic acid (sodium)	1820.06	0.441228	0.505006	0.873708	0.382277	0.620739	Enriched
Octanoic acid	321.224	1.34968	1.54567	0.873202	0.382553	0.620739	Enriched
Leucoside	33982.4	0.357396	0.410867	0.869858	0.384378	0.622385	Enriched
Norecasantalol	202.246	0.438173	0.503713	0.869885	0.384363	0.622385	Enriched
Pinostrobin	327.844	-0.519362	0.598918	-0.867168	0.38585	0.624109	Depleted
Baohuosu	6227.27	0.196287	0.226938	0.864938	0.387073	0.625235	Enriched
Homoveratric acid	3987.38	0.147952	0.17121	0.864153	0.387504	0.625235	Enriched
Jervine	8431.39	-0.41087	0.475724	-0.863673	0.387768	0.625235	Depleted
Nodakenin	8324.45	0.270742	0.313796	0.862796	0.388249	0.625355	Enriched
Erucic acid	19.4758	-1.12429	1.30466	-0.861744	0.388828	0.625631	Depleted
Terpentecin	1032.08	0.50492	0.589235	0.856907	0.391496	0.629263	Enriched
Nandrolone phenpropionate	4590.37	-0.24109	0.282021	-0.854866	0.392626	0.630057	Depleted
Sulfasalazine	94.7311	-0.397245	0.464869	-0.854531	0.392811	0.630057	Depleted
Octylamine	1991.77	0.193061	0.226621	0.851911	0.394263	0.631727	Enriched
Hydroxychlorobactene glucoside	3425.93	0.130559	0.153429	0.85094	0.394803	0.631931	Enriched
Tranilast	6127.49	-0.520437	0.613702	-0.848028	0.396422	0.633863	Depleted
Caprylic acid	1718.43	0.332203	0.393209	0.844851	0.398194	0.634712	Enriched
Deoxyarbutin	617.24	0.689873	0.815919	0.845516	0.397823	0.634712	Enriched
Rebaudioside A	535.891	-0.377238	0.44618	-0.845483	0.397841	0.634712	Depleted
Haploside C	4188.21	-0.262557	0.312949	-0.838978	0.401482	0.639072	Depleted
Pulcherrimin	414.974	0.836102	0.997166	0.838479	0.401762	0.639072	Enriched
Anabasine	6363.94	-0.57429	0.688615	-0.833978	0.404293	0.640795	Depleted
Carvone	503.78	-0.20354	0.244471	-0.832573	0.405086	0.640795	Depleted
Dihydrogranaticin	873.74	-0.414163	0.49724	-0.832923	0.404888	0.640795	Depleted
Malonylapiin	881.243	-0.813423	0.973853	-0.835262	0.40357	0.640795	Depleted
Narbonolide	398.878	0.490663	0.589665	0.832105	0.40535	0.640795	Enriched
Stizolobinate	251.909	0.4219	0.506395	0.833145	0.404763	0.640795	Enriched
Specnuezhenide	4641.75	-0.210562	0.253489	-0.830656	0.406168	0.641428	Depleted
Paxilline	2481.62	-0.368736	0.444801	-0.828991	0.40711	0.642254	Depleted
AminoDHQ	543.612	-0.366326	0.442458	-0.827934	0.407708	0.642537	Depleted
Biotin	1123.38	-0.185474	0.22543	-0.822757	0.410646	0.645842	Depleted
Norfuraneol	414.433	-0.274253	0.333054	-0.823448	0.410253	0.645842	Depleted
Griffonilide	149.579	0.478815	0.585457	0.817848	0.413444	0.647588	Enriched
Norsolorinic acid anthrone	283.146	0.804948	0.983862	0.818152	0.413271	0.647588	Enriched
ROSIRIDIN	1985.9	0.517902	0.633091	0.818052	0.413327	0.647588	Enriched
Soyasaponin Bb	516163	-0.59428	0.725228	-0.819439	0.412536	0.647588	Depleted
Cortexolone	3966.54	0.538386	0.659546	0.816298	0.41433	0.647607	Enriched
Curcumenol	8736.87	-0.182655	0.223833	-0.816033	0.414481	0.647607	Depleted
Isoprene	611.281	-0.390721	0.479265	-0.81525	0.414929	0.647607	Depleted
Jasmolone	687.139	0.157757	0.193597	0.814876	0.415143	0.647607	Enriched
Anofinic acid	29949	0.183781	0.226719	0.810612	0.417589	0.649327	Enriched
CAY10397	5028.53	0.331112	0.40915	0.809267	0.418361	0.649327	Enriched
Floxuridine	583.955	0.876202	1.08124	0.810364	0.417731	0.649327	Enriched
Thujone	61.4289	0.655899	0.807886	0.811871	0.416866	0.649327	Enriched
Xanthurenic acid	4703.79	0.266289	0.328886	0.809669	0.41813	0.649327	Enriched
Deinoxanthin	16820.4	0.155765	0.193206	0.806216	0.420118	0.651395	Enriched
Menaquinone-7	2.44184e+06	0.588188	0.732482	0.803007	0.421971	0.653607	Enriched
Lecanoric acid	337.149	-0.235686	0.294441	-0.800451	0.42345	0.655237	Depleted
Guanidinoproclavaminic acid	98.4904	-0.509585	0.638396	-0.798227	0.424739	0.655909	Depleted
Moxifloxacin	194.306	0.514856	0.644447	0.79891	0.424342	0.655909	Enriched
Quinate	657.612	-0.337195	0.423944	-0.795378	0.426394	0.657803	Depleted
Aminoimidazole ribotide	80.9276	-0.589044	0.742276	-0.793565	0.427449	0.658769	Depleted
AMP	88.2791	-0.784012	0.991672	-0.790596	0.42918	0.659463	Depleted
Choline hydroxide solution	58357.2	-0.167431	0.211629	-0.791153	0.428855	0.659463	Depleted
Hispolone	1083.27	0.220573	0.279	0.790582	0.429188	0.659463	Enriched
Adrenic acid	62293.1	0.160602	0.203599	0.788817	0.430219	0.660386	Enriched
Sweroside	854.468	0.541849	0.688339	0.787183	0.431175	0.660626	Enriched
Zymosterol	1600.5	-0.349049	0.443474	-0.787079	0.431236	0.660626	Depleted
Yohimbine	77.1603	-1.05047	1.33628	-0.786112	0.431802	0.660834	Depleted
Costunolide	1762.1	0.83933	1.07513	0.780675	0.434994	0.662711	Enriched
Dehydrofalcarinol	20.9879	-0.965954	1.23558	-0.78178	0.434344	0.662711	Depleted
Epitestosterone	3538.57	0.290699	0.372092	0.781255	0.434652	0.662711	Enriched
Mirtazapine	421.055	-0.724848	0.928881	-0.780346	0.435187	0.662711	Depleted
Thiamine acetic acid	1675.11	0.306733	0.392697	0.781092	0.434748	0.662711	Enriched
Astragaloside II	15986.3	0.157089	0.201951	0.777855	0.436654	0.663628	Enriched
Syringetin	1067.05	0.195802	0.251697	0.777929	0.436611	0.663628	Enriched
Hydroxyspirilloxanthin	759129	0.185153	0.238501	0.77632	0.43756	0.663823	Enriched
Proscillaridin A	146466	0.144619	0.186324	0.776171	0.437648	0.663823	Enriched
Anatalline	508409	0.163793	0.211312	0.775123	0.438267	0.664099	Enriched
guaiazulene	229.722	0.641248	0.828058	0.774399	0.438695	0.664099	Enriched
Linatine	576.458	0.344925	0.446851	0.771901	0.440173	0.665681	Enriched
Colforsin	331.589	0.390764	0.507995	0.769228	0.441758	0.66742	Enriched
Melicopicine	1635.27	-0.351005	0.4598	-0.763387	0.445233	0.672008	Depleted
Dihydroanhydropodorhizol	2521.21	0.315565	0.414489	0.761336	0.446457	0.67229	Enriched
Furapiole	19720.9	-0.266202	0.349864	-0.760872	0.446734	0.67229	Depleted
Toringin	2546.31	0.220527	0.289312	0.762247	0.445913	0.67229	Enriched
Berbamunine	64118.9	0.181877	0.239802	0.758447	0.448183	0.673811	Enriched
Isomucronulatol	2672.38	-0.262567	0.346809	-0.757092	0.448995	0.674371	Depleted
Ergolide	17.433	2.449	3.24252	0.755278	0.450082	0.675343	Enriched
Folate	258.369	-0.628428	0.834679	-0.752897	0.451512	0.676827	Depleted
Shikimic acid	1206.63	-0.32607	0.43389	-0.751503	0.45235	0.677421	Depleted
Hypoxanthine	2619.32	0.154691	0.207566	0.74526	0.456114	0.681739	Enriched
Zeinoxanthin	87.9297	-0.704579	0.945428	-0.745249	0.456121	0.681739	Depleted
Corylin	7150.06	0.21801	0.293699	0.742292	0.45791	0.683747	Enriched
Scytalone	94.6717	-0.368083	0.496498	-0.741358	0.458477	0.683928	Depleted
Anhydropisatin	1064.48	1.2624	1.70627	0.739856	0.459387	0.684621	Enriched
Styrene cis-glycol	79.9154	0.479567	0.649121	0.738794	0.460032	0.684917	Enriched
ANHYDROBRAZILIC ACID	3580.25	-0.253024	0.345511	-0.732318	0.463975	0.688117	Depleted
Novobiocin	475.422	0.229058	0.311965	0.734243	0.462801	0.688117	Enriched
Palmitic amide	896552	-0.28497	0.388998	-0.732574	0.463818	0.688117	Depleted
Rosarin	11077.4	0.537477	0.73248	0.733777	0.463084	0.688117	Enriched
Isoliquiritin	1202.83	-0.218645	0.299361	-0.730373	0.465162	0.689213	Depleted
Arabsin	1202.84	-0.24028	0.329749	-0.728676	0.4662	0.689248	Depleted
Demethyldecarbamoylnovobiocin	9566.91	-0.148426	0.203466	-0.729488	0.465703	0.689248	Depleted
Neoraunone	70100	-0.187503	0.257513	-0.728131	0.466534	0.689248	Depleted
Phylloquinone	785840	0.105953	0.14601	0.725653	0.468052	0.690826	Enriched
Ammonia	394.64	0.475697	0.656459	0.724642	0.468672	0.691077	Enriched
Linderane	2943.76	0.16601	0.230237	0.721039	0.470886	0.693675	Enriched
Aquayamycin	846.857	0.447515	0.624081	0.717078	0.473326	0.694604	Enriched
Deoxyguanidinoproclavaminic acid	35.9308	-0.613322	0.854816	-0.717491	0.473071	0.694604	Depleted
Furfural	19546.6	-0.282509	0.393689	-0.717593	0.473008	0.694604	Depleted
Glaucarubin	10554.3	-0.812114	1.1294	-0.719069	0.472098	0.694604	Depleted
Diisobutyl phthalate	480526	0.148596	0.207508	0.716099	0.47393	0.694826	Enriched
Skimmin	4217.34	-0.237942	0.332765	-0.715045	0.474581	0.695117	Depleted
Diethylstilbestrol monomethyl ether	100971	0.170832	0.239395	0.713596	0.475477	0.695765	Enriched
Gentiopicroside	21694.2	-0.370539	0.520275	-0.712199	0.476342	0.696366	Depleted
Homocarnosine	91.1374	-1.15584	1.6313	-0.708539	0.47861	0.697926	Depleted
Liquiritigenin	457.305	0.351857	0.496185	0.709124	0.478247	0.697926	Enriched
Premithramycin A3	8709.38	0.162006	0.228732	0.708278	0.478773	0.697926	Enriched
Daphnoretin methyl ether	5756.84	-0.151409	0.214826	-0.704798	0.480936	0.699102	Depleted
Pimelate	462.753	0.499483	0.708706	0.704782	0.480946	0.699102	Enriched
Tenuifoliside C	4148.38	0.466686	0.660906	0.70613	0.480107	0.699102	Enriched
Eugenol acetate	15094.1	0.136551	0.194621	0.701626	0.482912	0.701297	Enriched
Novamethymycin	304.758	-0.605834	0.864939	-0.700436	0.483655	0.701711	Depleted
Raucaffricine	996.356	-0.427662	0.611226	-0.699679	0.484128	0.701734	Depleted
Apiforol	100.085	0.624171	0.894162	0.698051	0.485145	0.701883	Enriched
Cortisol	2149.24	0.310933	0.44539	0.698115	0.485106	0.701883	Enriched
Naringin Dihydrochalcone	15619.5	0.179735	0.258321	0.695781	0.486566	0.703276	Enriched
Lutein	30546.1	0.150251	0.216367	0.694428	0.487414	0.703839	Enriched
Grosvenorine	7424.2	-0.206858	0.298644	-0.692658	0.488524	0.704117	Depleted
Raspberry ketone glucoside	232.322	-0.246846	0.356287	-0.692831	0.488416	0.704117	Depleted
Bisindolylmaleimide I	2218.74	0.179761	0.260791	0.689292	0.49064	0.706503	Enriched
Cys His Asp Gly	351.974	-0.407365	0.59346	-0.686423	0.492447	0.70844	Depleted
Curcumin diglucoside	1903.04	-0.221303	0.325904	-0.679043	0.497111	0.71448	Depleted
Chavicol	647.69	-0.186996	0.276339	-0.676688	0.498604	0.715732	Depleted
Rutin	239.864	0.490362	0.725175	0.676199	0.498914	0.715732	Enriched
Murrayenol	74618.8	0.136797	0.203045	0.673727	0.500485	0.716646	Enriched
Paspalinine	59404.3	-0.390666	0.579823	-0.673767	0.500459	0.716646	Depleted
Ethylparaben	7152.92	0.228215	0.342719	0.665897	0.505477	0.72302	Enriched
Mitomycin	1419.55	-0.201649	0.303108	-0.665269	0.505879	0.72302	Depleted
Chlortetracycline	431.099	-0.391705	0.591598	-0.662113	0.507899	0.725232	Depleted
Bryacarpene 4	2100.37	-0.211001	0.319037	-0.661367	0.508377	0.72524	Depleted
Bilirubin beta-diglucuronide	11208.7	-0.170785	0.258545	-0.660561	0.508894	0.725304	Depleted
Ascorbate	199348	0.125256	0.190274	0.658296	0.510348	0.725488	Enriched
Scutellarin	52.6538	-0.502022	0.762776	-0.658152	0.510441	0.725488	Depleted
Tetrangulol	425.428	-0.481483	0.73055	-0.659069	0.509851	0.725488	Depleted
Acetate	180.893	0.247622	0.382442	0.647476	0.517324	0.731208	Enriched
Ajmaline	27348	0.123445	0.190097	0.649379	0.516094	0.731208	Enriched
Artonin R	21391.4	-0.163218	0.252018	-0.647643	0.517216	0.731208	Depleted
cyclohexylammonium	922.42	0.163494	0.251618	0.649771	0.51584	0.731208	Enriched
Pentalenolactone	1119.15	-0.20767	0.320061	-0.648845	0.516439	0.731208	Depleted
Pseudopelletierine	664.264	-0.479372	0.738217	-0.649364	0.516103	0.731208	Depleted
Hydroxymethylbilane	2420	-0.315864	0.48841	-0.64672	0.517813	0.731227	Depleted
Adynerin	25818.3	0.193916	0.301897	0.642324	0.520663	0.731437	Enriched
DIBOA	2838.66	0.180366	0.282064	0.639452	0.522529	0.731437	Enriched
Dihydrojasmone	7155.98	-0.158212	0.246932	-0.640712	0.52171	0.731437	Depleted
Lentinan	2512.26	0.101357	0.158202	0.640681	0.52173	0.731437	Enriched
Oxamflatin	54.6998	-0.664655	1.03991	-0.639147	0.522727	0.731437	Depleted
Premithramycin A1	2670.74	-0.237144	0.370611	-0.639875	0.522254	0.731437	Depleted
Proclavaminic acid	52.7966	0.554658	0.860544	0.644544	0.519223	0.731437	Enriched
Rosmarinic acid	2103.56	-0.203052	0.316876	-0.640792	0.521658	0.731437	Depleted
Thapsigargin	2358.52	-0.284724	0.444005	-0.641263	0.521352	0.731437	Depleted
Tobramycin	506.468	0.37065	0.574175	0.645536	0.51858	0.731437	Enriched
Benzofuran	4671.47	0.116099	0.183262	0.633514	0.526398	0.732566	Enriched
Drimenin	896.887	0.387569	0.609885	0.635479	0.525116	0.732566	Enriched
Halaminol A	43485.3	0.134884	0.212832	0.633759	0.526238	0.732566	Enriched
Homovanillin	3217.58	-0.400095	0.630065	-0.635005	0.525425	0.732566	Depleted
Scopolamine	18040.6	0.290501	0.458331	0.633823	0.526196	0.732566	Enriched
Withaferin A	775.049	-0.371986	0.586816	-0.633907	0.526142	0.732566	Depleted
Isoalantolactone	219.108	-0.524853	0.83416	-0.6292	0.529218	0.735348	Depleted
Rotundic acid	2116.45	-0.328309	0.521961	-0.628992	0.529355	0.735348	Depleted
Hesperidin methylchalcone	15497.9	-0.161727	0.257544	-0.627958	0.530031	0.735622	Depleted
Phenylpropanolamine	1574.26	-0.22903	0.365163	-0.6272	0.530528	0.735647	Depleted
Deoxyloganin	3951.18	-0.421937	0.675402	-0.624719	0.532155	0.737237	Depleted
Aloeresin D	1986.52	-0.208976	0.336688	-0.62068	0.53481	0.738292	Depleted
Isovaleric acid	86.3793	0.504699	0.812839	0.62091	0.534659	0.738292	Enriched
Lovastatin	720.938	-0.377526	0.60825	-0.620675	0.534814	0.738292	Depleted
Tropone	194.556	0.307449	0.495379	0.620633	0.534841	0.738292	Enriched
Secologanate	2256.28	0.133241	0.215295	0.618875	0.535999	0.738821	Enriched
Zeaxanthin diglucoside	76152.3	-0.246019	0.39771	-0.61859	0.536186	0.738821	Depleted
Marrubiin	1626.79	0.22859	0.371053	0.616058	0.537857	0.740457	Enriched
Butanoylphosphate	474072	0.117712	0.192055	0.612908	0.539937	0.740653	Enriched
Eicosapentaenoic Acid	5440.99	0.142041	0.232129	0.611905	0.540601	0.740653	Enriched
Neoruscogenin	2688	-0.196268	0.319613	-0.614078	0.539164	0.740653	Depleted
Neoxaline	3911.2	0.278724	0.455831	0.611462	0.540893	0.740653	Enriched
Pogostone	1258.51	0.109591	0.179085	0.611951	0.54057	0.740653	Enriched
Poloxalene	1224.51	0.214128	0.348291	0.614795	0.53869	0.740653	Enriched
Auramycinone	4318.02	0.0983055	0.161196	0.609851	0.541961	0.741249	Enriched
Lanceoletin	5791.81	-0.193139	0.316961	-0.609346	0.542295	0.741249	Depleted
Isobiflorin 6''-gallate	7441.08	0.161784	0.270051	0.599085	0.549116	0.749906	Enriched
Acarbose	3070.44	-0.164997	0.27663	-0.596455	0.550872	0.751634	Depleted
Wedelolactone	795.938	-0.136397	0.229365	-0.59467	0.552064	0.752591	Depleted
Rhodopinal	1.76716e+06	0.416585	0.701489	0.593857	0.552608	0.752664	Enriched
Hercynine	863.376	0.206755	0.349106	0.59224	0.55369	0.75347	Enriched
Podophyllotoxin	234.365	0.957921	1.6339	0.586278	0.557689	0.758239	Enriched
Budesonide	617090	0.316322	0.541843	0.583789	0.559362	0.759765	Enriched
ferulic acid	16263.2	-0.235954	0.404628	-0.583137	0.559801	0.759765	Depleted
Pyridoxamine phosphate	2262.69	0.264986	0.456254	0.580786	0.561385	0.761242	Enriched
Succinic acid semialdehyde	23.1014	-0.4933	0.850656	-0.579906	0.561978	0.761374	Depleted
Aurachin B	47.629	-0.900661	1.5596	-0.577494	0.563606	0.761562	Depleted
Pseudaminic acid	530.954	0.278271	0.481533	0.577886	0.563341	0.761562	Enriched
Taurolithocholic acid	132123	-0.125789	0.217594	-0.57809	0.563203	0.761562	Depleted
Chrysin	594.962	-0.675388	1.1738	-0.575384	0.565032	0.762161	Depleted
Clinodiside A	26615.7	-0.326369	0.568272	-0.574319	0.565752	0.762161	Depleted
Dicaprylyl carbonate	10755.1	0.164445	0.285889	0.575207	0.565151	0.762161	Enriched
Licodione	145709	-0.304552	0.530669	-0.573901	0.566035	0.762161	Depleted
Pioglitazone	1834.48	0.12625	0.220431	0.572739	0.566821	0.762291	Enriched
Yangonin	644.985	-0.185151	0.323526	-0.572291	0.567125	0.762291	Depleted
Tangeritin	20506.3	-0.211122	0.369722	-0.571029	0.56798	0.762772	Depleted
Poliumoside	14162.3	0.14117	0.247767	0.569771	0.568833	0.763251	Enriched
Eugenin	2623.19	-0.171443	0.304811	-0.562455	0.573806	0.76858	Depleted
Rhapontin	1073.37	-0.236974	0.420992	-0.562895	0.573507	0.76858	Depleted
Chromopyrrolate	45.7642	0.929943	1.65702	0.561214	0.574652	0.769041	Enriched
Castasterone	12757.4	-0.169949	0.303891	-0.559242	0.575996	0.769499	Depleted
Sclareol glycol	1339.84	0.196839	0.351682	0.559708	0.575678	0.769499	Enriched
Elephantin	9185.22	0.333989	0.598423	0.558116	0.576765	0.769856	Enriched
Decanoic acid	625874	0.113215	0.203377	0.556676	0.577749	0.770129	Enriched
Deoxyshikonin	3144.26	0.255308	0.458899	0.556348	0.577973	0.770129	Enriched
Pantothenol	22.4547	1.37938	2.49134	0.553669	0.579805	0.7719	Enriched
Aspirin	224.892	0.40935	0.745964	0.548754	0.583175	0.77326	Enriched
Eupatorin	27.6683	-0.762671	1.39113	-0.54824	0.583527	0.77326	Depleted
Oxytetracycline	8159.45	0.271876	0.494078	0.550268	0.582135	0.77326	Enriched
Oxytocin	424.589	-0.218664	0.398586	-0.5486	0.58328	0.77326	Depleted
Prostaglandin B2	4197.94	0.147456	0.26755	0.551133	0.581543	0.77326	Enriched
Xylotetraose	10507.6	-0.133367	0.243473	-0.547771	0.583849	0.77326	Depleted
Purpurogallin	142.017	-0.353874	0.649685	-0.544686	0.58597	0.774731	Depleted
Threonate	376.433	-0.265642	0.487689	-0.544697	0.585962	0.774731	Depleted
Glycocholate	2663.74	-0.182242	0.336181	-0.542094	0.587754	0.776422	Depleted
Valproic acid	80.8793	0.330973	0.612455	0.540404	0.588919	0.777292	Enriched
Narbomycin	1915.38	0.235008	0.437069	0.53769	0.590791	0.779093	Enriched
Dihydroneopterin phosphate	1783.65	-0.137186	0.257368	-0.533033	0.594011	0.781616	Depleted
eugenol	433.802	0.12947	0.243039	0.532714	0.594232	0.781616	Enriched
Heptadecanoic acid	13435.2	-0.44632	0.836857	-0.533329	0.593806	0.781616	Depleted
Glycocholic acid	4159.52	0.421416	0.801568	0.52574	0.599069	0.787304	Enriched
Oleandolide	7505.12	0.126915	0.242262	0.523875	0.600366	0.788333	Enriched
Batatasin I	2660.22	-0.192133	0.368097	-0.521962	0.601697	0.789394	Depleted
Butane	1269.71	0.164341	0.315514	0.520867	0.602459	0.789394	Enriched
Carboxyibuprofen	32112.6	0.230696	0.444019	0.519563	0.603368	0.789394	Enriched
Glucovanillin	78.7874	-0.624943	1.20151	-0.520131	0.602972	0.789394	Depleted
Pentadecanoic Acid	6100.98	0.233642	0.450159	0.519022	0.603745	0.789394	Enriched
Daidzein	9094.36	-0.331803	0.641888	-0.516917	0.605214	0.789969	Depleted
Pseudoecgonyl-CoA	54850	0.185386	0.35841	0.517245	0.604985	0.789969	Enriched
Brusatol	8868.5	-0.279529	0.546815	-0.511196	0.609214	0.793058	Depleted
Epithienamycin F	122265	0.1664	0.325351	0.511448	0.609038	0.793058	Enriched
Mulberrin	1586.89	0.14779	0.288414	0.512424	0.608355	0.793058	Enriched
Yersiniabactin	1647.9	-0.110849	0.217106	-0.510578	0.609647	0.793058	Depleted
Scutellarin methylester	3087.07	0.244463	0.481109	0.508124	0.611366	0.794266	Enriched
Triptolide	683.74	-0.252622	0.497506	-0.507776	0.61161	0.794266	Depleted
Roxithromycin	37786.1	0.114703	0.227129	0.505011	0.613551	0.796112	Enriched
Malonylglycitin	24.7929	0.502944	0.99754	0.504184	0.614132	0.796193	Enriched
Corey PG-Lactone Diol	155.141	0.329894	0.656122	0.502795	0.615109	0.796652	Enriched
Dehydrohistidyltryptophyldiketopiperazine	2937.11	0.147213	0.293134	0.502204	0.615524	0.796652	Enriched
Isoavocadienofuran	1199.56	0.196518	0.392458	0.500736	0.616557	0.797317	Enriched
Sedoheptulose	11.7691	-0.719226	1.44834	-0.496588	0.61948	0.800422	Depleted
Aloesin	156.315	-0.594435	1.20408	-0.493685	0.621528	0.800987	Depleted
Carboxyspermidine	4738.09	0.144867	0.294405	0.492067	0.622672	0.800987	Enriched
Dihydrocoumarin	4812.8	0.191813	0.389439	0.492538	0.622339	0.800987	Enriched
Fexofenadine	1387.44	0.128246	0.260214	0.492848	0.62212	0.800987	Enriched
Oxyphencyclimine	7345.08	-0.228038	0.463929	-0.491536	0.623048	0.800987	Depleted
Psoralidin	5086.84	-0.0845556	0.172018	-0.491552	0.623036	0.800987	Depleted
AIDS031406	246.046	0.139378	0.285599	0.488019	0.625537	0.802564	Enriched
Anhydrotetracycline	10976.2	-0.0908337	0.185843	-0.488767	0.625007	0.802564	Depleted
Hydantoin-5-propionate	312.447	-0.120277	0.246835	-0.487277	0.626062	0.802564	Depleted
Pectolinarin	6253.42	0.155272	0.318934	0.486848	0.626366	0.802564	Enriched
Anamorelin	1232.75	-0.189774	0.390929	-0.485444	0.627362	0.802822	Depleted
Propanoate	59.6696	-0.330808	0.681954	-0.485089	0.627614	0.802822	Depleted
Columbamine	750.039	0.290663	0.608713	0.477504	0.633003	0.808504	Enriched
Pregnanediol	2830.83	-0.1172	0.245519	-0.477356	0.633108	0.808504	Depleted
Cafestol	471.47	-0.158203	0.332647	-0.475588	0.634368	0.809438	Depleted
S-Formylglutathione	2022.71	-0.306355	0.64575	-0.474417	0.635202	0.80983	Depleted
Annoglabasin C	11382.3	-0.205928	0.436621	-0.471641	0.637183	0.811094	Depleted
Caffeyl alcohol	6828.14	0.224084	0.47521	0.471547	0.63725	0.811094	Enriched
Propanoic acid, 2-hydroxy-3-[(4-hydroxy-1-naphthalenyl)oxy]-	143.247	-0.420767	0.894636	-0.470322	0.638125	0.811534	Depleted
carbenicillin	1809.28	0.265177	0.566924	0.467748	0.639965	0.812528	Enriched
Melittoside	2093.42	0.315707	0.674166	0.468293	0.639575	0.812528	Enriched
Dexamethasone	286.372	-0.5363	1.15928	-0.462615	0.64364	0.816519	Depleted
Acarbose 7IV-phosphate	16332	-0.0980725	0.212492	-0.461535	0.644415	0.816827	Depleted
Adifoline	2666.33	-0.235173	0.513036	-0.458394	0.646669	0.818894	Depleted
Cytarabine	744.176	-0.232254	0.507352	-0.457777	0.647113	0.818894	Depleted
Melibiitol	359.883	-0.401494	0.887217	-0.452532	0.650886	0.82299	Depleted
Bacopaside I	77.564	0.609789	1.35535	0.449912	0.652774	0.823306	Enriched
BENZALKONIUM	10257.4	0.165082	0.366884	0.449958	0.652741	0.823306	Enriched
Lividamine	464.604	-0.763056	1.69111	-0.451215	0.651834	0.823306	Depleted
Phenylethyl alcohol	42.7938	-0.720051	1.6034	-0.449078	0.653375	0.823306	Depleted
Sirohydrochlorin	2713.47	-0.242567	0.540882	-0.448465	0.653818	0.823306	Depleted
Cyanidin	4740.42	0.182131	0.407561	0.446882	0.65496	0.823394	Enriched
Versiconol acetate	37.6547	0.507579	1.13563	0.446957	0.654906	0.823394	Enriched
Vesticarpan	15831.4	0.237338	0.533587	0.444797	0.656466	0.824612	Enriched
Hydroxymethylphosphonate	23143.6	-0.177735	0.402599	-0.441469	0.658873	0.826959	Depleted
Northienamycin	2911.84	0.13364	0.303925	0.439714	0.660144	0.827877	Enriched
Swertiajaponin	50893.4	-0.230679	0.525864	-0.438667	0.660903	0.828152	Depleted
Rosifoliol	12933.6	-0.161425	0.36931	-0.4371	0.662039	0.828899	Depleted
Riesling acetal	4281.68	0.205166	0.471214	0.435398	0.663273	0.829767	Enriched
Campest-4-en-3beta-ol	100202	0.104893	0.242001	0.43344	0.664695	0.830869	Enriched
Cephamycin C	32.2503	-0.502512	1.16634	-0.430846	0.666581	0.832548	Depleted
Bucladesine	1508.76	-0.163355	0.380902	-0.428863	0.668023	0.833671	Depleted
Vasicinol	568.67	-0.11602	0.272714	-0.425427	0.670525	0.836114	Depleted
Octadecanoic acid	1217.26	0.470435	1.10989	0.423856	0.671671	0.836863	Enriched
Bacopaside II	183189	0.231772	0.549727	0.421614	0.673307	0.83733	Enriched
Cholesterol	4917.23	0.124172	0.295924	0.419606	0.674773	0.83733	Enriched
Dehydrooreadone	24296.9	0.135129	0.321259	0.420624	0.674029	0.83733	Enriched
Gardenin B	22440.1	-0.237182	0.564289	-0.42032	0.674252	0.83733	Depleted
Trimethylolpropane trimethacrylate	186.954	0.508959	1.20855	0.421131	0.673659	0.83733	Enriched
Docosanoic acid	1208.08	-0.288981	0.691304	-0.418024	0.67593	0.838087	Depleted
Capsidiol	7439.25	-0.210335	0.505277	-0.416276	0.677208	0.838994	Depleted
Neouralenol	6179.74	-0.0984328	0.240152	-0.409877	0.681896	0.843441	Depleted
Tenuifoliside B	22675.5	-0.122665	0.298749	-0.410595	0.68137	0.843441	Depleted
Coumarin	16809.9	0.0789104	0.19518	0.404295	0.685996	0.847629	Enriched
Phorbol	1322.1	0.211922	0.524864	0.403765	0.686386	0.847629	Enriched
ADP	947.016	0.110006	0.273425	0.402326	0.687444	0.848253	Enriched
Chlorogenic Acid	787.806	-0.148218	0.374186	-0.396108	0.692025	0.852535	Depleted
Muricatenol	8169.33	0.236532	0.59638	0.396612	0.691653	0.852535	Enriched
Nebramycin factor 4	116.753	-0.7772	1.97581	-0.393358	0.694055	0.85435	Depleted
Engeletin	18793.1	-0.146641	0.373631	-0.392475	0.694707	0.854468	Depleted
Maltoheptaose	34201.7	0.175689	0.451223	0.389363	0.697008	0.856611	Enriched
Citric acid	4449	0.0892079	0.230069	0.387744	0.698205	0.85684	Enriched
Dimethylfraxetin	3952.75	0.0743808	0.1919	0.387601	0.698311	0.85684	Enriched
Pongapin	1906.48	-0.150282	0.389456	-0.385875	0.699589	0.857723	Depleted
Raddeanin A	863.23	-0.737011	1.94756	-0.378428	0.705113	0.863806	Depleted
Ergothioneine	192.539	-0.882651	2.34994	-0.375606	0.70721	0.86525	Depleted
Protopine	6350.5	-0.251683	0.670575	-0.375324	0.70742	0.86525	Depleted
Azadirachtin A	1620.37	-0.129628	0.349862	-0.370511	0.711002	0.868939	Depleted
Carboxynorspermidine	285.853	-0.245172	0.664177	-0.369136	0.712026	0.869499	Depleted
Cromolyn	3113.13	0.300502	0.821592	0.365756	0.714547	0.871884	Enriched
Avermectin B1b aglycone	11022.2	-0.0786099	0.217686	-0.361116	0.718013	0.875153	Depleted
Sucrose 6-phosphate	1035.25	0.287111	0.796108	0.360643	0.718367	0.875153	Enriched
Typhaneoside	549.247	0.112389	0.313571	0.358416	0.720032	0.876486	Enriched
Curcumin	4436.8	0.0710346	0.200648	0.354026	0.72332	0.877918	Enriched
Dihydrojasmonic Acid	38.2158	-0.339284	0.955817	-0.354967	0.722614	0.877918	Depleted
Dopaxanthin	53.9831	-0.207353	0.585371	-0.354225	0.723171	0.877918	Depleted
Triethylamine	1938.69	-0.0922013	0.26061	-0.353791	0.723496	0.877918	Depleted
Biotin sulfone	3302.27	-0.0942622	0.267221	-0.352751	0.724275	0.87817	Depleted
Betanidin	3668.63	-0.172796	0.497845	-0.347088	0.728525	0.879511	Depleted
Clarithromycin	39661.1	0.0547817	0.158011	0.346696	0.728819	0.879511	Enriched
Handelin	14064.1	-0.100857	0.29069	-0.346956	0.728625	0.879511	Depleted
Pheophorbide a	468.965	0.17628	0.506125	0.348292	0.727621	0.879511	Enriched
Secalciferol	727.332	-0.244481	0.703167	-0.347685	0.728077	0.879511	Depleted
Sesamin	7995.99	-0.0990869	0.285495	-0.347071	0.728538	0.879511	Depleted
Alstonine	12.8502	0.673276	1.97827	0.340335	0.733604	0.880038	Enriched
Antibiotic JI-20A	3638.76	0.203611	0.600169	0.339257	0.734416	0.880038	Enriched
Chrysoeriol	2457.2	-0.122391	0.35748	-0.342372	0.732071	0.880038	Depleted
Dihydrourocanate	148.952	-0.281779	0.82755	-0.340498	0.733481	0.880038	Depleted
Dronabinol	768.001	0.15039	0.436149	0.344814	0.730234	0.880038	Enriched
Echinacoside	1949.72	0.0776374	0.226157	0.343289	0.731381	0.880038	Enriched
Polygonolide	1372.91	-0.158616	0.466881	-0.339735	0.734056	0.880038	Depleted
Rocagloic acid	5108.43	-0.0992412	0.291487	-0.340465	0.733506	0.880038	Depleted
Spiramycin 1	1.05677e+06	0.196292	0.577174	0.340092	0.733787	0.880038	Enriched
Antibiotic JI-20B	18443.4	0.062052	0.185412	0.334671	0.737874	0.883048	Enriched
Ethosuximide	7560.3	0.115543	0.345524	0.334399	0.738078	0.883048	Enriched
Guanine	20.3625	0.281523	0.84752	0.332172	0.739759	0.883681	Enriched
Neocnidilide	476.804	0.220235	0.663003	0.332177	0.739755	0.883681	Enriched
Doxorubicin	5053.59	0.112753	0.340755	0.330891	0.740727	0.883706	Enriched
Scopoletin	2345.55	-0.196591	0.594614	-0.33062	0.740932	0.883706	Depleted
Salicylic acid	3701.53	0.0772352	0.235654	0.327749	0.743102	0.885607	Enriched
Ascorbyl stearate	10157.6	-0.145573	0.446563	-0.325985	0.744436	0.886269	Depleted
Demethylmacrocin	3123.74	0.110223	0.339403	0.324756	0.745366	0.886269	Enriched
Methylglyoxal	14455.1	0.0586049	0.180476	0.324725	0.745389	0.886269	Enriched
Bacampicillin	73.6037	0.294892	0.921731	0.319932	0.74902	0.887119	Enriched
Digoxin	13144.9	0.120014	0.37688	0.318441	0.75015	0.887119	Enriched
Diosgenin glucoside	25420.6	0.122227	0.378713	0.322743	0.74689	0.887119	Enriched
Glycodeoxycholic acid	27746	-0.10488	0.329171	-0.318618	0.750016	0.887119	Depleted
Mithramycin DK	3334.98	-0.0581019	0.180671	-0.32159	0.747763	0.887119	Depleted
Pubesenolide	421348	-0.0438303	0.136658	-0.320729	0.748416	0.887119	Depleted
Trimetazidine	1509.42	0.188818	0.592139	0.318875	0.749821	0.887119	Enriched
Berbamine	44.6325	-0.508728	1.62283	-0.313483	0.753914	0.890198	Depleted
Codeine	2045.18	0.0816384	0.260245	0.313698	0.753751	0.890198	Enriched
Piceid	12931.5	0.139033	0.446779	0.31119	0.755656	0.891569	Enriched
Agehoustin C	16059.1	-0.0835217	0.271576	-0.307544	0.758429	0.894154	Depleted
Embelin	563.374	-0.158804	0.522688	-0.303822	0.761263	0.895678	Depleted
Glutathione	355.916	-0.145379	0.47893	-0.303549	0.761472	0.895678	Depleted
hexylresorcinol	265.672	-0.196366	0.646816	-0.303589	0.761441	0.895678	Depleted
cyclosativene	510.269	0.141656	0.470886	0.300828	0.763546	0.897429	Enriched
Bergenin	753.6	-0.0957763	0.32649	-0.293352	0.769253	0.897876	Depleted
Bracteatin 6-O-glucoside	1282.21	-0.147472	0.50482	-0.292127	0.770189	0.897876	Depleted
Buddledin A	36772.9	0.109907	0.375687	0.292548	0.769867	0.897876	Enriched
Orsellinic acid	323.447	-0.0885372	0.298978	-0.296133	0.767129	0.897876	Depleted
Pyroglutamic acid	23247.5	0.0871752	0.292068	0.298476	0.76534	0.897876	Enriched
resorcinol	210.715	0.0950747	0.31995	0.297155	0.766348	0.897876	Enriched
Rosolic Acid	1436.14	0.101438	0.346612	0.292655	0.769786	0.897876	Enriched
Sissotrin	2119.23	-0.0707293	0.239282	-0.295589	0.767544	0.897876	Depleted
Tetracosanoic acid	3189.37	0.0737417	0.252624	0.291903	0.77036	0.897876	Enriched
Trioxilin A3	20.1394	-0.980774	3.35068	-0.292709	0.769745	0.897876	Depleted
Tylosin	32763	-0.120514	0.407851	-0.295485	0.767623	0.897876	Depleted
Anastatin B	3661.09	-0.0879938	0.302296	-0.291085	0.770987	0.897925	Depleted
Andrographolide	124.656	-0.464243	1.6232	-0.286006	0.774874	0.898467	Depleted
Ascladiol	2983	-0.0650021	0.22692	-0.286454	0.77453	0.898467	Depleted
Bevirimat	844.55	-0.180993	0.633092	-0.285887	0.774965	0.898467	Depleted
Phenolic phosphate	2443.7	0.0853757	0.296014	0.288418	0.773027	0.898467	Enriched
Solavetivone	233.385	0.306236	1.06577	0.287337	0.773854	0.898467	Enriched
Spathulenol	54.335	-0.453211	1.57976	-0.286887	0.774199	0.898467	Depleted
Resorcinolnaphthalein	1339.92	-0.119446	0.419412	-0.284794	0.775802	0.89876	Depleted
Calenduloside E	94.882	0.183419	0.652717	0.281009	0.778704	0.900638	Enriched
Neoxanthin	14272.3	-0.121199	0.43009	-0.281799	0.778098	0.900638	Depleted
Ziyuglycoside I	1955.73	-0.0872395	0.311144	-0.280383	0.779183	0.900638	Depleted
Cepharanthine	12.5386	0.970261	3.48256	0.278605	0.780548	0.900858	Enriched
Glucoiberverin	102.024	-0.485374	1.73889	-0.279129	0.780146	0.900858	Depleted
Oxypaeoniflorin	8016.68	-0.112834	0.406221	-0.277764	0.781194	0.900926	Depleted
Dihydro Isorescinnamine	3.93803e+06	0.0499988	0.182078	0.274602	0.783622	0.902371	Enriched
Manninotriose	7022.29	-0.0668273	0.242931	-0.275087	0.783249	0.902371	Depleted
Armillarisin A	21741.3	0.240973	0.881224	0.273453	0.784505	0.90271	Enriched
Adenosine 3',5'-cyclic phosphate (cAMP)	1765.29	0.0798857	0.296493	0.269436	0.787595	0.904272	Enriched
Caproic acid	163.361	0.138993	0.51798	0.268337	0.78844	0.904272	Enriched
Dihydrocapsaicin	146.52	-0.245697	0.917265	-0.267858	0.788808	0.904272	Depleted
Nafcillin	4829.79	0.085693	0.319493	0.268215	0.788533	0.904272	Enriched
Verbenalin	5796.38	0.0585416	0.217353	0.269338	0.787669	0.904272	Enriched
Meleagrin	88.8101	-0.137199	0.532226	-0.257784	0.796574	0.912493	Depleted
Neocarzinostatin chromophore	9147.24	0.0860742	0.341708	0.251894	0.801123	0.916337	Enriched
Tacrolimus	27395.3	0.0768947	0.304475	0.252549	0.800617	0.916337	Enriched
Pikromycin	4256.08	-0.0957266	0.3813	-0.251053	0.801773	0.916397	Depleted
Abscisic aldehyde	11289.3	-0.0710334	0.28652	-0.247918	0.804198	0.917908	Depleted
Karounidiol	23470.5	-0.186038	0.750766	-0.247798	0.804291	0.917908	Depleted
Butyryl-coenzyme A (Butyryl-CoA)	1080.37	0.24467	0.995852	0.24569	0.805923	0.919087	Enriched
Aflatoxin ExB2	837.814	-0.0587072	0.240411	-0.244195	0.80708	0.919724	Depleted
Epothilone B	25554.7	0.0497702	0.208212	0.239036	0.811077	0.921542	Enriched
Matrine	354.395	0.101849	0.423205	0.240662	0.809817	0.921542	Enriched
Radicinin	94.5419	-0.409311	1.70955	-0.239426	0.810775	0.921542	Depleted
Terrestrosin D	2778.67	-0.121942	0.509153	-0.239499	0.810719	0.921542	Depleted
Proansamitocin	255.213	0.409537	1.72382	0.237575	0.812211	0.922054	Enriched
Strictosidine aglycone	104.946	-0.253427	1.06973	-0.236907	0.812729	0.922054	Depleted
AESCULIN	538.957	0.075442	0.321288	0.234811	0.814356	0.923217	Enriched
Aklavinone	2236.93	0.078201	0.33853	0.231002	0.817313	0.925081	Enriched
Astragalin	190.415	0.313989	1.36301	0.230365	0.817808	0.925081	Enriched
CHRYSANTHEMIC ACID, ETHYL ESTER	4173.79	0.115314	0.499993	0.230631	0.817601	0.925081	Enriched
Aminopterin	11882.5	0.039081	0.172853	0.226093	0.821129	0.926108	Enriched
Ethylbenzene	42.5737	0.207208	0.909455	0.227838	0.819773	0.926108	Enriched
pentanamide	885.214	0.0689407	0.304327	0.226535	0.820785	0.926108	Enriched
Puromycin	801.74	0.305221	1.34198	0.227441	0.820081	0.926108	Enriched
Dehydroandrographolide	1274.16	0.0517015	0.233474	0.221444	0.824747	0.928809	Enriched
Hycanthone	31.6581	0.362825	1.6441	0.220683	0.825339	0.928809	Enriched
Thiamine	958.07	0.100228	0.451542	0.221968	0.824339	0.928809	Enriched
Veratrosine	896.162	-0.210151	0.962462	-0.218347	0.827159	0.930175	Depleted
Choloyl-CoA	2962.28	0.04012	0.184425	0.217541	0.827787	0.9302	Enriched
Cellobiose	102316	0.0410142	0.190231	0.215601	0.829298	0.931217	Enriched
Catechol	47.5971	-0.113267	0.529558	-0.213889	0.830633	0.931625	Depleted
Propamocarb	20.352	-0.431534	2.0205	-0.213578	0.830876	0.931625	Depleted
Acacetin	528.372	-0.17259	0.82808	-0.208422	0.834899	0.93273	Depleted
Androsin	1233.26	0.0420337	0.203909	0.20614	0.836682	0.93273	Enriched
Coproporphyrinogen III	218.354	0.329798	1.58073	0.208637	0.834732	0.93273	Enriched
Dipotassium glycyrrhizinate	5416.5	-0.079756	0.394087	-0.202382	0.839618	0.93273	Depleted
Estrone	137.106	0.0931128	0.4605	0.202199	0.839761	0.93273	Enriched
Geranic acid	14.1212	-0.707505	3.34781	-0.211333	0.832627	0.93273	Depleted
Hexahydrocurcumin	236.536	-0.131104	0.633102	-0.207083	0.835945	0.93273	Depleted
Methysticin	899.086	0.0637944	0.308653	0.206687	0.836255	0.93273	Enriched
Neomycin B	12.8276	-0.541055	2.62909	-0.205796	0.836951	0.93273	Depleted
Olivetol	92.3223	-0.139249	0.688053	-0.202381	0.839619	0.93273	Depleted
Phosphonoacetate	5913.18	0.0442037	0.216388	0.20428	0.838134	0.93273	Enriched
Putaminoxin	639.757	-0.109892	0.523189	-0.210043	0.833634	0.93273	Depleted
Sakuranetin	87.9192	0.145073	0.715319	0.202808	0.839285	0.93273	Enriched
Gentian Violet	1693.15	-0.184029	0.918977	-0.200255	0.841281	0.933069	Depleted
Longicamphenylone	405.946	-0.127717	0.636453	-0.200669	0.840957	0.933069	Depleted
Artoindonesianin R	13006.3	0.0400308	0.205807	0.194506	0.845779	0.933337	Enriched
dAMP	244.528	0.0955853	0.486822	0.196345	0.84434	0.933337	Enriched
Gomisin G	404.276	-0.0575754	0.295391	-0.194913	0.845461	0.933337	Depleted
Pinocembrin	455.643	0.209546	1.06099	0.1975	0.843436	0.933337	Enriched
Pyridoxal 5'-phosphate hydrate	483.525	0.122388	0.617741	0.198122	0.84295	0.933337	Enriched
Staphyloferrin A	696.108	-0.101572	0.512842	-0.198057	0.843001	0.933337	Depleted
Terpendole C	34686.5	0.0268066	0.137373	0.195137	0.845285	0.933337	Enriched
Alangiside	8238.52	0.0690991	0.356713	0.193711	0.846402	0.933353	Enriched
Sodium phenylpyruvate	8439.5	0.0412052	0.215886	0.190865	0.848631	0.935139	Enriched
Avermectin A1b monosaccharide	58.2705	-0.154881	0.815822	-0.189846	0.84943	0.935348	Depleted
Phlorizin chalcone	95.3617	0.139314	0.742419	0.187649	0.851152	0.936572	Enriched
Styrene	11529.9	0.0868546	0.466369	0.186236	0.85226	0.93712	Enriched
Homogentisate	130.032	-0.189793	1.03034	-0.184205	0.853853	0.938095	Depleted
Prim-O-glucosylcimifugin	865.179	0.0978178	0.532932	0.183547	0.854369	0.938095	Enriched
PSOROMIC ACID	900.604	0.112126	0.615034	0.182308	0.855341	0.938491	Enriched
Sucrose 6'-phosphate	1565.45	0.0844427	0.466527	0.181003	0.856365	0.938943	Enriched
Artonin L	1182.17	0.0813576	0.451936	0.18002	0.857137	0.939118	Enriched
Chrysophanein	654.039	-0.0730682	0.410629	-0.177942	0.858768	0.940235	Depleted
Bufuralol	51.2495	-0.537565	3.13339	-0.17156	0.863783	0.943706	Depleted
Demethoxycurcumin	4608.37	-0.050001	0.2908	-0.171943	0.863482	0.943706	Depleted
Ergosterol	38661.8	-0.0450082	0.262055	-0.171751	0.863633	0.943706	Depleted
Psychosine	33623.7	-0.050936	0.299029	-0.170338	0.864744	0.944084	Depleted
Anemarrhenasaponin I	395.532	0.1669	1.00595	0.165913	0.868225	0.945885	Enriched
Jasmonic acid	120.295	0.136526	0.822981	0.165892	0.868242	0.945885	Enriched
Liquiritin	2104.23	0.0613189	0.368027	0.166615	0.867673	0.945885	Enriched
Triparanol	56380.8	-0.0812077	0.494579	-0.164195	0.869577	0.946667	Depleted
Zingerone	2629	-0.0509574	0.31326	-0.162668	0.87078	0.947305	Depleted
Biopterin	3479.93	-0.0419968	0.260984	-0.160917	0.872158	0.948133	Depleted
Aklaviketone	169.225	0.178348	1.12128	0.159058	0.873624	0.948965	Enriched
Carminomycin	1023.63	-0.0821795	0.529426	-0.155224	0.876645	0.948965	Depleted
Dopamine	71.0904	-0.0749222	0.479952	-0.156103	0.875951	0.948965	Depleted
p-Anisaldehyde	14849.7	0.0436792	0.278233	0.156988	0.875255	0.948965	Enriched
Sesamolin	6076.35	0.050964	0.329963	0.154454	0.877252	0.948965	Enriched
Sinapyl alcohol	870.663	0.0336814	0.21805	0.154466	0.877242	0.948965	Enriched
Sphinganine 1-phosphate	1895.83	-0.0360074	0.229457	-0.156925	0.875304	0.948965	Depleted
Psoralenoside	13474.1	0.0925836	0.613574	0.150892	0.880061	0.951333	Enriched
Anhydrorhodovibrin	151611	-0.182418	1.23878	-0.147256	0.88293	0.953763	Depleted
Zeatin	919.724	0.0512414	0.357004	0.143531	0.88587	0.956267	Enriched
Chenodeoxycholoyl-CoA	32759.4	-0.0293377	0.212763	-0.137889	0.890328	0.956691	Depleted
decanamide	6053.27	0.0406997	0.295973	0.137512	0.890626	0.956691	Enriched
Dopaxanthin quinone	512.849	-0.0489872	0.346895	-0.141216	0.887699	0.956691	Depleted
Famoxadone	2597.8	0.0923249	0.6638	0.139085	0.889383	0.956691	Enriched
Gnetin A	715.396	-0.0890549	0.641789	-0.13876	0.889639	0.956691	Depleted
Norsolorinic acid	10524.9	0.0398432	0.289326	0.137711	0.890469	0.956691	Enriched
Terpendole J	215497	0.0513158	0.362472	0.141572	0.887418	0.956691	Enriched
Lochnerinine	50.2545	-0.233515	1.70974	-0.13658	0.891363	0.956813	Depleted
Paeonolide	4939.08	0.034451	0.259255	0.132885	0.894285	0.958608	Enriched
Triamcinolone Diacetate	2970.17	-0.0383925	0.287429	-0.133572	0.893741	0.958608	Depleted
Amarogentin	5283.74	-0.0280408	0.226551	-0.123772	0.901496	0.961826	Depleted
Arachidonoyl amine	3370.11	0.0549442	0.442712	0.124108	0.90123	0.961826	Enriched
Bursehernin	26208.8	-0.0390311	0.314402	-0.124144	0.901201	0.961826	Depleted
Clavulanic acid	55.7416	-0.103383	0.841595	-0.122842	0.902232	0.961826	Depleted
Esculetin	644.265	-0.0612994	0.497618	-0.123186	0.90196	0.961826	Depleted
Eurycomanone	4830.88	0.0374139	0.306757	0.121966	0.902926	0.961826	Enriched
Oxalosuccinate	590.714	0.118914	0.971228	0.122436	0.902553	0.961826	Enriched
Perindoprilat lactam A	382.574	0.0680523	0.536082	0.126944	0.898985	0.961826	Enriched
Pyrocatechol	95.0158	-0.0469426	0.375368	-0.125058	0.900478	0.961826	Depleted
Cynaropicrin	2309.64	-0.038209	0.317865	-0.120205	0.904321	0.961977	Depleted
Phenylacetaldehyde	1622.57	0.0391053	0.324279	0.120592	0.904014	0.961977	Enriched
Thymol	262.76	0.297581	2.51017	0.11855	0.905632	0.962704	Enriched
Chanoclavine-I aldehyde	3669.59	-0.0467437	0.397907	-0.117474	0.906484	0.96275	Depleted
Chorismate	1162.85	-0.0530293	0.459861	-0.115316	0.908195	0.96275	Depleted
Isobutyl 2-furanpropionate	983.7	0.0538936	0.46462	0.115995	0.907656	0.96275	Enriched
Oleuropein	473.37	-0.0428668	0.374255	-0.114539	0.908811	0.96275	Depleted
Skullcapflavone II	1176.08	0.0246019	0.214122	0.114897	0.908527	0.96275	Enriched
Bosentan	17609.6	-0.0488376	0.444372	-0.109903	0.912487	0.963835	Depleted
Chlorophyllide b	133.157	-0.177232	1.58143	-0.112071	0.910767	0.963835	Depleted
Didesmethylimipramine	1917.82	-0.0317553	0.287534	-0.11044	0.91206	0.963835	Depleted
Hydroquinone	314.705	0.0604126	0.554998	0.108852	0.91332	0.963835	Enriched
Novobiocic acid	2745.59	0.04	0.36679	0.109054	0.913159	0.963835	Enriched
Pregnanolone	2424.33	0.0431436	0.397653	0.108495	0.913603	0.963835	Enriched
Hydroprotopine	645.921	0.0209083	0.19678	0.106252	0.915382	0.965049	Enriched
Cathasterone	15090	0.0192022	0.18325	0.104787	0.916545	0.965612	Enriched
Idoxanthin	5977.62	-0.0386181	0.374757	-0.103049	0.917924	0.966402	Depleted
Harderoporphyrin	3713.67	0.0369227	0.364073	0.101416	0.91922	0.967103	Enriched
Prostaglandin A2	25.2245	-0.127225	1.27009	-0.10017	0.920209	0.96748	Depleted
Aristololactam I	436.285	0.0337455	0.347189	0.0971964	0.92257	0.967737	Enriched
Castillene B	98255.6	-0.0279696	0.283048	-0.0988156	0.921285	0.967737	Depleted
Decarbamoylsaxitoxin	486.828	-0.0777113	0.803742	-0.0966869	0.922975	0.967737	Depleted
Pleuromutilin	82.2024	-0.120412	1.2265	-0.0981754	0.921793	0.967737	Depleted
Bacteriopheophytin	1.52408e+06	0.0381854	0.402735	0.0948152	0.924462	0.968634	Enriched
Baldrinal	1042.66	0.017463	0.190427	0.0917046	0.926933	0.970561	Enriched
Clovin	6526.56	0.033443	0.398073	0.0840123	0.933047	0.976296	Enriched
Calicheamicin T0	780.066	0.0540623	0.649876	0.0831887	0.933702	0.976316	Enriched
Crepenynate	3955.95	-0.0430419	0.52942	-0.0813002	0.935203	0.976767	Depleted
Folinic acid	1805.1	-0.0308445	0.396228	-0.0778453	0.937951	0.976767	Depleted
Harpagoside	1456.33	-0.0314391	0.397437	-0.0791046	0.936949	0.976767	Depleted
Neurosporaxanthin	64719.8	-0.0118272	0.150566	-0.0785516	0.937389	0.976767	Depleted
Perillic acid	2807.29	0.0352083	0.44357	0.079375	0.936734	0.976767	Enriched
Tetrahydrofolate	147.583	-0.160083	2.04757	-0.078182	0.937683	0.976767	Depleted
Aclacinomycin S	5867.52	0.0254326	0.357857	0.0710692	0.943343	0.979723	Enriched
Actinorhodin	1319.04	0.020725	0.289599	0.0715646	0.942948	0.979723	Enriched
Decaketide tricyclic intermediate	22985	0.0194433	0.265187	0.0733193	0.941552	0.979723	Enriched
Pregnan-20-one, 17-(acetyloxy)-3-hydroxy-6-methyl-, (3b,5b,6a)-	655727	0.0180978	0.253656	0.0713479	0.943121	0.979723	Enriched
Deoxyinosine	520.776	-0.0257885	0.372672	-0.0691988	0.944831	0.980606	Depleted
Anisole	143.44	-0.032431	0.555159	-0.0584175	0.953416	0.980801	Depleted
Bisdemethoxycurcumin	10599.2	-0.0101457	0.187548	-0.0540968	0.956858	0.980801	Depleted
Coniferin	5184.59	0.0170408	0.284137	0.0599739	0.952176	0.980801	Enriched
Deacetylcolchicine	236.7	0.0302923	0.474568	0.0638314	0.949104	0.980801	Enriched
Deacetylvindoline	21461.8	-0.0173088	0.264827	-0.0653588	0.947888	0.980801	Depleted
Demethyleneberberine	372.563	0.0473819	0.806486	0.058751	0.95315	0.980801	Enriched
Hydrocortisone	2307.54	-0.0410939	0.770715	-0.0533192	0.957478	0.980801	Depleted
Hydroxyatrazine	4149.46	-0.0391083	0.721393	-0.0542122	0.956766	0.980801	Depleted
Malvidin	5288.96	-0.0233976	0.455979	-0.0513128	0.959076	0.980801	Depleted
Neopikromycin	39.2375	-0.159474	2.44939	-0.0651078	0.948088	0.980801	Depleted
Nopaline	2600.77	0.0126048	0.186403	0.0676211	0.946087	0.980801	Enriched
Norethindrone	74.8277	0.0415288	0.795397	0.0522114	0.95836	0.980801	Enriched
Parkinsonin A	12084.5	0.0107721	0.20807	0.0517716	0.958711	0.980801	Enriched
Paromomycin	4150.04	0.0655595	1.27354	0.051478	0.958945	0.980801	Enriched
Phenethicillin	443.509	0.0194208	0.340367	0.0570584	0.954499	0.980801	Enriched
Pseudoginsenoside F11	758126	-0.0158342	0.285503	-0.0554605	0.955772	0.980801	Depleted
Pseudolaric Acid C	1410.43	-0.024521	0.440213	-0.0557026	0.955579	0.980801	Depleted
Roseoflavin	35.2897	0.0591771	1.02009	0.0580117	0.953739	0.980801	Enriched
Sterigmatocystin	4137.3	-0.0541657	1.02975	-0.0526007	0.95805	0.980801	Depleted
Undecanoic Acid	2776.11	0.0129889	0.23501	0.0552697	0.955924	0.980801	Enriched
Undecylprodigiosin	3391.98	0.020359	0.357911	0.0568828	0.954639	0.980801	Enriched
Vinblastine	113.593	-0.0267122	0.45955	-0.058127	0.953647	0.980801	Depleted
Cochlearine	13441	0.0177564	0.3522	0.0504157	0.959791	0.980878	Enriched
Stizolobate	1292.91	0.0147332	0.306611	0.0480519	0.961675	0.98215	Enriched
Ajugol	1894.38	-0.00912325	0.206101	-0.0442659	0.964692	0.984576	Depleted
Arachidic acid	12714.7	0.0135049	0.325878	0.0414414	0.966944	0.984653	Enriched
Lovastatin acid	9474.48	0.0137449	0.320844	0.0428398	0.965829	0.984653	Enriched
Pulsatilla saponin D	62527.4	0.0119626	0.291823	0.0409929	0.967302	0.984653	Enriched
Valrubicin	25492.7	0.0104988	0.256361	0.0409531	0.967333	0.984653	Enriched
Demethylmethoxsalen	28.6732	-0.043714	1.12895	-0.038721	0.969113	0.985158	Depleted
Matairesinol	2132.25	0.0236578	0.607662	0.0389325	0.968944	0.985158	Enriched
Calopogoniumisoflavone B	596.251	-0.0254054	0.699411	-0.0363239	0.971024	0.986368	Depleted
Furamizole	5903.1	-0.0212414	0.596398	-0.0356161	0.971588	0.986368	Depleted
Phenylpyruvic acid	3481.55	0.0085213	0.263104	0.0323876	0.974163	0.9883	Enriched
Trifolirhizin	1414.39	-0.0207713	0.657001	-0.0316153	0.974779	0.9883	Depleted
Aclacinomycin N	4523.7	0.00468357	0.191639	0.0244395	0.980502	0.99021	Enriched
Codeinone	52047.3	-0.00798495	0.281902	-0.0283253	0.977403	0.99021	Depleted
Confertifoline	1351.89	0.0140821	0.575721	0.02446	0.980486	0.99021	Enriched
Egonol	5134.28	0.0146125	0.5728	0.0255107	0.979648	0.99021	Enriched
Pentalenate	102.607	-0.029524	1.12092	-0.0263391	0.978987	0.99021	Depleted
Santene	170.007	0.0120604	0.494272	0.0244004	0.980533	0.99021	Enriched
Aldotetraouronic acid	3842.62	0.00423858	0.225744	0.0187761	0.98502	0.993433	Enriched
Antibiotic G-418	8912.02	-0.00653505	0.338838	-0.0192867	0.984612	0.993433	Depleted
Aureusidin 6-O-glucoside	363.031	0.00899237	0.521799	0.0172334	0.98625	0.993532	Enriched
Pyridoxine (Vitamin B6)	9716.82	-0.00869001	0.510269	-0.0170303	0.986412	0.993532	Depleted
HYDROCOTARNINE	876.217	-0.0034565	0.213919	-0.016158	0.987108	0.993581	Depleted
Dihydrozeatin riboside monophosphate	607.036	0.00528604	0.34841	0.0151719	0.987895	0.993721	Enriched
Desacetoxyvindoline	1215.02	0.00538693	0.380381	0.0141619	0.988701	0.993881	Enriched
Avermectin A1b	241.647	0.00570377	0.427978	0.0133273	0.989367	0.993899	Enriched
Rhoifolin	2111.09	0.0023342	0.186562	0.0125117	0.990017	0.993902	Enriched
Chlorogenate	343.332	-0.00440669	1.33992	-0.00328877	0.997376	0.999449	Depleted
Dihydrozeatin	830.822	0.000442515	0.641141	0.0006902	0.999449	0.999449	Enriched
neo-gambogic acid	132.02	0.00324563	1.13322	0.00286408	0.997715	0.999449	Enriched
Nornicotine	1144.14	0.00385738	0.888631	0.00434082	0.996537	0.999449	Enriched
Sinapyl aldehyde	1993.47	0.000398754	0.319371	0.00124856	0.999004	0.999449	Enriched
yibeinoside A	5696.77	0.000940252	0.605908	0.00155181	0.998762	0.999449	Enriched
Amoricin	5.97546	-0.292381	1.63222	-0.179131	0.857835	NA	Depleted
Ankorine	3.85203	0.969124	2.80435	0.345579	0.729659	NA	Enriched
Antiarol	5.20277	-0.338383	1.65469	-0.2045	0.837963	NA	Depleted
Astragaloside III	10708.5	-4.38223	2.69421	-1.62654	NA	NA	Depleted
Benzylbutylphthalate	410.625	3.0283	3.72608	0.812732	NA	NA	Enriched
Bilirubin	0	NA	NA	NA	NA	NA	Enriched
Biliverdin	310.485	-2.45591	1.15052	-2.13462	NA	NA	Depleted
Butorphanol	10904	-1.91523	0.949342	-2.01743	NA	NA	Depleted
Butyl lactate	1.11133	-3.4824	3.94434	-0.882886	0.377298	NA	Depleted
Chenodeoxycholate	5580.92	0.717798	2.19266	0.327364	NA	NA	Enriched
Coproporphyrin I	0.749533	-1.58363	3.97838	-0.39806	0.690586	NA	Depleted
Coumestrol	0	NA	NA	NA	NA	NA	Enriched
Creatine	0	NA	NA	NA	NA	NA	Enriched
Cyclopentolate	4.58773	-3.59626	3.60409	-0.997827	0.318363	NA	Depleted
Dacarbazine	5.73673	1.10212	2.18427	0.50457	0.613861	NA	Enriched
Dehydroandrographolide succinate	10.078	-0.186358	1.99758	-0.0932918	0.925672	NA	Depleted
Deltonin	1647.67	4.02396	1.39835	2.87764	NA	NA	Enriched
Demethyl-desacetyl-rifamycin S	2.42608	4.80723	3.9265	1.2243	0.220838	NA	Enriched
Dicyclohexylcarbodiimide	0	NA	NA	NA	NA	NA	Enriched
Diflunisal	340.963	-3.73097	1.42448	-2.61918	NA	NA	Depleted
Digalacturonate	3.67903	1.78024	2.08731	0.852887	0.393722	NA	Enriched
Dyphylline	137.529	-1.6829	1.90639	-0.882767	NA	NA	Depleted
Echinenone	4.52262	5.7037	3.91738	1.456	0.145393	NA	Enriched
Enkephalin L	0	NA	NA	NA	NA	NA	Enriched
Eremolactone	3.3935	-0.420988	1.68476	-0.24988	0.80268	NA	Depleted
Euxanthone	94.2824	-0.370629	1.8711	-0.198081	NA	NA	Depleted
Geniposidic acid	747.723	3.30629	1.3243	2.49663	NA	NA	Enriched
Glutathionylspermidine	4.33661	5.64382	3.05665	1.84641	0.064833	NA	Enriched
Hastatoside	834.655	-5.82443	1.39639	-4.17106	NA	NA	Depleted
Helenalin	1634.83	27.9014	3.90679	7.14176	NA	NA	Enriched
Hexahomomethionine	2.08648	4.58976	3.9297	1.16797	0.242821	NA	Enriched
Histamine	139.884	-7.17138	3.50006	-2.04893	NA	NA	Depleted
Homotrypanothione disulfide	0	NA	NA	NA	NA	NA	Enriched
Hygromycin B	34102.8	-30	3.90676	-7.679	NA	NA	Depleted
Icosenoic acid	1.49081	1.28072	3.87054	0.330889	0.740728	NA	Enriched
Incensole oxide	0	NA	NA	NA	NA	NA	Enriched
Isotabtoxin	0.144145	-0.76497	4.08047	-0.187471	0.851291	NA	Depleted
Lamivudine	20.911	3.85239	3.75988	1.02461	NA	NA	Enriched
Lupanine	4.64653	5.74228	3.9171	1.46595	0.142661	NA	Enriched
Lycocernuine	15671.9	-0.621968	2.28004	-0.272789	NA	NA	Depleted
Mannitol	20.5947	21.9802	3.9091	5.62284	NA	NA	Enriched
Marmesin	398.978	26.0138	3.90689	6.65844	NA	NA	Enriched
Mithramycin	1765.38	28.0481	3.90679	7.17931	NA	NA	Enriched
Mulberroside C	1469.91	-8.62938	1.739	-4.96228	NA	NA	Depleted
Nafenopin	1482.55	-0.229498	3.55144	-0.064621	NA	NA	Depleted
Nebramine	1.74638	-4.13464	3.93071	-1.05188	0.292855	NA	Depleted
Neobanol	6911.13	0.151697	2.56203	0.0592096	NA	NA	Enriched
Olmesartan	6.89313	1.25656	2.67824	0.469172	0.638946	NA	Enriched
Panatellin	2974.87	-0.903053	3.72503	-0.242428	NA	NA	Depleted
Pantetheine	0	NA	NA	NA	NA	NA	Enriched
Phenethylamine	0	NA	NA	NA	NA	NA	Enriched
Phenylacetylglutamine	0	NA	NA	NA	NA	NA	Enriched
Proansamycin X	0	NA	NA	NA	NA	NA	Enriched
Propoxycaine	0	NA	NA	NA	NA	NA	Enriched
Protoporphyrin	2.77672	5.00179	3.92402	1.27466	0.20243	NA	Enriched
Psilocin	2.55795	-0.527793	3.04067	-0.173578	0.862197	NA	Depleted
Pyridoxal	3.912	-1.66015	2.01302	-0.824705	0.409539	NA	Depleted
Pyridoxal phosphate	0	NA	NA	NA	NA	NA	Enriched
Reserpine	0	NA	NA	NA	NA	NA	Enriched
Retronecine	10.3782	-0.332594	1.29019	-0.257788	0.796571	NA	Depleted
Shikonin	2.8829	-4.86006	3.92126	-1.23941	0.215193	NA	Depleted
Sibiricaxanthone B	4576.93	2.68113	2.62283	1.02223	NA	NA	Enriched
Sinapic acid	8.08481	-0.878089	2.6169	-0.335546	0.737213	NA	Depleted
Stemmadenine	0.16961	-0.76497	4.08047	-0.187471	0.851291	NA	Depleted
Streptomycin	0.28829	-1.55325	4.04794	-0.383714	0.70119	NA	Depleted
Syringin	330.114	-1.81253	1.04451	-1.73528	NA	NA	Depleted
Tabtoxin	0	NA	NA	NA	NA	NA	Enriched
Teasterone	2704.01	-2.69826	1.10667	-2.43817	NA	NA	Depleted
Tetradecanoic acid	101.922	-6.59819	2.85271	-2.31296	NA	NA	Depleted
Tetrahydrocurcumin	6.35789	-2.34655	2.62209	-0.894914	0.370833	NA	Depleted
Trifolian	0.872655	3.33359	3.96132	0.841535	0.400048	NA	Enriched
Undecanoic gamma-lactone	8.1055	-3.85459	2.19621	-1.75511	0.0792407	NA	Depleted
Vibriobactin	1.60577	4.21106	3.93656	1.06973	0.28474	NA	Enriched
ZM 336372	0	NA	NA	NA	NA	NA	Enriched
