# Supplementary material for: Sustained organic amendments utilization enhances ratoon crop growth and soil quality by enriching beneficial metabolites and suppressing pathogenic bacteria
Source: Front Plant Sci. 2023 Sep 18;14:1273546. doi: 10.3389/fpls.2023.1273546 (PMC10544933; doi:10.3389/fpls.2023.1273546)
Supplement: Supplementary file 7 [file Table_6.xlsx]

## Sheet: BCRhi_vs_CKRhi_treatmentCKRhi_V
Table S6. Enriched and depleted metabolites identified in the rhizosphere soil of the FM treatment compared with the rhizosphere soil of the BC amendment.
Metabolites	baseMean	log2FoldChange	lfcSE	stat	pvalue	padj	Metabolites performance
Budesonide	2.94576e+06	-4.81862	0.255948	-18.8266	4.57e-79	5.77e-76	Depleted
Bacopaside II	757458	-5.24101	0.293568	-17.8528	2.75e-71	1.73e-68	Depleted
Harderoporphyrin	14084.9	-2.34705	0.158135	-14.8421	7.83e-50	3.29e-47	Depleted
Abscisic aldehyde	213742	3.50513	0.254716	13.7609	4.38e-43	1.38e-40	Enriched
Demethyldecarbamoylnovobiocin	2475.93	-6.26417	0.676188	-9.26394	1.97e-20	4.97e-18	Depleted
Oleanolic acid	85906.1	-7.29443	0.800811	-9.1088	8.33e-20	1.5e-17	Depleted
Ricinoleic Acid methyl ester	372093	-1.93684	0.212339	-9.12144	7.41e-20	1.5e-17	Depleted
Stigmastentriol	1.26584e+07	-3.81087	0.431036	-8.84118	9.47e-19	1.49e-16	Depleted
Cyclooctatin	5828.84	2.43604	0.282613	8.61972	6.71e-18	9.4e-16	Enriched
Coproporphyrin II	395.394	12.0658	1.43335	8.41793	3.83e-17	4.83e-15	Enriched
Terpendole B	28013.7	-1.81324	0.227096	-7.98445	1.41e-15	1.62e-13	Depleted
Hygromycin B	21834.9	30	3.90676	7.67899	1.6e-14	1.68e-12	Enriched
Carindone	3951.4	28.472	3.90677	7.28787	3.15e-13	3.02e-11	Enriched
Rhodopinal	5.9599e+06	-4.73786	0.650848	-7.27952	3.35e-13	3.02e-11	Depleted
Deinoxanthin	60429	-1.22499	0.169282	-7.2364	4.61e-13	3.87e-11	Depleted
Oxytocin	2831.58	-1.50332	0.2202	-6.82707	8.67e-12	6.83e-10	Depleted
Zymosterol	176.436	10.9016	1.60596	6.78823	1.14e-11	8.42e-10	Enriched
Spiramycin 1	9.09292e+06	-3.52094	0.537066	-6.55588	5.53e-11	3.88e-09	Depleted
Lovastatin acid	15828.1	-1.5708	0.242696	-6.47227	9.65e-11	6.41e-09	Depleted
Calcidiol	45777.8	-1.00811	0.162489	-6.20415	5.5e-10	3.47e-08	Depleted
Dihydroclavaminic acid	2616.71	-0.897327	0.146698	-6.11681	9.55e-10	5.73e-08	Depleted
Docosanoic acid	22763.9	1.64502	0.270257	6.08686	1.15e-09	6.05e-08	Enriched
Pyrimidodiazepine	63.0988	-9.45438	1.55238	-6.09027	1.13e-09	6.05e-08	Depleted
Terpendole J	783502	-1.1247	0.18468	-6.08998	1.13e-09	6.05e-08	Depleted
Cephaeline	3371.99	-3.16153	0.520178	-6.07778	1.22e-09	6.15e-08	Depleted
Chanoclavine-I	391.274	-5.12756	0.854693	-5.9993	1.98e-09	9.61e-08	Depleted
Crepenynate	10878.9	-2.33819	0.393309	-5.94492	2.77e-09	1.29e-07	Depleted
Echitovenine	1691.16	-1.53653	0.259096	-5.93036	3.02e-09	1.36e-07	Depleted
Cytarabine	53.1244	-9.20634	1.63716	-5.62336	1.87e-08	7.9e-07	Depleted
Hercynine	2946.29	-1.08056	0.192179	-5.62268	1.88e-08	7.9e-07	Depleted
Narcissin	37.8112	-8.71566	1.55243	-5.61421	1.97e-08	8.03e-07	Depleted
Stachyose	251.861	-2.54705	0.470572	-5.41267	6.21e-08	2.45e-06	Depleted
Lovastatin	1418.36	-4.87523	0.914345	-5.33194	9.72e-08	3.71e-06	Depleted
Scopolamine	97796.9	-1.21774	0.228776	-5.32283	1.02e-07	3.79e-06	Depleted
Phylloquinol	7904.85	1.98676	0.37422	5.30907	1.1e-07	3.97e-06	Enriched
Ergothioneine	112.594	8.37465	1.63684	5.11636	3.11e-07	1.09e-05	Enriched
Spheroidene	48799.5	-3.43556	0.68735	-4.99826	5.78e-07	1.97e-05	Depleted
Idoxanthin	17288.9	-1.63572	0.335718	-4.8723	1.1e-06	3.66e-05	Depleted
Paspalinine	368228	-1.34008	0.275547	-4.86335	1.15e-06	3.73e-05	Depleted
Cannabidivarin	41026.1	-2.89899	0.607478	-4.77217	1.82e-06	5.75e-05	Depleted
Ganodosterone	16996.7	-2.20309	0.465041	-4.73741	2.16e-06	6.66e-05	Depleted
Karounidiol	62562	-3.67368	0.781846	-4.69873	2.62e-06	7.86e-05	Depleted
Ascochitin	482.593	3.76381	0.806864	4.66474	3.09e-06	9.06e-05	Enriched
Chlorophyllide b	733.692	-3.30201	0.721424	-4.57707	4.72e-06	0.000135139	Depleted
Annoglabasin C	2784.1	-1.1589	0.254349	-4.55633	5.21e-06	0.000145868	Depleted
Anhydrorhodovibrin	953180	-10.6206	2.33335	-4.55164	5.32e-06	0.000145919	Depleted
Digitoxin	34625.7	0.768637	0.169854	4.52527	6.03e-06	0.000161831	Enriched
Trandolapril	6418.01	-1.84767	0.411763	-4.48723	7.22e-06	0.000189559	Depleted
Cornuside	1238.29	-4.03228	0.910195	-4.43013	9.42e-06	0.000240929	Depleted
Dihydroechinofuran	32.1848	8.44674	1.90799	4.42705	9.55e-06	0.000240929	Enriched
Astragaloside III	9732.71	1.55376	0.351388	4.42177	9.79e-06	0.000242048	Enriched
Avermectin B1b	1167.92	-1.93674	0.440348	-4.3982	1.09e-05	0.000264695	Depleted
Androstenedione	115765	-1.9322	0.445137	-4.3407	1.42e-05	0.000331984	Depleted
Hydrocortisone 17-butyrate	10031.3	-1.18624	0.273297	-4.34049	1.42e-05	0.000331984	Depleted
Geosmin	10932.3	1.75122	0.410133	4.26989	1.96e-05	0.000448392	Enriched
Colnelenic acid	641989	-0.783984	0.184384	-4.25191	2.12e-05	0.000477288	Depleted
Pregnenolone	628.427	-2.4839	0.589092	-4.21648	2.48e-05	0.000548961	Depleted
Thyrotropin releasing hormone	1615.69	-3.21097	0.780516	-4.1139	3.89e-05	0.000845794	Depleted
Narbomycin	5339.37	-1.61096	0.39629	-4.06509	4.8e-05	0.00102619	Depleted
Brassinolide	2195.48	2.92247	0.728233	4.0131	5.99e-05	0.00124896	Enriched
Linoleamide	7874.3	0.761406	0.189821	4.01117	6.04e-05	0.00124896	Enriched
Rosifoliol	57615.9	0.983121	0.24837	3.9583	7.55e-05	0.0015353	Enriched
Neoandrographolide	112815	-2.95039	0.748129	-3.94369	8.02e-05	0.00160604	Depleted
Salvianin	1342.1	-1.00501	0.257865	-3.89744	9.72e-05	0.00191542	Depleted
Pelargonin	1538.32	-0.602555	0.157287	-3.83093	0.00012766	0.00247661	Depleted
Isoacteoside	1035.65	-2.7049	0.713678	-3.79008	0.000150598	0.00279272	Depleted
S-Formylglutathione	31.6102	-2.87284	0.75682	-3.79593	0.00014709	0.00279272	Depleted
Spirilloxanthin	3.11863e+07	-0.976336	0.257523	-3.79125	0.000149889	0.00279272	Depleted
Glycocholate	7815.25	-0.624496	0.165885	-3.76464	0.000166791	0.00304817	Depleted
Rebaudioside A	3417.24	-1.49015	0.397934	-3.74473	0.000180591	0.00325322	Depleted
D-Phosphatidylglycerol	691.649	1.4761	0.395635	3.73096	0.000190753	0.00338788	Enriched
Fusidic acid	27043.4	-1.74533	0.469929	-3.71403	0.000203981	0.0035725	Depleted
Norbicycloekasantalal	1492.52	-0.829689	0.227596	-3.64545	0.000266923	0.00461082	Depleted
Labienoxime	3733.67	1.88407	0.51737	3.64163	0.000270917	0.00461658	Enriched
Misoprostol	16661.9	-0.662214	0.183838	-3.60215	0.000315596	0.00530623	Depleted
Cedryl acetate	6691	-0.617399	0.172587	-3.57733	0.000347118	0.00575942	Depleted
Tylosin	173117	-1.1912	0.333611	-3.57062	0.000356135	0.00583228	Depleted
Palmitic amide	4.18573e+06	0.923688	0.260378	3.54748	0.000388928	0.00628768	Enriched
Pleuromutilin	2088.42	6.13752	1.74626	3.51467	0.000440299	0.00702806	Enriched
Anamorelin	13957	3.34228	0.966926	3.4566	0.000547035	0.00862264	Enriched
Methysticin	250.053	1.30426	0.37859	3.44504	0.00057097	0.00888881	Enriched
Menaquinone-7	3.84289e+07	2.08595	0.615424	3.38945	0.000700326	0.0107697	Enriched
Bilirubin	145.912	-10.6638	3.17593	-3.35769	0.000785971	0.0119411	Depleted
Bevirimat	2569.93	-1.84585	0.558713	-3.30375	0.000954024	0.0143132	Depleted
Digoxin	47861.2	-1.02432	0.310345	-3.30059	0.000964805	0.0143132	Depleted
Cymathere lactone	3782.49	-0.762767	0.23634	-3.22742	0.00124913	0.0183157	Depleted
Alysifolinone	82.8887	2.62649	0.819441	3.20522	0.00134959	0.0195614	Enriched
Prunin	301.588	-5.93306	1.85881	-3.19187	0.00141356	0.020251	Depleted
Vasicinol	1160.27	0.568218	0.178199	3.18867	0.0014293	0.020251	Enriched
Gracillin	3.74439e+07	-2.76658	0.873075	-3.16877	0.00153084	0.0214487	Depleted
Melicopicine	2462.69	-0.427463	0.135129	-3.16337	0.00155952	0.0216106	Depleted
Novapikromycin	3359.44	-1.31159	0.421634	-3.11072	0.00186631	0.0255806	Depleted
Pristimerin	9311.58	-1.89185	0.614884	-3.07676	0.00209266	0.0283747	Depleted
Prochlorperazine	112.613	-10.29	3.35617	-3.066	0.00216942	0.0291026	Depleted
Amoricin	77.564	3.17209	1.04114	3.04675	0.00231329	0.0307058	Enriched
Spheroidenone	2143.6	-1.07826	0.361847	-2.97986	0.00288376	0.0378794	Depleted
Amaranthin	204.821	-1.88059	0.636659	-2.95385	0.00313839	0.0403827	Depleted
Colforsin	830.761	0.959537	0.324622	2.95586	0.00311796	0.0403827	Enriched
Caprylic acid	1528.86	-0.600695	0.204341	-2.93967	0.0032856	0.0418499	Depleted
Pseudooxynicotine	4437.8	0.629498	0.214614	2.93317	0.0033552	0.0423091	Enriched
Sipeimine-3beta-D-glucoside	353.02	7.05471	2.40832	2.92931	0.00339715	0.0424139	Enriched
Liquiritin apioside	75.0947	-2.84285	0.97355	-2.92009	0.00349928	0.0432607	Depleted
Clinodiside A	141486	-1.16551	0.400616	-2.9093	0.00362239	0.0443479	Depleted
Norajmaline	806419	1.85661	0.639718	2.90223	0.00370517	0.0448047	Enriched
Oripavine	297.279	2.43929	0.841113	2.90007	0.00373076	0.0448047	Enriched
Demethylmacrocin	13215.4	-0.629482	0.218379	-2.88252	0.00394508	0.0469315	Depleted
Dronabinol	1831.82	-0.563407	0.199967	-2.8175	0.00483997	0.0570393	Depleted
Pelargonic acid	562.79	-0.755709	0.270492	-2.79382	0.00520887	0.0608184	Depleted
Protoporphyrin	28.6327	6.41373	2.30919	2.77748	0.00547823	0.0633766	Enriched
Lutein	119489	-0.570571	0.208444	-2.73728	0.00619487	0.0710158	Depleted
Pulsatilla saponin D	262012	-0.616179	0.225419	-2.73348	0.00626688	0.071194	Depleted
Sucrose	4.8198e+06	0.447486	0.16415	2.72609	0.00640904	0.0721589	Enriched
Terpendole I	6384.07	-1.92765	0.707881	-2.72312	0.00646687	0.0721657	Depleted
Yuccaol A	74.8535	3.80417	1.4034	2.71068	0.00671463	0.0742732	Enriched
Norethindrone	211.752	-1.82707	0.67824	-2.69385	0.00706324	0.07745	Depleted
Misoprostol (free acid)	15445.9	-0.727155	0.271375	-2.67952	0.00737284	0.0801478	Depleted
Arabsin	3239.32	-0.637294	0.239392	-2.66214	0.00776465	0.0836213	Depleted
Icosatrienoic acid	675.105	-1.3958	0.524828	-2.65953	0.00782499	0.0836213	Depleted
Thymidine	538.984	-2.35985	0.888611	-2.65566	0.00791534	0.083876	Depleted
BENFOTIAMINE	1488.63	3.22739	1.22006	2.64527	0.00816261	0.0855581	Enriched
Isovitexin	720.982	-2.29238	0.867235	-2.64332	0.00820978	0.0855581	Depleted
Calomelanol H	833.606	1.23077	0.467599	2.63211	0.00848568	0.0877085	Enriched
Xanthosine 5'-phosphate	13581.4	0.480681	0.185571	2.59029	0.00958956	0.0983125	Enriched
Scopolin	1226.53	0.574732	0.223127	2.57581	0.0100007	0.1017	Enriched
Nopaline	3403.7	0.673244	0.262672	2.56306	0.0103755	0.104668	Enriched
Norecasantalic acid	385.713	-0.457681	0.179097	-2.5555	0.0106036	0.10612	Depleted
Aklaviketone	52.9345	5.10981	2.00233	2.55193	0.0107127	0.106141	Enriched
Hydroxymethylphosphonate	447748	0.312051	0.122506	2.54723	0.0108582	0.106141	Enriched
Tebutam	1497.38	2.01596	0.791397	2.54734	0.0108547	0.106141	Enriched
Aminohippuric acid	736.375	1.07745	0.42538	2.53291	0.0113121	0.109727	Enriched
Cafestol	776.167	-0.754362	0.2985	-2.52717	0.0114984	0.110683	Depleted
Campesterol	18992.5	-0.767285	0.306132	-2.50639	0.0121971	0.11652	Depleted
Dopaxanthin quinone	357.995	0.712232	0.285112	2.49808	0.0124867	0.118389	Enriched
Methylcyclopentane	1549.11	1.11127	0.44659	2.48834	0.0128341	0.120774	Enriched
Estriol	502.737	-0.449141	0.180874	-2.48317	0.013022	0.121635	Depleted
Pinolenic Acid	75204	-0.671091	0.271353	-2.47313	0.0133937	0.124187	Depleted
Santene	167.595	-1.06274	0.433625	-2.45083	0.0142529	0.131189	Depleted
Demethyl-desacetyl-rifamycin S	37.8204	-8.71589	3.5654	-2.44458	0.0145022	0.132517	Depleted
Arachidonic Acid (peroxide free)	29187.8	2.09617	0.859609	2.43851	0.0147478	0.133791	Enriched
Stizolobate	760.903	-0.812511	0.334258	-2.43079	0.015066	0.135701	Depleted
Puromycin	50795.1	-1.11966	0.462836	-2.41914	0.0155574	0.139134	Depleted
Roxithromycin	357334	-0.684478	0.28685	-2.38618	0.0170242	0.15118	Depleted
Pyridoxamine phosphate	900.171	0.994148	0.418614	2.37486	0.0175557	0.154809	Enriched
Neopterin	778.901	1.08687	0.459061	2.36759	0.0179044	0.156788	Enriched
Hexadecanedioic acid	318.507	-2.64034	1.11889	-2.35979	0.0182852	0.159018	Depleted
Scutellarin methylester	746.114	0.957428	0.406438	2.35565	0.0184901	0.159699	Enriched
Pennogenin 3-O-beta-chacotrioside	195380	-1.30791	0.56014	-2.33497	0.0195452	0.167664	Depleted
Paederosidic acid	11698.7	0.92747	0.397885	2.331	0.0197534	0.168305	Enriched
Rumenic acid	21.6278	6.90053	2.9858	2.31111	0.0208265	0.176257	Enriched
Phoenicoxanthin	30109.9	-0.737419	0.320419	-2.30142	0.0213677	0.179631	Depleted
Melafolone	1344.16	0.793866	0.346914	2.28836	0.0221165	0.183479	Enriched
Monomenthyl succinate	870.627	-1.67751	0.732678	-2.28956	0.0220469	0.183479	Depleted
Neoxanthin	23717.9	-0.759278	0.333268	-2.27828	0.0227097	0.18717	Depleted
Antibiotic G-418	83661.8	1.15145	0.506706	2.27241	0.0230616	0.188835	Enriched
Fucoxanthin	124859	-0.551795	0.243291	-2.26804	0.0233266	0.189773	Depleted
Canthaxanthin	911.846	-1.25333	0.554539	-2.26013	0.0238134	0.192491	Depleted
Trimetazidine	3016.97	-0.695367	0.310393	-2.24028	0.0250729	0.201381	Depleted
Lophotoxin	748.016	-2.28292	1.02211	-2.23353	0.0255138	0.203626	Depleted
Anastatin B	504.644	1.15209	0.52084	2.21198	0.0269684	0.213881	Enriched
Glycodeoxycholic acid	127030	0.452771	0.208233	2.17435	0.029679	0.233908	Enriched
Ammonia	3163.75	1.29128	0.595348	2.16894	0.030087	0.234196	Enriched
Avermectin B1b monosaccharide	1429.33	3.56137	1.64152	2.16956	0.0300403	0.234196	Enriched
Acarbose 7IV-phosphate	254.565	-1.40266	0.647797	-2.16527	0.0303669	0.234924	Depleted
Adonixanthin	134916	-0.52166	0.242057	-2.15511	0.031153	0.239485	Depleted
Dihydrokalafungin	845.483	-0.501131	0.232784	-2.15278	0.0313363	0.239485	Depleted
yibeinoside A	45260.9	-0.814386	0.380857	-2.1383	0.0324927	0.246827	Depleted
Anhydrotetracycline	125.046	2.63235	1.2338	2.13354	0.0328805	0.248277	Enriched
Avocadynofuran	197.804	-3.36804	1.58259	-2.12818	0.0333219	0.250112	Depleted
Maltotriose	3.05555e+06	0.571463	0.270077	2.11593	0.0343511	0.255475	Enriched
Queuine	334.149	0.63484	0.30018	2.11486	0.0344416	0.255475	Enriched
Geraniol	5540.03	0.848638	0.401762	2.11229	0.0346613	0.255602	Enriched
Dihydroactinidiolide	1700.18	-0.365676	0.174708	-2.09307	0.0363433	0.266447	Depleted
Curculigoside	2521.49	-0.690985	0.33105	-2.08725	0.0368653	0.268357	Depleted
Discadenine	73.4675	1.39519	0.669014	2.08544	0.0370295	0.268357	Enriched
Hexadecanedioate	4342.78	-2.03802	0.983416	-2.07239	0.0382291	0.275468	Depleted
Cixiophiopogon A	911.474	-0.759358	0.36789	-2.06409	0.039009	0.278577	Depleted
Neobanol	2118.99	3.22132	1.56139	2.06311	0.0391024	0.278577	Enriched
Ectocarpen	413.246	-0.504007	0.24458	-2.0607	0.0393313	0.278634	Depleted
Bacteriopheophytin	1.27462e+07	1.44181	0.701931	2.05406	0.0399701	0.281577	Enriched
Psoralenoside	2479.17	-0.866709	0.42263	-2.05075	0.0402912	0.282262	Depleted
Abscisate	127.462	4.29569	2.10444	2.04125	0.0412258	0.287214	Enriched
Hydroxysafflor yellow A	591.132	1.38148	0.677731	2.03838	0.0415116	0.287616	Enriched
Aminopterin	498.699	2.00155	0.993573	2.0145	0.0439572	0.299988	Enriched
Astragaloside II	54871.8	-0.360102	0.17893	-2.01253	0.0441638	0.299988	Depleted
Edulone A	24.8687	1.88315	0.935352	2.01331	0.0440819	0.299988	Enriched
Prostaglandin B2	11521.5	-0.370775	0.184307	-2.01173	0.0442488	0.299988	Depleted
Cytidine	19.22	7.70287	3.87148	1.98965	0.0466298	0.314439	Enriched
Pregnan-20-one, 17-(acetyloxy)-3-hydroxy-6-methyl-, (3b,5b,6a)-	3.03872e+06	0.314252	0.158476	1.98296	0.0473715	0.316061	Enriched
Vicine	192.117	0.700194	0.352977	1.98368	0.0472911	0.316061	Enriched
Aquayamycin	166.602	-1.85833	0.94019	-1.97655	0.0480928	0.319185	Depleted
Barbatoflavan	174.598	1.36208	0.69162	1.96941	0.0489064	0.322884	Enriched
Avermectin A1a	36001.5	0.807456	0.411206	1.96363	0.049573	0.325581	Enriched
Coumestrol	23317.5	2.08951	1.06677	1.95872	0.0501454	0.327634	Enriched
Carnitine	6649.46	-1.65133	0.846587	-1.95057	0.051108	0.332202	Depleted
Undecylprodigiosin	11286	0.484275	0.250659	1.93201	0.0533586	0.345052	Enriched
Neomethymycin	16822.1	-0.315861	0.164708	-1.9177	0.0551495	0.354814	Depleted
Dehydrofalcarinol	30.3681	-1.71214	0.896141	-1.91057	0.0560597	0.358839	Depleted
Hydroxyhydroquinone	231.053	-1.29628	0.680374	-1.90525	0.0567478	0.361409	Depleted
Mifepristone	6602.55	1.25392	0.659762	1.90057	0.0573587	0.363464	Enriched
Putaminoxin	2414.16	0.510929	0.269962	1.8926	0.0584116	0.368285	Enriched
Spirolucidine	27574.1	-0.235409	0.124756	-1.88696	0.0591659	0.371185	Depleted
Stevioside	236.353	-4.2185	2.24052	-1.88282	0.0597241	0.372832	Depleted
Berbamine	1006.66	-0.906694	0.48241	-1.87951	0.0601748	0.373795	Depleted
Sirohydrochlorin	14.5403	-7.33675	3.90983	-1.87649	0.060588	0.374517	Depleted
Rabelomycin	135.253	1.56534	0.839225	1.86522	0.0621501	0.382299	Enriched
Lycocernuine	882.118	-2.41594	1.30071	-1.8574	0.0632539	0.3872	Depleted
Dethiobiotin	455.875	0.415828	0.225485	1.84415	0.065161	0.395443	Enriched
Suberylglycine	1306.6	0.626284	0.340085	1.84155	0.0655413	0.395443	Enriched
Tangeritin	13.2386	-7.20149	3.91013	-1.84175	0.0655111	0.395443	Depleted
Terpendole C	164892	0.350095	0.191506	1.82812	0.067532	0.405513	Enriched
Adynerin	115470	-0.365944	0.201044	-1.82022	0.068726	0.410727	Depleted
Dicaprylyl carbonate	66306.8	0.507654	0.279635	1.81542	0.0694596	0.413154	Enriched
Pregnanolone	3223.88	-0.424703	0.234738	-1.80926	0.0704104	0.416843	Depleted
Cyclopassifloic acid C	3811.05	-1.25013	0.69597	-1.79624	0.0724563	0.426951	Depleted
Carboxynorspermidine	2336.04	0.741791	0.417075	1.77855	0.0753128	0.431679	Enriched
Cholic acid (sodium)	5128.66	-0.227113	0.127256	-1.78469	0.0743111	0.431679	Depleted
Deoxyuridine	400.996	0.627328	0.352128	1.78153	0.0748254	0.431679	Enriched
Jasmolone	1956.68	-0.315844	0.176907	-1.78537	0.0742017	0.431679	Depleted
Secologanin	11.1989	-6.96021	3.91074	-1.77977	0.0751137	0.431679	Depleted
Tremetone	134.49	0.621566	0.349203	1.77995	0.0750835	0.431679	Enriched
Nandrolone phenpropionate	10139.8	-0.601341	0.339049	-1.77361	0.0761272	0.434373	Depleted
Thalianol	1601.34	1.73661	0.982233	1.76803	0.0770564	0.437694	Enriched
Isopimpinellin	40.1663	3.73101	2.1194	1.76041	0.0783381	0.441761	Enriched
Sinalbin	10.8727	6.88143	3.91076	1.75962	0.078473	0.441761	Enriched
Cimiracemoside D	23840.2	0.292982	0.166742	1.7571	0.0789002	0.442192	Enriched
Stearoyl-CoA	10.3987	-6.85326	3.91104	-1.75228	0.079725	0.444837	Depleted
Pyridoxal	310.159	1.08946	0.623624	1.74698	0.0806404	0.447963	Enriched
Narciclasine	1254.14	0.516219	0.296931	1.73852	0.0821198	0.452197	Enriched
Protopine	10.0439	-6.8032	3.9112	-1.73942	0.0819614	0.452197	Depleted
Lonchocarpenin	486.227	-0.785866	0.452601	-1.73633	0.082505	0.452343	Depleted
Palmitoyl Ethanolamide	37248.6	0.322533	0.187788	1.71754	0.0858813	0.468815	Enriched
Cassiaoccidentalin C	9.52311	6.69024	3.91132	1.71048	0.0871771	0.473838	Enriched
Hexadecanoic acid	1712.17	-0.525643	0.308265	-1.70516	0.0881638	0.477144	Depleted
Chenodeoxycholoyl-CoA	166.157	-1.98097	1.17543	-1.68532	0.091927	0.491715	Depleted
Demethyllactenocin	657907	0.333917	0.198193	1.68481	0.0920259	0.491715	Enriched
Rhoifolin	233.145	-2.64074	1.56464	-1.68777	0.0914561	0.491715	Depleted
Simvastatin	7177.63	1.1311	0.673349	1.67981	0.0929943	0.494792	Enriched
Avermectin A1b	3913.32	-1.04685	0.625127	-1.67461	0.0940099	0.498094	Depleted
Epithienamycin F	603.228	-0.399483	0.238992	-1.67153	0.094617	0.498329	Depleted
Isocitrate	672.95	-0.37043	0.221846	-1.66976	0.0949671	0.498329	Depleted
Jasmone	1562.81	-0.325325	0.195227	-1.66639	0.0956348	0.498329	Depleted
Malvidin	1430.92	-0.892398	0.535033	-1.66793	0.0953293	0.498329	Depleted
Flumioxazin	291.148	0.887824	0.534989	1.65952	0.0970113	0.503421	Enriched
Eugenin	68.7971	1.08889	0.658779	1.6529	0.0983519	0.504153	Enriched
Kamebakaurin	43.0795	-4.02218	2.43128	-1.65434	0.0980576	0.504153	Depleted
Pregnanediol	27458.1	-0.40181	0.243057	-1.65315	0.0983002	0.504153	Depleted
Troxerutin	94.2867	-1.42089	0.862641	-1.64714	0.0995286	0.50812	Depleted
Desmosterol	4731.64	0.236926	0.144483	1.63982	0.101043	0.51377	Enriched
Ciliatocholate	234.036	1.53974	0.943738	1.63153	0.102779	0.515527	Enriched
Desmethyldehydronifedipine	2370.03	0.431612	0.264699	1.63058	0.10298	0.515527	Enriched
Phenethicillin	20.1335	2.94571	1.80615	1.63093	0.102905	0.515527	Enriched
Rotenone	17663.5	0.497673	0.305252	1.63037	0.103024	0.515527	Enriched
Cellotetraose	103511	0.371823	0.228678	1.62597	0.103957	0.51814	Enriched
Avermectin B1a	14201	-0.887984	0.549193	-1.61689	0.105902	0.523698	Depleted
BENZALKONIUM	46897.4	-0.657699	0.406287	-1.61881	0.105489	0.523698	Depleted
Triparanol	551204	-1.43546	0.889275	-1.61419	0.106487	0.524531	Depleted
Neodiospyrin	2229.19	0.52791	0.328387	1.60758	0.107926	0.529553	Enriched
Biochanin A-beta-D-glucoside	16.6204	4.97186	3.1066	1.60042	0.109506	0.535219	Enriched
Ascorbyl Palmitate	6142.97	-0.421534	0.263751	-1.59823	0.109993	0.535524	Depleted
Protosappanin B	61.3541	2.82214	1.77067	1.59383	0.110974	0.538226	Enriched
Neopikromycin	187.749	3.52862	2.21737	1.59136	0.11153	0.538846	Enriched
Corylin	278.474	0.656177	0.416999	1.57357	0.115587	0.554752	Enriched
pentyl-Benzene	326.322	-0.508122	0.323012	-1.57307	0.115702	0.554752	Depleted
Parthenin	363.253	0.795243	0.506617	1.56971	0.116482	0.556378	Enriched
Daphnoretin methyl ether	1056.44	0.708211	0.453916	1.56023	0.118707	0.559524	Enriched
Oleamide	269247	0.596506	0.381333	1.56427	0.117755	0.559524	Enriched
Retinal	1419.73	-0.722392	0.463267	-1.55934	0.118916	0.559524	Depleted
Syringetin	57.2708	1.69717	1.08748	1.56063	0.11861	0.559524	Enriched
Moracin A	1584.16	0.482564	0.31005	1.55641	0.119611	0.560704	Enriched
Irisflorentin	114.036	0.5883	0.37895	1.55245	0.120555	0.563036	Enriched
Butorphanol	6272.86	-0.30068	0.194271	-1.54773	0.121688	0.566229	Depleted
Columbin	637.825	0.643099	0.41688	1.54265	0.122916	0.567755	Enriched
Decarbamoylsaxitoxin	3514.17	0.563545	0.365104	1.54352	0.122705	0.567755	Enriched
Aloesin	12.2636	1.62105	1.05307	1.53936	0.123717	0.56937	Enriched
Cortisol	3886.71	-0.234334	0.152849	-1.53311	0.12525	0.572669	Depleted
Paeonolide	213.426	-2.3471	1.53132	-1.53273	0.125342	0.572669	Depleted
Dihydrosterigmatocystin	613.724	0.378151	0.247652	1.52694	0.126775	0.575049	Enriched
Hesperetin	652.853	0.401134	0.262609	1.5275	0.126638	0.575049	Enriched
Sinapyl aldehyde	865.181	0.301648	0.198138	1.52241	0.127906	0.578098	Enriched
Cellobiose	530333	0.390401	0.257137	1.51826	0.128949	0.579332	Enriched
Gentiopicroside	141.712	0.933472	0.61507	1.51767	0.129098	0.579332	Enriched
Cannabichromene	504.701	-0.802537	0.532719	-1.50649	0.131941	0.581739	Depleted
Clusin	134.852	1.58307	1.0508	1.50653	0.131931	0.581739	Enriched
Gentiopicrin	81.3662	1.45672	0.963223	1.51234	0.130448	0.581739	Enriched
Norlinolenic acid	1170.11	-0.485864	0.321588	-1.51083	0.130832	0.581739	Depleted
Paxilline	32010.2	-1.20056	0.795804	-1.50861	0.131398	0.581739	Depleted
Acadesine (Drug)	205.256	-1.05568	0.705244	-1.49691	0.134418	0.587807	Depleted
Dibutyl sulfide	329.574	-0.506826	0.33831	-1.49811	0.134104	0.587807	Depleted
MS 3	128.486	2.41207	1.6126	1.49576	0.134716	0.587807	Enriched
Artemisiatriene	224.649	-0.462175	0.310479	-1.48859	0.136597	0.58863	Depleted
Ascorbic acid 6-palmitate	2268.57	-1.48114	0.995624	-1.48765	0.136844	0.58863	Depleted
Morellinol	10186.1	-1.94957	1.30925	-1.48907	0.136468	0.58863	Depleted
Palmitoyl Serinol	8399.3	-0.649812	0.435294	-1.49281	0.135487	0.58863	Depleted
Sodium phenylpyruvate	5439	0.63527	0.427459	1.48616	0.137238	0.58863	Enriched
Diisobutyl phthalate	2.36511e+06	0.272533	0.183991	1.48123	0.138545	0.592223	Enriched
Aplotaxene	477.103	-1.39757	0.954134	-1.46475	0.14299	0.599533	Depleted
Arachidonoyl amine	3192.68	-0.256692	0.174708	-1.46927	0.141761	0.599533	Depleted
Cys His Asp Gly	44.3842	1.26056	0.860856	1.46431	0.143108	0.599533	Enriched
Linoleyl alcohol	252021	1.06814	0.726198	1.47087	0.141327	0.599533	Enriched
Quinine	5287.8	-0.309816	0.211376	-1.46571	0.142728	0.599533	Depleted
Versiconal	1079.92	0.294943	0.20042	1.47163	0.141122	0.599533	Enriched
Tylactone	2710.7	1.56391	1.08719	1.43849	0.150295	0.627555	Enriched
Androsta-1,4-diene-3,17-dione	2411.86	-0.623241	0.438144	-1.42246	0.154894	0.628399	Depleted
Benzoyloxypeoniflorin	13.366	-3.85212	2.70537	-1.42388	0.154481	0.628399	Depleted
Capsorubin	109.734	2.7519	1.93426	1.42272	0.154818	0.628399	Enriched
Corchorifatty acid D	6429.78	-0.373021	0.26259	-1.42055	0.155449	0.628399	Depleted
Fexofenadine	2695.79	-0.402855	0.283613	-1.42044	0.15548	0.628399	Depleted
Fumaric acid	267.342	0.944777	0.663197	1.42458	0.154279	0.628399	Enriched
Isoscoparin	735.549	0.90936	0.638382	1.42448	0.154309	0.628399	Enriched
Lathyrol	4883.83	-0.368515	0.257488	-1.43119	0.152375	0.628399	Depleted
Piceid	48.5661	-1.70869	1.20084	-1.42291	0.154763	0.628399	Depleted
Symplocoside	26.4139	1.27681	0.892859	1.43002	0.152711	0.628399	Enriched
Furanodiene	40.9046	-2.12744	1.50012	-1.41818	0.156137	0.629038	Depleted
Dehypoxanthine futalosine	411.377	0.219047	0.155417	1.40942	0.158712	0.629207	Enriched
Pseudoecgonyl-CoA	500.926	-1.01678	0.720453	-1.41131	0.158153	0.629207	Depleted
Tamoxifen	1332.88	-0.314197	0.222962	-1.40919	0.158778	0.629207	Depleted
Terpendole G	11017.5	-1.06612	0.757265	-1.40786	0.159173	0.629207	Depleted
Toluene	1036.55	-0.599449	0.424445	-1.41231	0.157858	0.629207	Depleted
Wyerone epoxide	151.486	0.879409	0.621149	1.41578	0.15684	0.629207	Enriched
Psychosine	119093	-0.238016	0.169336	-1.40559	0.159846	0.629893	Depleted
Astaxanthin	9842.24	-0.363784	0.260596	-1.39597	0.162723	0.630556	Depleted
Azelaic acid	7983.36	0.238241	0.170506	1.39726	0.162334	0.630556	Enriched
Dihydrokaempferol	732.161	0.343726	0.246691	1.39335	0.163515	0.630556	Enriched
Dihydrolipoyl-AMP	10.0916	-3.45028	2.47043	-1.39663	0.162526	0.630556	Depleted
Diosgenin glucoside	47908.4	-0.326097	0.233962	-1.3938	0.163377	0.630556	Depleted
Geldanamycin	1219.88	0.512627	0.367858	1.39355	0.163455	0.630556	Enriched
Leucoside	455.433	-1.64138	1.17577	-1.39601	0.162712	0.630556	Depleted
Echinatin	1170.16	0.555816	0.404353	1.37458	0.169262	0.64321	Enriched
Elenaic acid	8312.44	0.32536	0.236155	1.37774	0.168283	0.64321	Enriched
Idebenone	1240.01	0.242133	0.176046	1.3754	0.169008	0.64321	Enriched
Teasterone	1757.67	1.66008	1.2066	1.37583	0.168874	0.64321	Enriched
Topotecan	662.535	1.45006	1.05512	1.37431	0.169346	0.64321	Enriched
Phenolic phosphate	11962.2	0.316991	0.231892	1.36698	0.171633	0.649937	Enriched
Fungichromin	286386	0.414446	0.305137	1.35823	0.174391	0.658404	Enriched
Desulfoglucotropeolin	1303.8	0.385602	0.285394	1.35112	0.176656	0.664966	Enriched
Ansamitocin P-3	272.741	-0.497726	0.369482	-1.34709	0.177952	0.667848	Depleted
Benzoylpaeoniflorin	4205.27	0.386295	0.28806	1.34102	0.179914	0.673189	Enriched
Naphthoherniarin	5602.9	0.533371	0.398218	1.33939	0.180442	0.673189	Enriched
Mirtazapine	243.818	1.31165	0.983607	1.33351	0.182365	0.677328	Enriched
Phosphocholine	4611.7	0.321248	0.241149	1.33216	0.182809	0.677328	Enriched
Pulcherrimin	81.4506	1.37983	1.03663	1.33108	0.183163	0.677328	Enriched
Floribundoside	50.8145	3.32984	2.51947	1.32165	0.186286	0.685048	Enriched
Secalciferol	2128.57	0.41403	0.313305	1.32149	0.186338	0.685048	Enriched
Pinobanksin	74.9406	-0.715823	0.542997	-1.31828	0.18741	0.686987	Depleted
Aphidicolin	52210.8	0.286979	0.219377	1.30816	0.19082	0.690747	Enriched
Baicalin methyl ester	557.984	0.829936	0.635626	1.3057	0.191655	0.690747	Enriched
Caffeic Acid 3-Methyl Phenethyl Ester	1892.23	0.288496	0.220052	1.31103	0.189846	0.690747	Enriched
Dodecanoic acid	489.198	-0.609682	0.467476	-1.3042	0.192165	0.690747	Depleted
Nanaomycin	756.078	0.534768	0.408664	1.30858	0.190678	0.690747	Enriched
resorcinol	25.5453	0.862301	0.661328	1.30389	0.19227	0.690747	Enriched
Villinol	936.371	0.308206	0.23614	1.30518	0.19183	0.690747	Enriched
Choline hydroxide solution	6135.01	0.526775	0.408282	1.29022	0.196973	0.705152	Enriched
Furfural	16104.9	0.174327	0.135305	1.28841	0.197605	0.705152	Enriched
Pongapin	240.988	0.529956	0.412164	1.28579	0.198516	0.705152	Enriched
Succinate	781.329	0.311677	0.242392	1.28584	0.198499	0.705152	Enriched
Lamivudine	30554.9	1.38062	1.07579	1.28336	0.199368	0.706187	Enriched
Maleamate	429.697	0.518776	0.404964	1.28104	0.200179	0.707074	Enriched
Brevicornin	1041.46	0.647824	0.50876	1.27334	0.202897	0.712931	Enriched
Didymin	122.559	0.43132	0.339208	1.27155	0.203533	0.712931	Enriched
Dihydroprudomenin	2168.76	0.461934	0.363209	1.27181	0.20344	0.712931	Enriched
Isomucronulatol	934.055	0.34709	0.273849	1.26745	0.204995	0.716062	Enriched
Homovanillin	2316.21	0.622831	0.492119	1.26561	0.205652	0.716374	Enriched
Dihydrogranaticin	4140.92	0.214989	0.170774	1.25891	0.208064	0.72278	Enriched
Adenosine 3',5'-cyclic phosphate (cAMP)	1049.97	0.335154	0.269789	1.24228	0.214133	0.724982	Enriched
ADP	1914.32	-0.35574	0.287291	-1.23826	0.21562	0.724982	Depleted
Bruceantin	142.449	-3.87753	3.13849	-1.23548	0.216654	0.724982	Depleted
Doxycycline	81.5716	2.79262	2.25016	1.24108	0.214577	0.724982	Enriched
Hydroxyecdysone	25646.7	-0.233915	0.186433	-1.25469	0.209592	0.724982	Depleted
Itaconate	184.645	0.811032	0.654058	1.24	0.214975	0.724982	Enriched
Maltotetraose	63.5732	3.91638	3.14075	1.24696	0.212413	0.724982	Enriched
Matrine	759.393	-0.309514	0.250573	-1.23522	0.216747	0.724982	Depleted
Pentahomomethionine	34135.2	-0.351669	0.284453	-1.2363	0.216348	0.724982	Depleted
Perindoprilat lactam A	428.827	0.948844	0.768139	1.23525	0.216738	0.724982	Enriched
Podophyllotoxone	562.953	0.565342	0.454938	1.24268	0.213987	0.724982	Enriched
Prostaglandin J2	15709.8	-0.331856	0.264696	-1.25373	0.209941	0.724982	Depleted
Pubesenolide	1.54627e+06	0.196884	0.158614	1.24128	0.214503	0.724982	Enriched
Pyridoxine (Vitamin B6)	923.039	0.286793	0.229812	1.24794	0.212051	0.724982	Enriched
Alangiside	2227.04	-0.723243	0.587879	-1.23026	0.2186	0.729246	Depleted
Adenine	107.227	-0.643925	0.524203	-1.22839	0.219301	0.729653	Depleted
Berbamunine	13071.3	-0.851053	0.697826	-1.21958	0.222625	0.73456	Depleted
Bufuralol	104.178	2.38017	1.95491	1.21753	0.223402	0.73456	Enriched
Homocarnosine	153.923	0.691807	0.567329	1.21941	0.222689	0.73456	Enriched
Olmesartan	135.483	1.39604	1.14732	1.21678	0.223688	0.73456	Enriched
Phosphonoacetate	94885.8	0.225975	0.185684	1.21698	0.22361	0.73456	Enriched
Bisdemethoxycurcumin	10288.1	0.179665	0.149108	1.20493	0.22823	0.737942	Enriched
CAY10397	276.881	1.03659	0.859354	1.20624	0.227725	0.737942	Enriched
Glucovanillin	17.9004	1.89417	1.56596	1.20959	0.226438	0.737942	Enriched
Hesperidin methylchalcone	53.7643	-1.48715	1.23117	-1.20791	0.22708	0.737942	Depleted
Isosakuranin	72.2185	0.948284	0.784684	1.20849	0.226859	0.737942	Enriched
Solavetivone	105.484	2.00011	1.65514	1.20843	0.226883	0.737942	Enriched
Cortexolone	6434.32	0.114572	0.0953497	1.20159	0.229521	0.739343	Enriched
Dihydrozeatin riboside	334.214	0.784536	0.654176	1.19927	0.230422	0.739343	Enriched
Megestrol	1237.32	-0.270921	0.225795	-1.19985	0.230196	0.739343	Depleted
Avermectin B1b aglycone	30182.3	-0.252176	0.211785	-1.19072	0.233764	0.748162	Depleted
Guaifenesin	805.208	0.299475	0.252255	1.18719	0.235152	0.749001	Enriched
Homoplantaginin	9.55285	-1.2379	1.04285	-1.18704	0.235214	0.749001	Depleted
Didesmethylimipramine	9860.73	-0.199576	0.168559	-1.18401	0.236409	0.75091	Depleted
alantolactone	11346.6	-0.141343	0.120143	-1.17645	0.239416	0.752875	Depleted
Amoxicillin	248.607	0.675906	0.573116	1.17935	0.238257	0.752875	Enriched
Deserpidine	2338.99	-2.40771	2.04035	-1.18005	0.237982	0.752875	Depleted
Geranyl phenylacetate	1353.74	-0.371954	0.316111	-1.17666	0.239333	0.752875	Depleted
Shanzhiside methyl ester	32.5301	1.06055	0.902982	1.17449	0.240197	0.753453	Enriched
Astilbin	253.578	-0.28694	0.246174	-1.1656	0.243777	0.762786	Depleted
Ailanthone	1087.67	0.810452	0.699315	1.15892	0.246487	0.763687	Enriched
Norethynodrel	1082.1	-0.478405	0.411341	-1.16304	0.244814	0.763687	Depleted
Thiamine	98.8146	0.920245	0.793333	1.15997	0.24606	0.763687	Enriched
Ziyuglycoside I	6298.45	-0.334394	0.288429	-1.15937	0.246307	0.763687	Depleted
Albiflorin	278.644	0.741583	0.645648	1.14859	0.250727	0.770706	Enriched
CAY10616	366.679	0.509218	0.444947	1.14445	0.252439	0.770706	Enriched
Cubebin	699.886	0.503315	0.438984	1.14654	0.25157	0.770706	Enriched
Fujikinetin methyl ether	423.232	0.455038	0.399642	1.13861	0.254865	0.770706	Enriched
Hydrocortisone	8231.48	-4.0127	3.49861	-1.14694	0.251405	0.770706	Depleted
Longicamphenylone	450.875	-0.374513	0.328625	-1.13964	0.254438	0.770706	Depleted
Mesaconate	63.8749	-0.547628	0.480249	-1.1403	0.254161	0.770706	Depleted
Prostaglandin A2	55.852	-1.64083	1.44011	-1.13938	0.254544	0.770706	Depleted
Trimethylolpropane trimethacrylate	47.9353	1.44061	1.25662	1.14642	0.251621	0.770706	Enriched
Tubercidin	652.453	1.02212	0.897414	1.13896	0.25472	0.770706	Enriched
Biotin sulfoxide	645.098	0.188067	0.166578	1.129	0.258896	0.772431	Enriched
Clavulanic acid	67.8244	-0.612737	0.541883	-1.13076	0.258158	0.772431	Depleted
Danielone	351.091	0.709432	0.626143	1.13302	0.257206	0.772431	Enriched
Diethylstilbestrol monomethyl ether	425225	-0.231928	0.204887	-1.13198	0.257642	0.772431	Depleted
Echinone	440.384	1.00593	0.891392	1.1285	0.259111	0.772431	Enriched
Soyasaponin Bb	1.5509e+06	-0.499769	0.440734	-1.13395	0.256817	0.772431	Depleted
Codeinone	826766	0.25295	0.225779	1.12035	0.262566	0.773589	Enriched
Diflunisal	354.962	0.49947	0.44533	1.12157	0.262044	0.773589	Enriched
Heptadecatrienal	544.288	0.295508	0.262794	1.12449	0.260807	0.773589	Enriched
Hydroxyphenyllactic acid	232.616	-2.20036	1.96284	-1.12101	0.262284	0.773589	Depleted
Narbonolide	602.411	0.301315	0.268674	1.12149	0.262079	0.773589	Enriched
Ferulate	108.122	1.18972	1.06616	1.1159	0.264466	0.777369	Enriched
Avermectin B1a aglycone	591.326	1.02945	0.923754	1.11442	0.265098	0.777416	Enriched
Palmitic acid	127.925	-2.5605	2.30744	-1.10967	0.267141	0.781587	Depleted
Curcumenol	115654	0.272956	0.246364	1.10794	0.267889	0.781962	Enriched
Auraviketone	64.8979	0.487782	0.441502	1.10483	0.269235	0.784077	Enriched
Trifolian	63.7451	1.94436	1.76647	1.10071	0.271025	0.787471	Enriched
Styrene	54114.2	-0.594544	0.543456	-1.094	0.273953	0.794148	Depleted
Dimethylfraxetin	2398.15	-0.187175	0.171414	-1.09195	0.274855	0.794937	Depleted
Aucubin	72.2214	-1.22615	1.12926	-1.0858	0.277569	0.795542	Depleted
Carboxyspermidine	13354.1	-0.210015	0.193306	-1.08644	0.277284	0.795542	Depleted
Chanoclavine-I aldehyde	10880.6	-0.106396	0.0980783	-1.0848	0.278009	0.795542	Depleted
cyclohexylammonium	3701.05	-0.234883	0.215787	-1.08849	0.276377	0.795542	Depleted
Geniposidic acid	10966.1	0.348058	0.32099	1.08433	0.278219	0.795542	Enriched
Encelin	2076.02	-0.180732	0.16704	-1.08197	0.279265	0.796727	Depleted
Deoxyribose	69.9901	-0.547524	0.510982	-1.07151	0.283939	0.806623	Depleted
Fumarate	78861.8	-0.250187	0.236849	-1.05631	0.290825	0.806623	Depleted
Genipinic acid	737.637	0.928365	0.879124	1.05601	0.290963	0.806623	Enriched
Icariside I	2901.95	-0.176756	0.166846	-1.05939	0.289421	0.806623	Depleted
Indole	1.09602e+06	-0.25834	0.244682	-1.05582	0.29105	0.806623	Depleted
Orcinol	1664.29	0.250739	0.235125	1.06641	0.286239	0.806623	Enriched
Oxalosuccinate	317.685	0.397901	0.375224	1.06044	0.288946	0.806623	Enriched
Pentadecanoic Acid	3936.81	-0.100928	0.0949977	-1.06242	0.288043	0.806623	Depleted
Premithramycin A1	270.365	-0.521053	0.491478	-1.06017	0.289066	0.806623	Depleted
Styrene cis-glycol	26.3173	0.624745	0.589703	1.05942	0.289407	0.806623	Enriched
Suprofen	11.6762	2.4371	2.29485	1.06199	0.288241	0.806623	Enriched
Valienone	3406.6	0.20155	0.188928	1.06681	0.286057	0.806623	Enriched
Yadanziolide A	22.7489	1.06388	1.00045	1.06339	0.287604	0.806623	Enriched
Methylglyoxal	215386	0.228108	0.217048	1.05096	0.293278	0.807475	Enriched
Neriifolin	41538.8	3.03559	2.88529	1.05209	0.292758	0.807475	Enriched
Procerin	4690.35	-0.226314	0.215325	-1.05103	0.293243	0.807475	Depleted
Methylphosphonate	18982.1	0.2029	0.195026	1.04037	0.298166	0.81777	Enriched
Pyridoxal 5'-phosphate hydrate	84.9829	0.640681	0.616006	1.04006	0.298314	0.81777	Enriched
Bancroftinone	1262.97	0.375629	0.363528	1.03329	0.301469	0.819444	Enriched
Dihydrolipoate	51.4062	2.48769	2.4207	1.02768	0.304103	0.819444	Enriched
Dipotassium glycyrrhizinate	251.233	-2.64355	2.56487	-1.03068	0.302693	0.819444	Depleted
Flurogestone acetate	25.1173	2.5632	2.49034	1.02925	0.30336	0.819444	Enriched
Hyperoside	1343.47	0.261801	0.25435	1.02929	0.303341	0.819444	Enriched
Liquiritin	133.881	1.41817	1.37903	1.02838	0.30377	0.819444	Enriched
Rosmarinic acid	13.4178	2.62253	2.55545	1.02625	0.304773	0.819444	Enriched
Sarisan	4326.28	0.175887	0.171265	1.02699	0.304428	0.819444	Enriched
Vidarabine	36968.8	0.174301	0.169323	1.0294	0.303293	0.819444	Enriched
Butanoylphosphate	7.10121e+06	0.21878	0.214139	1.02167	0.306936	0.820565	Enriched
Glucoberteroin	2078.67	-0.415128	0.405829	-1.02291	0.306349	0.820565	Depleted
Handelin	6968.47	0.780848	0.76471	1.0211	0.307206	0.820565	Enriched
Neoraunone	9882.33	0.163236	0.160057	1.01986	0.307793	0.820565	Enriched
Artonin L	31.8699	1.21681	1.1984	1.01536	0.309932	0.824524	Enriched
Afzelechin	20.5841	-1.12822	1.11674	-1.01028	0.312359	0.827489	Depleted
Ferruginol	256.279	-0.910704	0.901431	-1.01029	0.312358	0.827489	Depleted
Asplenetin	460.437	0.8798	0.872724	1.00811	0.313403	0.828514	Enriched
Actinorhodin	2677.26	0.219415	0.218146	1.00582	0.314503	0.829683	Enriched
Corynebactin	51.7579	-2.43701	2.43178	-1.00215	0.316269	0.830866	Depleted
Tridemorph	4420.73	0.286633	0.285929	1.00246	0.316121	0.830866	Enriched
Pseudoginsenoside F11	3.71818e+06	0.215096	0.215123	0.999876	0.317371	0.832026	Enriched
Chrysophanein	1430.02	0.203878	0.204596	0.996491	0.319012	0.832865	Enriched
Prostaglandin F2alpha	32277.3	-0.267431	0.268311	-0.996722	0.3189	0.832865	Depleted
Bisbynin	707.811	0.277349	0.279149	0.993552	0.320441	0.833447	Enriched
Cytisine	452.031	1.80554	1.81769	0.993315	0.320557	0.833447	Enriched
Italipyrone	165.242	0.845468	0.854899	0.988968	0.322679	0.836262	Enriched
Paspaline B	1106.45	-0.830944	0.840712	-0.988382	0.322966	0.836262	Depleted
Castillene B	12589.4	0.159509	0.162183	0.983515	0.325354	0.84072	Enriched
Chrysin	184.598	0.895499	0.913641	0.980143	0.327015	0.843285	Enriched
Eremolactone	37.9461	-2.38397	2.44899	-0.97345	0.33033	0.850093	Depleted
Ascorbyl stearate	9068.29	-0.307144	0.317831	-0.966374	0.333857	0.853943	Depleted
Isoschaftoside	38.2522	-0.770065	0.796729	-0.966534	0.333777	0.853943	Depleted
Loganin	8043.88	0.214098	0.221062	0.968494	0.332798	0.853943	Enriched
Premithramycin A2'	23.2271	-3.28192	3.40398	-0.964144	0.334974	0.855065	Depleted
Salsalate	93.6518	-0.45835	0.477983	-0.958927	0.337596	0.860017	Depleted
Albireodelphin	1053.83	-0.429771	0.449825	-0.955418	0.339366	0.862784	Depleted
AMP	1178.22	0.414862	0.435537	0.952528	0.340829	0.864239	Enriched
Prim-O-glucosylcimifugin	9403.66	0.235232	0.247445	0.950643	0.341786	0.864239	Enriched
Shanzhiside	3404.39	0.814661	0.857329	0.950232	0.341995	0.864239	Enriched
Lanceoletin	702.012	0.342919	0.362562	0.945823	0.344239	0.866811	Enriched
Neoruscogenin	9120.46	0.284205	0.300576	0.945532	0.344387	0.866811	Enriched
Ascorbate	2.91186e+06	0.189087	0.202156	0.935351	0.349608	0.86772	Enriched
Citric acid	24938.9	0.200449	0.214405	0.934909	0.349835	0.86772	Enriched
Deoxyguanidinoproclavaminic acid	42.3289	1.00763	1.07738	0.935255	0.349657	0.86772	Enriched
fumagillin	110.708	-1.48707	1.58708	-0.936984	0.348767	0.86772	Depleted
Linatine	396.014	0.651487	0.69168	0.94189	0.346249	0.86772	Enriched
Murrayenol	258372	-0.240014	0.255186	-0.940547	0.346937	0.86772	Depleted
Phenylacetaldehyde	7761.23	-0.366203	0.39215	-0.933835	0.350389	0.86772	Depleted
Pseudolaric Acid C	4133.06	0.164299	0.175754	0.934826	0.349878	0.86772	Enriched
Sulfate	13195.4	-0.425488	0.456158	-0.932764	0.350942	0.86772	Depleted
Cadusafos	1462.1	-0.48695	0.527321	-0.923442	0.355777	0.870097	Depleted
Cepharanthine	540.749	-1.18762	1.28864	-0.921609	0.356733	0.870097	Depleted
Chenodeoxycholate	2692.8	1.01397	1.09685	0.924434	0.355261	0.870097	Enriched
Gentian Violet	13756.8	-0.67641	0.729371	-0.927388	0.353725	0.870097	Depleted
Neoglycyrol	3590.07	0.174046	0.188789	0.921908	0.356577	0.870097	Enriched
p-Anisaldehyde	1267.08	-0.162229	0.174954	-0.927262	0.35379	0.870097	Depleted
Pseudoionone	4194.63	-0.175066	0.189501	-0.923826	0.355577	0.870097	Depleted
Raddeanin A	13118.9	1.76624	1.92014	0.919848	0.357652	0.870655	Enriched
Prunetin	1540.02	0.232427	0.25337	0.917344	0.358962	0.872161	Enriched
Undecanoic Acid	9181.9	0.215671	0.235466	0.91593	0.359704	0.872282	Enriched
Lecanoric acid	692.773	0.206542	0.226192	0.913126	0.361176	0.87392	Enriched
Octadecanoic acid	973.884	-0.38716	0.424515	-0.912006	0.361766	0.87392	Depleted
Amarogentin	1245.34	-0.348386	0.392871	-0.886769	0.375203	0.87604	Depleted
Avermectin A1a aglycone	20.7891	-2.99295	3.308	-0.904761	0.365592	0.87604	Depleted
Betalamic acid	965.773	0.280765	0.310235	0.905007	0.365462	0.87604	Enriched
Crotmadine	1014.46	0.176897	0.200091	0.884082	0.376652	0.87604	Enriched
Daidzin	50.0803	0.619065	0.691705	0.894984	0.370796	0.87604	Enriched
Demethyleneberberine	234.681	0.316519	0.356185	0.888637	0.374198	0.87604	Enriched
Dihomomethionine	3.23244e+06	0.194552	0.217305	0.895297	0.370628	0.87604	Enriched
Dopamine	20.4407	3.09685	3.46364	0.894103	0.371267	0.87604	Enriched
Epothilone B	117787	0.160006	0.179612	0.89084	0.373015	0.87604	Enriched
Erbstatin Analog	182.703	2.31526	2.61152	0.886557	0.375317	0.87604	Enriched
Glutathionylspermine	325.721	-0.278208	0.306169	-0.908676	0.363521	0.87604	Depleted
Gravolenic acid	5133.62	0.133488	0.151175	0.883008	0.377232	0.87604	Enriched
Hispidin	326.125	1.62238	1.79672	0.902968	0.366543	0.87604	Enriched
Isoliquiritin apioside	50.802	1.65194	1.85276	0.89161	0.372602	0.87604	Enriched
Mupirocin	4046.35	0.630136	0.695412	0.906134	0.364865	0.87604	Enriched
Orcinol gentiobioside	15234.4	0.165773	0.184136	0.900271	0.367976	0.87604	Enriched
Ouabagenin	38117.6	0.268144	0.303018	0.884909	0.376206	0.87604	Enriched
Oxamflatin	467.444	0.35258	0.398342	0.885118	0.376093	0.87604	Enriched
Pyridoxamine 5'-phosphate	159.799	0.396159	0.44805	0.884185	0.376596	0.87604	Enriched
Resorcinolnaphthalein	2192.55	0.199868	0.226323	0.883106	0.377179	0.87604	Enriched
Trioxilin B3	560.721	0.472412	0.532207	0.887648	0.37473	0.87604	Enriched
Dihydrozeatin riboside monophosphate	4273.41	0.176101	0.200525	0.8782	0.379835	0.877608	Enriched
Maltol	3067.8	0.193056	0.21973	0.878605	0.379615	0.877608	Enriched
Robustic acid	1798.93	-0.550537	0.627103	-0.877905	0.379995	0.877608	Depleted
Calopogoniumisoflavone B	19.2561	-1.70795	1.9537	-0.874213	0.382002	0.879904	Depleted
Withaferin A	25155.8	0.410279	0.469689	0.873511	0.382385	0.879904	Enriched
Biopterin	1058.92	0.16476	0.189661	0.868705	0.385009	0.881797	Enriched
Octinoxate	750.252	-0.22548	0.259518	-0.86884	0.384934	0.881797	Depleted
Sophoraflavanone B	813.232	-0.409245	0.471392	-0.868163	0.385305	0.881797	Depleted
Chrysoeriol	4949.25	0.174857	0.202707	0.862611	0.388352	0.883039	Enriched
Gaultherin	21.1866	2.05325	2.38177	0.86207	0.388649	0.883039	Enriched
ROSIRIDIN	28.7833	-0.594309	0.687817	-0.864051	0.38756	0.883039	Depleted
Stizolobinate	5212.94	-0.460848	0.533345	-0.86407	0.387549	0.883039	Depleted
Tubulosine	50502.5	-0.504682	0.587792	-0.858606	0.390558	0.88578	Depleted
Linoleoyl Ethanolamide	16634.4	0.14013	0.163761	0.855698	0.392165	0.887828	Enriched
Cycloheximide	3135.85	0.131643	0.154442	0.852378	0.394004	0.889502	Enriched
Nostoxanthin	445155	-0.196996	0.231266	-0.851818	0.394315	0.889502	Depleted
Premithramycin A3	2510.85	-0.306438	0.360645	-0.849693	0.395496	0.890572	Depleted
Decursinol	21.5003	-0.834747	0.987129	-0.845631	0.397759	0.894071	Depleted
Paclitaxel	30.3677	0.723837	0.860414	0.841266	0.400199	0.895628	Enriched
Secologanoside	2282.86	0.191066	0.226942	0.841918	0.399834	0.895628	Enriched
Sophoracarpan B	796.584	0.277361	0.329964	0.840582	0.400582	0.895628	Enriched
Diplotropin	1351.63	0.272775	0.327361	0.833253	0.404702	0.9018	Enriched
Eugenol acetate	295626	0.179981	0.21603	0.833127	0.404773	0.9018	Enriched
Steganacin	75.9335	1.13042	1.36008	0.831145	0.405892	0.902697	Enriched
Alnustone	398.585	0.370143	0.456352	0.811091	0.417313	0.908983	Enriched
Biotin	2441.28	0.160387	0.197368	0.81263	0.41643	0.908983	Enriched
Cadalene	78.035	-0.704848	0.85933	-0.820229	0.412085	0.908983	Depleted
Dhurrin	40.5179	2.79588	3.45281	0.809742	0.418089	0.908983	Enriched
Eurycomanone	59.391	1.60504	1.96543	0.816636	0.414136	0.908983	Enriched
Garbanzol	233.785	0.259761	0.319864	0.812099	0.416735	0.908983	Enriched
Gentisate aldehyde	332.839	0.439715	0.539771	0.814633	0.415282	0.908983	Enriched
Guanidinoacetate	221.849	0.290966	0.358781	0.810986	0.417374	0.908983	Enriched
Oleic Acid ethyl ester	1057.48	-0.150216	0.184176	-0.81561	0.414723	0.908983	Depleted
Rubusoside	1880.32	2.79906	3.40117	0.822968	0.410526	0.908983	Enriched
temazepam	4072.38	0.143936	0.17731	0.81178	0.416918	0.908983	Enriched
Undecaprenyl phosphate alpha-L-Ara4N	39055.9	0.512544	0.632359	0.810528	0.417637	0.908983	Enriched
Versiconol acetate	36.9951	0.54335	0.659717	0.82361	0.410161	0.908983	Enriched
Picrotin	2.48478e+06	0.210066	0.25994	0.808131	0.419015	0.909429	Enriched
Glucosyringic acid	639.124	-1.4962	1.85727	-0.805592	0.420478	0.910302	Depleted
Thienamycin	1205.7	0.222414	0.276315	0.804928	0.420861	0.910302	Enriched
Armillarisin A	4041.37	-0.128466	0.161322	-0.796334	0.425838	0.911683	Depleted
Dacarbazine	10.2372	2.76009	3.45927	0.797882	0.424939	0.911683	Enriched
Jasmonic acid	767.042	0.140453	0.17583	0.798801	0.424406	0.911683	Enriched
Perlolyrine	2940.99	0.325765	0.406101	0.802176	0.422451	0.911683	Enriched
Propynoate	144.679	0.736946	0.924343	0.797265	0.425297	0.911683	Enriched
Toxicarolisoflavone	2025.47	0.503475	0.629155	0.80024	0.423572	0.911683	Enriched
Eremopetasinorol	2913.43	-0.144509	0.182922	-0.79	0.429528	0.914379	Depleted
Proscillaridin A	613262	-0.159189	0.201704	-0.789221	0.429983	0.914379	Depleted
PSOROMIC ACID	364.599	0.34154	0.431071	0.792306	0.428182	0.914379	Enriched
Terpinyl Acetate	613.69	-0.189248	0.239799	-0.789196	0.429997	0.914379	Depleted
Rothindin	235.214	0.419055	0.531873	0.787885	0.430764	0.914467	Enriched
Sphingosine	9506.08	-0.21165	0.26953	-0.785255	0.432304	0.915901	Depleted
Taurolithocholic acid	553603	0.177458	0.226276	0.784252	0.432892	0.915901	Enriched
Nafenopin	158.873	1.77249	2.26391	0.782931	0.433667	0.916004	Enriched
Naringenin	7456.47	0.134811	0.172841	0.779973	0.435407	0.918141	Enriched
Acinospesigenin A	1.72643e+06	-0.141743	0.184368	-0.768804	0.44201	0.920482	Depleted
Biocytin	78.2306	1.00982	1.30888	0.771516	0.440401	0.920482	Enriched
Costunolide	1394.54	1.09093	1.41828	0.769195	0.441778	0.920482	Enriched
Deacetylvindoline	524206	0.216917	0.279582	0.77586	0.437832	0.920482	Enriched
Ethylbenzene	17.6561	-0.570374	0.737691	-0.773188	0.439411	0.920482	Depleted
Geranic acid	794.276	2.88123	3.72552	0.773377	0.4393	0.920482	Enriched
Glycyrin	4284.29	-0.365804	0.476171	-0.76822	0.442357	0.920482	Depleted
Minoxidil	150.946	0.466629	0.605309	0.770893	0.44077	0.920482	Enriched
Ambanol	570.126	-0.627279	0.826889	-0.758601	0.448091	0.921767	Depleted
Chitobiose	333.376	0.57366	0.751286	0.76357	0.445123	0.921767	Enriched
Moracin M	404.265	-0.437135	0.574759	-0.760553	0.446924	0.921767	Depleted
Phylloquinone	3.28659e+06	-0.143351	0.188026	-0.762401	0.445821	0.921767	Depleted
Prodigiosin	2893.54	-0.216569	0.284516	-0.761184	0.446547	0.921767	Depleted
Skimmin	643.866	0.280233	0.369171	0.759087	0.4478	0.921767	Enriched
Vinblastine	1503.99	0.429022	0.560268	0.765745	0.443828	0.921767	Enriched
Adifoline	842.101	0.66963	0.884465	0.757101	0.448989	0.921799	Enriched
Hispolone	461.424	0.220581	0.293138	0.752481	0.451762	0.921799	Enriched
Isobiflorin 6''-gallate	103.969	0.576551	0.765122	0.75354	0.451125	0.921799	Enriched
Isospirene	4944.88	-0.152315	0.201948	-0.754231	0.450711	0.921799	Depleted
Skatole	8326.59	-0.187709	0.249084	-0.753597	0.451091	0.921799	Depleted
Alternariol	5453.9	-0.0696398	0.0930125	-0.748714	0.45403	0.921951	Depleted
Aminoimidazole ribotide	130.856	0.431346	0.575507	0.749506	0.453552	0.921951	Enriched
Bosentan	233.845	-2.5196	3.35762	-0.750413	0.453006	0.921951	Depleted
Acetate	515.196	0.41318	0.56483	0.731512	0.464466	0.925082	Enriched
Agehoustin C	2935.59	0.361276	0.493458	0.732131	0.464088	0.925082	Enriched
Artocarpetin B	872.575	0.24459	0.332276	0.736103	0.461668	0.925082	Enriched
Baicalein	4446.43	0.121145	0.162903	0.743665	0.457079	0.925082	Enriched
Epitestosterone	10800.6	0.119598	0.160968	0.742992	0.457487	0.925082	Enriched
Genipin	2428.12	0.119667	0.163824	0.73046	0.465109	0.925082	Enriched
Leucocyanidin	3270.03	0.149874	0.203075	0.738021	0.460502	0.925082	Enriched
Proline betaine	209.642	0.546435	0.747666	0.730855	0.464868	0.925082	Enriched
Rutin	392.011	0.546497	0.740087	0.738422	0.460258	0.925082	Enriched
Sclareol	4698.12	1.43939	1.94548	0.739863	0.459383	0.925082	Enriched
Sibiricose A6	15.9853	1.8183	2.46825	0.736675	0.46132	0.925082	Enriched
Tenuifoliside B	3011.95	-0.742126	1.01085	-0.734158	0.462853	0.925082	Depleted
Triethylamine	11557.1	0.194906	0.266739	0.730699	0.464963	0.925082	Enriched
Acacetin	645.171	-0.209212	0.303618	-0.689065	0.490783	0.925681	Depleted
Aflatrem	2260.68	-0.17017	0.249618	-0.681721	0.495416	0.925681	Depleted
Ajmaline	118083	-0.120171	0.19166	-0.627002	0.530658	0.925681	Depleted
Aldotetraouronic acid	149.451	-0.749775	1.24235	-0.603513	0.546168	0.925681	Depleted
AminoDHQ	1698.79	0.11009	0.17707	0.621732	0.534118	0.925681	Enriched
Aristololactam I	4739.77	0.124255	0.187701	0.661983	0.507982	0.925681	Enriched
Armillaripin	7.5606e+06	-0.143037	0.2141	-0.668088	0.504078	0.925681	Depleted
Auramycinone	71915.7	-0.260918	0.377648	-0.690903	0.489626	0.925681	Depleted
Aurantio-obtusin ?1?7?1?7-D-glucoside	2576.45	0.143727	0.234451	0.613039	0.539851	0.925681	Enriched
Benzofuran	827.716	0.238931	0.334355	0.714604	0.474854	0.925681	Enriched
Benzoquinoneacetic acid	214.101	0.246868	0.432571	0.570698	0.568204	0.925681	Enriched
Bergenin	2549.93	0.151146	0.224904	0.672047	0.501554	0.925681	Enriched
Betanin	27.9043	1.27781	1.96861	0.649096	0.516277	0.925681	Enriched
Betavulgarin xyloside	1153.93	0.541206	0.782437	0.691693	0.48913	0.925681	Enriched
Bilobetin	10.487	1.34466	2.29649	0.585529	0.558192	0.925681	Enriched
Biochanin A	6196.71	-0.186581	0.321051	-0.581156	0.561135	0.925681	Depleted
Buddlejasaponin IVb	62206.6	0.416189	0.647326	0.642935	0.520266	0.925681	Enriched
Butane	6203.92	-0.147287	0.225653	-0.652715	0.51394	0.925681	Depleted
Butanoic acid	76760.4	-0.131281	0.21224	-0.618548	0.536214	0.925681	Depleted
Calceolarioside B	183.03	0.746425	1.27359	0.586082	0.55782	0.925681	Enriched
Calystegin A3	98.6373	1.23093	1.75966	0.699525	0.484224	0.925681	Enriched
Campest-4-en-3beta-ol	508522	0.0891204	0.156056	0.571079	0.567946	0.925681	Enriched
Caproic acid	218.913	0.54564	0.789608	0.691026	0.489549	0.925681	Enriched
Cathasterone	52148.9	-0.115528	0.171679	-0.672931	0.500992	0.925681	Depleted
Cephamycin C	40.6741	-0.427735	0.60172	-0.710854	0.477175	0.925681	Depleted
Chlorogenate	36645	0.518434	0.735205	0.705156	0.480713	0.925681	Enriched
Choerospondin	36.4505	1.40877	1.94598	0.723939	0.469103	0.925681	Enriched
Chrysin-7-O-glucuronide	95.4624	-0.420289	0.650382	-0.646218	0.518138	0.925681	Depleted
Cinnamyl alcohol	13393.7	-0.152957	0.214643	-0.712611	0.476087	0.925681	Depleted
Citreovirenone	1274.73	-0.172102	0.262584	-0.655418	0.512199	0.925681	Depleted
Cocaine	12806	1.33479	1.9466	0.685705	0.492899	0.925681	Enriched
Coproporphyrin I	93.3421	1.29737	1.98273	0.654334	0.512897	0.925681	Enriched
Coriandrone B	109.588	0.312418	0.470158	0.664495	0.506374	0.925681	Enriched
Corticosterone	18007.6	0.0618324	0.109172	0.566378	0.571137	0.925681	Enriched
Coumaryl acetate	3563.29	-0.351505	0.528115	-0.665584	0.505677	0.925681	Depleted
CYCLOLEUCINE	618.352	-0.108798	0.177391	-0.613322	0.539663	0.925681	Depleted
cyclosativene	650.646	-1.07616	1.7319	-0.621377	0.534351	0.925681	Depleted
Deacetylasperulosidic Acid	14741.2	0.492389	0.739655	0.665701	0.505602	0.925681	Enriched
Deacetylepithienamycin F	133.868	0.885362	1.3791	0.641985	0.520883	0.925681	Enriched
decanamide	25920.5	0.138951	0.209438	0.663446	0.507045	0.925681	Enriched
Decanoic acid	2.47923e+06	0.102345	0.147139	0.695567	0.4867	0.925681	Enriched
Dehydrodieugenol	427.72	0.264288	0.43288	0.610535	0.541508	0.925681	Enriched
Dehydrohistidyltryptophyldiketopiperazine	24.5488	1.99067	3.40258	0.585046	0.558517	0.925681	Enriched
Deoxyadenosine	127.384	-0.622289	1.04412	-0.595995	0.551179	0.925681	Depleted
Derrubone	882.548	-0.730658	1.28768	-0.567424	0.570426	0.925681	Depleted
Deslanoside	427.657	-0.457612	0.803413	-0.569585	0.568959	0.925681	Depleted
DIBOA	14049.8	0.165214	0.236004	0.700045	0.483899	0.925681	Enriched
Dichotosin	107.49	0.524669	0.839455	0.625011	0.531964	0.925681	Enriched
Dihydroanhydropodorhizol	1233.52	0.136515	0.232256	0.587779	0.556681	0.925681	Enriched
Dodecanedioic acid	404.495	-0.216897	0.374837	-0.578642	0.56283	0.925681	Depleted
Dopaquinone	4237.01	0.39145	0.552131	0.708981	0.478336	0.925681	Enriched
Dopaxanthin	69.386	-0.597588	0.85199	-0.701402	0.483052	0.925681	Depleted
Doxorubicin	95.5743	-2.22509	3.32173	-0.669859	0.502948	0.925681	Depleted
D-Ribose 5-phosphate	246.458	0.696576	1.15663	0.602247	0.54701	0.925681	Enriched
Drimenin	2249.21	-0.114502	0.17217	-0.665055	0.506015	0.925681	Depleted
Elephantin	1343.39	0.271451	0.430859	0.630022	0.52868	0.925681	Enriched
Eremopetasidione	4793.54	-0.108905	0.166218	-0.655192	0.512344	0.925681	Depleted
Eriodictyol	1003.91	0.162943	0.246768	0.660306	0.509058	0.925681	Enriched
eugenol	291.426	0.151405	0.258679	0.585299	0.558346	0.925681	Enriched
Floxuridine	16.4991	-2.48214	3.48796	-0.711631	0.476693	0.925681	Depleted
Glucoerucin	253.222	0.322184	0.487185	0.661317	0.508409	0.925681	Enriched
Glutathione	633.804	-0.17876	0.311049	-0.574701	0.565493	0.925681	Depleted
Gnetin A	42.1592	-0.596543	0.938268	-0.635791	0.524913	0.925681	Depleted
Halaminol A	190147	0.144617	0.212474	0.680634	0.496103	0.925681	Enriched
Hastatoside	90.5291	-1.36367	1.95241	-0.698453	0.484894	0.925681	Depleted
Helicid	300.571	-0.178265	0.283215	-0.629436	0.529064	0.925681	Depleted
Hexahydrocurcumin	39.2186	0.735366	1.03422	0.711035	0.477063	0.925681	Enriched
Hydroxyatrazine	74379.1	-0.19857	0.349935	-0.567447	0.57041	0.925681	Depleted
Hydroxychlorobactene glucoside	37888.3	-0.347119	0.509062	-0.681879	0.495315	0.925681	Depleted
I-BOP	761.359	-0.309869	0.496933	-0.623563	0.532915	0.925681	Depleted
Idebenone Metabolite (Benzenebutanoic acid, 2,5-dihydroxy-3,4-dimethoxy-6-methyl-)	887.882	0.452843	0.770917	0.587408	0.556929	0.925681	Enriched
Isoamyl cinnamate	150.469	0.843035	1.35287	0.623147	0.533188	0.925681	Enriched
Justisolin	1226.1	-0.381732	0.561816	-0.67946	0.496846	0.925681	Depleted
Licodione	7427.18	0.0980131	0.139228	0.703974	0.481449	0.925681	Enriched
Ligustilide	518.266	0.224292	0.322942	0.694529	0.48735	0.925681	Enriched
Linderane	2322.26	0.235927	0.330388	0.714091	0.475171	0.925681	Enriched
Lividamine	2327.31	0.308585	0.495497	0.62278	0.533429	0.925681	Enriched
Loganate	2929.01	-0.223507	0.378861	-0.589944	0.555228	0.925681	Depleted
Loganic acid	477.997	0.466178	0.789605	0.590394	0.554927	0.925681	Enriched
Lotaustralin	21.5769	1.06298	1.7746	0.598997	0.549175	0.925681	Enriched
Lupinate	775.359	-0.1203	0.179056	-0.671859	0.501673	0.925681	Depleted
Luteolin	166.891	-0.309946	0.546274	-0.567381	0.570456	0.925681	Depleted
Malonyldaidzin	106.586	0.355208	0.593106	0.598894	0.549243	0.925681	Enriched
Maltoheptaose	2.79515e+06	0.172884	0.258063	0.669929	0.502903	0.925681	Enriched
Mangiferin	1098.53	0.158598	0.246813	0.642584	0.520494	0.925681	Enriched
Melibiitol	80.523	1.062	1.84064	0.576971	0.563959	0.925681	Enriched
Melittoside	556.477	0.431689	0.671677	0.642703	0.520417	0.925681	Enriched
Meperidine N-oxide	268.024	0.25198	0.366459	0.687608	0.4917	0.925681	Enriched
Methylpedicinin	245.041	0.765424	1.32345	0.578355	0.563024	0.925681	Enriched
Methymycin	34241.6	0.12092	0.214647	0.563344	0.5732	0.925681	Enriched
Miraxanthin-V	827.147	0.089787	0.154182	0.582345	0.560334	0.925681	Enriched
Monoglyceride citrate	1281.86	0.132595	0.229406	0.577993	0.563269	0.925681	Enriched
Nafcillin	10.5755	-2.23225	3.63449	-0.614184	0.539093	0.925681	Depleted
Naringin	16.9239	1.85946	2.63804	0.704867	0.480893	0.925681	Enriched
Neamine	10045.3	0.141415	0.216249	0.653946	0.513147	0.925681	Enriched
Neoabietinol	10116.5	-0.14875	0.221913	-0.670308	0.502662	0.925681	Depleted
Neocarzinostatin chromophore	10.7611	-2.16064	3.56102	-0.606748	0.544018	0.925681	Depleted
Neurosporaxanthin	199515	0.107652	0.182167	0.59095	0.554554	0.925681	Enriched
Nifedipine	671.96	0.331266	0.475695	0.696383	0.486189	0.925681	Enriched
Nivalenol	396.454	0.154213	0.250331	0.616038	0.53787	0.925681	Enriched
Okenone	414.594	1.91241	2.87074	0.66617	0.505302	0.925681	Enriched
Oleandolide	31353.1	-0.20308	0.302009	-0.672429	0.50131	0.925681	Depleted
Oscillol	737473	-0.144035	0.229171	-0.628503	0.529674	0.925681	Depleted
Oxybenzone	84.6599	0.353881	0.560833	0.630992	0.528046	0.925681	Enriched
Paraldehyde	269185	-0.11405	0.192679	-0.591915	0.553907	0.925681	Depleted
pentanamide	3558.5	-0.132581	0.220415	-0.601506	0.547503	0.925681	Depleted
Perillyl aldehyde	991.515	-0.163765	0.241757	-0.677394	0.498156	0.925681	Depleted
Periplocin	5724.15	0.269716	0.467557	0.576862	0.564033	0.925681	Enriched
Phenol	11363.3	-0.129851	0.208577	-0.622559	0.533575	0.925681	Depleted
Phenylacetic acid	18.8467	-0.638975	1.11781	-0.571632	0.567571	0.925681	Depleted
Phenyllactic acid	18.2534	1.93518	3.43426	0.563492	0.5731	0.925681	Enriched
Phorbol	732.528	-0.267343	0.418059	-0.639485	0.522508	0.925681	Depleted
Pikromycin	33877.5	0.237009	0.404543	0.585867	0.557965	0.925681	Enriched
Pinostrobin	12.2125	1.23563	2.11106	0.585316	0.558335	0.925681	Enriched
Piperidine	1095.54	-0.191421	0.28193	-0.678965	0.49716	0.925681	Depleted
Pogostone	34802.4	0.145659	0.240817	0.604853	0.545277	0.925681	Enriched
Poloxalene	3567.73	-0.261475	0.463396	-0.564257	0.572579	0.925681	Depleted
Premithramycinone	67.0665	0.412514	0.683652	0.603397	0.546244	0.925681	Enriched
progesterone	12465.3	-0.246038	0.39445	-0.62375	0.532792	0.925681	Depleted
Propanoyl phosphate	31158.8	-0.13318	0.236484	-0.563168	0.573321	0.925681	Depleted
Protodioscin	4906.13	-1.1079	1.82642	-0.606594	0.544121	0.925681	Depleted
Pseudopelletierine	5628.7	0.271717	0.405318	0.67038	0.502616	0.925681	Enriched
Psoralen	1059.58	-0.135755	0.227186	-0.597552	0.550139	0.925681	Depleted
Pterin	214.146	0.228734	0.375972	0.60838	0.542935	0.925681	Enriched
Pyridoxamine	25.5542	-0.436015	0.682174	-0.639155	0.522722	0.925681	Depleted
Pyridoxine phosphate	1747	0.136033	0.214088	0.635407	0.525163	0.925681	Enriched
Quercetagitrin	2078.58	0.593871	0.832305	0.713526	0.475521	0.925681	Enriched
Rhapontin	118.459	0.576855	0.949388	0.607608	0.543448	0.925681	Enriched
Rosmarinate	3825.44	0.125084	0.214935	0.581962	0.560592	0.925681	Enriched
Sclareol glycol	5968.04	0.231573	0.347965	0.665506	0.505727	0.925681	Enriched
Scutellarin	22.5057	0.596465	1.01572	0.587234	0.557046	0.925681	Enriched
Sesamin	2167.31	-0.150044	0.239837	-0.625606	0.531573	0.925681	Depleted
Sterigmatocystin	1366	0.187913	0.271426	0.692317	0.488738	0.925681	Enriched
Sucrose 6-phosphate	64.5425	-1.27251	1.9146	-0.664637	0.506283	0.925681	Depleted
Swertiajaponin	363.994	0.707838	0.999804	0.707977	0.478959	0.925681	Enriched
Terpendole K	21949.6	-0.531454	0.762449	-0.697036	0.48578	0.925681	Depleted
Tetradecanedioic acid	6246.6	-0.32935	0.53286	-0.61808	0.536523	0.925681	Depleted
Thiamine acetic acid	101.707	0.546961	0.924756	0.591464	0.554209	0.925681	Enriched
Toosendanin	91.8639	1.27005	2.1855	0.581126	0.561156	0.925681	Enriched
Toringin	8158.3	0.112958	0.195655	0.577332	0.563715	0.925681	Enriched
Traumatic acid	13305.7	-0.103292	0.178902	-0.57737	0.563689	0.925681	Depleted
Trihomomethionine	2613.55	1.19904	1.85631	0.645925	0.518328	0.925681	Enriched
Wedelolactone	8418.98	0.133306	0.190889	0.698341	0.484964	0.925681	Enriched
Xanthosine	13.974	-1.44101	2.06022	-0.699445	0.484274	0.925681	Depleted
Xanthoxic acid	2326.18	0.685227	1.06322	0.644483	0.519262	0.925681	Enriched
Yangonin	285.951	0.312638	0.472604	0.661523	0.508277	0.925681	Enriched
Zeinoxanthin	774.834	0.401287	0.69679	0.575909	0.564677	0.925681	Enriched
Anemarrhenasaponin I	329.552	-0.623803	1.11084	-0.561559	0.574416	0.926265	Depleted
Biotin sulfone	2669.95	-0.134829	0.242124	-0.556859	0.577624	0.930247	Depleted
Angoroside C	1133.5	1.03791	1.89081	0.548924	0.583057	0.93059	Enriched
Bergapten	1311.98	0.108919	0.197507	0.551467	0.581313	0.93059	Enriched
Deoxyloganin	716.947	0.303003	0.550258	0.550657	0.581869	0.93059	Enriched
Kojic Acid	338.64	-0.173912	0.317399	-0.547929	0.58374	0.93059	Depleted
Miglitol	25289.4	-0.122825	0.224114	-0.548047	0.58366	0.93059	Depleted
Norfuraneol	207.043	0.135253	0.245606	0.55069	0.581846	0.93059	Enriched
Sedoheptulose	10.1167	0.705065	1.27023	0.555067	0.578849	0.93059	Enriched
Tetracycline	130.671	-0.559241	1.01914	-0.54874	0.583184	0.93059	Depleted
Anatalline	2.23287e+06	-0.111965	0.204918	-0.546389	0.584799	0.930961	Depleted
Flocoumafen	233.133	0.422335	0.774492	0.545306	0.585543	0.930961	Enriched
Orchinol	14475.7	-0.103903	0.191247	-0.543296	0.586926	0.930961	Depleted
Sphingosine 1-phosphate	1876.33	0.687032	1.26395	0.543559	0.586745	0.930961	Enriched
Prostaglandin D1 Alcohol	20433.7	-0.210748	0.389599	-0.540936	0.588552	0.931859	Depleted
Strictosamide	30.3961	1.08959	2.01652	0.540329	0.58897	0.931859	Enriched
Abscisic acid	50.5335	0.957243	1.82868	0.523462	0.600653	0.933736	Enriched
Aspirin	888.196	0.134356	0.262427	0.511975	0.608668	0.933736	Enriched
Bruceine A	482.962	-0.209477	0.396338	-0.528532	0.59713	0.933736	Depleted
Caffeate	145.221	0.174204	0.327961	0.531174	0.595298	0.933736	Enriched
Camptothecin	19.3688	-0.930971	1.78199	-0.522434	0.601368	0.933736	Depleted
Cycloserine	19119.4	0.0955766	0.184522	0.51797	0.604479	0.933736	Enriched
Darutoside	4969.48	0.146541	0.275668	0.531587	0.595012	0.933736	Enriched
Deapioplatycodin D	548.228	-0.882867	1.68068	-0.525303	0.599372	0.933736	Depleted
Dehydroandrographolide	20134.5	-0.508575	0.963751	-0.527704	0.597705	0.933736	Depleted
Dihydrophaseic acid	11021.6	-0.531465	1.0262	-0.517895	0.604532	0.933736	Depleted
Diosmetin	535.019	-0.116063	0.221318	-0.52442	0.599986	0.933736	Depleted
Disuccinimidyl Suberate	18.8843	1.35107	2.6344	0.512855	0.608052	0.933736	Enriched
Docosatrienoic Acid	57793.4	0.161471	0.30429	0.530649	0.595662	0.933736	Enriched
Ergosterol	148184	0.159016	0.307936	0.516392	0.605581	0.933736	Enriched
Muricatenol	42317.3	0.270924	0.518059	0.52296	0.601002	0.933736	Enriched
Oroxin B	98.4062	0.99675	1.88484	0.528824	0.596927	0.933736	Enriched
Poliumoside	225.196	-1.42854	2.70713	-0.527696	0.597711	0.933736	Depleted
Quinol glucuronide	665.052	0.201395	0.391046	0.515015	0.606543	0.933736	Enriched
Sesamoside	88.0827	-0.528554	1.00639	-0.5252	0.599444	0.933736	Depleted
TENIPOSIDE	855.636	1.80481	3.48907	0.517277	0.604963	0.933736	Enriched
Tobramycin	601.314	-0.637899	1.24146	-0.513831	0.60737	0.933736	Depleted
Trigonelline	4396.62	0.165675	0.311568	0.531744	0.594903	0.933736	Enriched
Triphenylsilanol	8771.94	0.121771	0.232808	0.523055	0.600936	0.933736	Enriched
Valrubicin	1178.6	-0.353757	0.689032	-0.513411	0.607664	0.933736	Depleted
Versiconol	550.747	0.148702	0.288947	0.514635	0.606808	0.933736	Enriched
Antibiotic JI-20B	128826	-0.121687	0.240425	-0.506134	0.612763	0.934531	Depleted
Hamaudol	14241.1	1.49361	2.94597	0.507001	0.612154	0.934531	Enriched
Octylamine	10109	0.118214	0.232766	0.507866	0.611547	0.934531	Enriched
Ricinine	11478.9	0.0744515	0.146133	0.509476	0.610419	0.934531	Enriched
Salvigenin	230.62	-0.679797	1.34361	-0.505949	0.612892	0.934531	Depleted
Artonin R	1595.64	-0.706115	1.40282	-0.503354	0.614715	0.936179	Depleted
Artoindonesianin R	1261.18	0.4134	0.824496	0.501397	0.616092	0.937143	Enriched
Dihydrochelirubine	1642.68	0.340386	0.68058	0.500141	0.616976	0.937199	Enriched
Euparotin acetate	981.552	0.40193	0.805095	0.499234	0.617615	0.937199	Enriched
Sepiapterin	704.831	-0.225803	0.459732	-0.491163	0.623312	0.944707	Depleted
Blue pigment	2982.59	0.113614	0.235002	0.483459	0.62877	0.946042	Enriched
Daidzein	2109.01	0.285717	0.591849	0.482752	0.629272	0.946042	Enriched
Guanosine	577.456	0.440906	0.908037	0.48556	0.62728	0.946042	Enriched
Hinokitiol	1198.95	0.0950838	0.195325	0.486797	0.626402	0.946042	Enriched
Lepadin D	199.296	0.279512	0.579096	0.482669	0.62933	0.946042	Enriched
Oxaloacetate	401.841	-0.489635	1.00571	-0.486856	0.62636	0.946042	Depleted
Pterosin O	5656.64	-0.134975	0.279737	-0.482509	0.629445	0.946042	Depleted
Angelicain	617.084	0.354637	0.764412	0.463934	0.642695	0.946389	Enriched
Arachidic acid	67738.6	0.152819	0.341633	0.447319	0.654645	0.946389	Enriched
Batyl Alcohol	9228.18	-0.134785	0.288848	-0.466628	0.640766	0.946389	Depleted
Benzaldehyde	98.9535	0.259766	0.594173	0.437189	0.661974	0.946389	Enriched
Bursehernin	756.86	-0.380001	0.830344	-0.457643	0.647209	0.946389	Depleted
Curcumin monoglucoside	137.567	0.579011	1.25237	0.462332	0.643843	0.946389	Enriched
Dehydroepiandrosterone	710.887	0.240251	0.499785	0.480709	0.630723	0.946389	Enriched
Deoxycytidine	8380.28	0.271252	0.612645	0.442755	0.657943	0.946389	Enriched
Desacetoxyvindoline	904.652	-0.167847	0.37318	-0.449776	0.652872	0.946389	Depleted
Diethanolamine	284.878	0.255411	0.580248	0.440176	0.659809	0.946389	Enriched
Ecgonine	121.874	0.282409	0.61298	0.460716	0.645002	0.946389	Enriched
Eugenitin	183.218	0.207913	0.461378	0.450634	0.652253	0.946389	Enriched
Eupatorin	15.6422	0.416774	0.877662	0.474868	0.634881	0.946389	Enriched
Gitogenin	14291.9	0.090599	0.199018	0.45523	0.648944	0.946389	Enriched
Glaucarubin	6811.89	-0.830395	1.88919	-0.439551	0.660262	0.946389	Depleted
Glucoiberverin	37.7106	-0.745459	1.63283	-0.456543	0.647999	0.946389	Depleted
Glycyrrhizic Acid	19601.5	0.17226	0.37772	0.456052	0.648353	0.946389	Enriched
Grandiflorone	173.367	0.752212	1.692	0.444571	0.65663	0.946389	Enriched
Guanidinoproclavaminic acid	102.55	0.455799	0.991208	0.459841	0.64563	0.946389	Enriched
Hesperidin	9.88215	-1.24025	2.63359	-0.470937	0.637686	0.946389	Depleted
Hydantoin-5-propionate	985.482	0.120376	0.255841	0.47051	0.637991	0.946389	Enriched
HYDROCOTARNINE	4730.13	-0.147502	0.333114	-0.442796	0.657913	0.946389	Depleted
Hydroxyspirilloxanthin	3.49935e+06	-0.089874	0.198108	-0.453661	0.650073	0.946389	Depleted
Levanbiose	354.298	-0.202584	0.436128	-0.464507	0.642285	0.946389	Depleted
Nevirapine	1801.35	0.0761484	0.175826	0.43309	0.664949	0.946389	Enriched
Oleyl alcohol	473696	-0.47824	1.07614	-0.444405	0.65675	0.946389	Depleted
Pectolinarin	365.956	0.362212	0.812529	0.445784	0.655753	0.946389	Enriched
Pheophorbide a	4121.72	-0.64674	1.39071	-0.465042	0.641902	0.946389	Depleted
Phloretin	75.0993	0.870504	1.86331	0.467181	0.64037	0.946389	Enriched
Rosarin	1510.33	-0.46973	1.08402	-0.433323	0.66478	0.946389	Depleted
Rosolic Acid	880.124	0.225435	0.475185	0.474414	0.635205	0.946389	Enriched
Salicin	5698.43	-0.104837	0.221694	-0.472891	0.636291	0.946389	Depleted
Salicylic acid	17340	-0.0933241	0.215308	-0.433444	0.664692	0.946389	Depleted
Schisandrin	2775.24	0.189167	0.418627	0.451874	0.65136	0.946389	Enriched
Scopoletin	5802.94	0.0787633	0.179476	0.438852	0.660769	0.946389	Enriched
Scytalone	1579.89	0.135526	0.302758	0.447638	0.654414	0.946389	Enriched
Stearidonic acid	788409	0.289992	0.653212	0.443948	0.65708	0.946389	Enriched
Styrene-cis-2,3-dihydrodiol	496.586	-0.0851055	0.179931	-0.47299	0.63622	0.946389	Depleted
Sucrose 6'-phosphate	4094.89	0.0912148	0.203	0.449334	0.65319	0.946389	Enriched
Sweroside	10.8797	-0.836293	1.79666	-0.465471	0.641594	0.946389	Depleted
Terrestrosin D	27993.3	1.16401	2.47452	0.470397	0.638071	0.946389	Enriched
Tetrahydrobiopterin	1111.44	0.0791443	0.181176	0.436836	0.66223	0.946389	Enriched
Tetrahydrofolate	2135.38	-0.287104	0.660132	-0.434919	0.663621	0.946389	Depleted
Thiourocanic acid	121.173	-0.334891	0.718676	-0.465983	0.641228	0.946389	Depleted
Uridine	4271.72	0.0913588	0.209569	0.435937	0.662882	0.946389	Enriched
Vanillylmandelic acid	570.928	-0.0851181	0.184185	-0.462133	0.643986	0.946389	Depleted
Zeatin	181.471	0.294123	0.644893	0.456079	0.648333	0.946389	Enriched
Apiforol	343.524	0.216485	0.503846	0.429664	0.66744	0.947106	Enriched
Benzoate	25.9179	-0.50638	1.17955	-0.429299	0.667706	0.947106	Depleted
Isoavocadienofuran	914.297	-0.123731	0.288112	-0.429453	0.667594	0.947106	Depleted
Calcitriol	1558.16	-0.122972	0.293263	-0.419323	0.67498	0.947628	Depleted
CHRYSANTHEMIC ACID, ETHYL ESTER	4568.16	-0.0776308	0.185519	-0.418453	0.675616	0.947628	Depleted
Desmethylxanthohumol	18.592	-0.815887	1.95249	-0.41787	0.676042	0.947628	Depleted
DIBOA-glucoside	19818.6	0.262917	0.617	0.426121	0.67002	0.947628	Enriched
Phenylpyruvic acid	2430.21	0.126678	0.303448	0.417462	0.67634	0.947628	Enriched
Propyl phenylacetate	18683.2	-0.0845324	0.202334	-0.417785	0.676104	0.947628	Depleted
Sinapoyl malate	12589.9	-0.0652077	0.15455	-0.421921	0.673083	0.947628	Depleted
Sphinganine	106098	0.0711085	0.169161	0.420361	0.674222	0.947628	Enriched
Sulfamerazine	77.8653	-0.370711	0.875016	-0.423662	0.671812	0.947628	Depleted
Thujone	11.9284	-1.11627	2.61181	-0.427393	0.669093	0.947628	Depleted
Xanthurenic acid	2322.97	0.0505047	0.119425	0.422898	0.67237	0.947628	Enriched
Clorobiocin	13.7937	-0.508729	1.22297	-0.415978	0.677426	0.947979	Depleted
Jasmine lactone	103.935	-0.118835	0.286306	-0.415065	0.678094	0.947979	Depleted
Grosvenorine	200.978	-0.327452	0.793481	-0.412677	0.679843	0.949371	Depleted
Sulindac	12.1769	0.663885	1.61629	0.410746	0.681259	0.950296	Enriched
Campestanol	1.405e+06	0.0712835	0.176721	0.403367	0.686678	0.950726	Enriched
Catharanthine	310.091	0.159041	0.395913	0.401707	0.6879	0.950726	Enriched
Confertifoline	1174.14	-0.0919562	0.224862	-0.408946	0.682579	0.950726	Depleted
Coumarin	2152.64	-0.396623	0.981261	-0.404197	0.686068	0.950726	Depleted
Curdione	221722	-0.0871699	0.214005	-0.407326	0.683769	0.950726	Depleted
Noricaritin	533.667	-0.443717	1.10532	-0.401436	0.688099	0.950726	Depleted
Preferrugone	2160.31	0.0665237	0.164048	0.405515	0.685099	0.950726	Enriched
Scolymoside	93.2169	-0.791006	1.95791	-0.404006	0.686208	0.950726	Depleted
Vindoline	12323	-0.0553524	0.138005	-0.401091	0.688353	0.950726	Depleted
Gemcitabine	2645.51	0.0590477	0.148484	0.39767	0.690873	0.953163	Enriched
Desmethylfluoxetine	30379	0.185069	0.46727	0.396063	0.692058	0.953755	Enriched
Antibiotic JI-20A	74071.5	0.304447	0.780185	0.390225	0.69637	0.954674	Enriched
Corey PG-Lactone Diol	62.5868	-0.217529	0.565128	-0.38492	0.700296	0.954674	Depleted
Demethylphosphinothricin	7038.07	0.0667475	0.172906	0.386033	0.699472	0.954674	Enriched
Norfloxacin	336.132	1.00572	2.56828	0.391593	0.695359	0.954674	Enriched
Parkinsonin A	11.4634	-1.41275	3.59059	-0.393458	0.693981	0.954674	Depleted
PR-toxin	6293.83	0.246772	0.637165	0.387296	0.698537	0.954674	Enriched
Rutacridone	306.328	0.180576	0.466376	0.38719	0.698615	0.954674	Enriched
Tabtoxinine-delta-lactam	552.629	-0.552495	1.4348	-0.385068	0.700187	0.954674	Depleted
Tracheloside	77.7979	-0.821617	2.11399	-0.388658	0.697529	0.954674	Depleted
Veratramine	27370.2	-0.140109	0.357501	-0.391913	0.695123	0.954674	Depleted
Decaketide tricyclic intermediate	271495	-0.0940992	0.24521	-0.38375	0.701164	0.954825	Depleted
Wogonin	2812.05	-0.13417	0.351978	-0.381189	0.703063	0.956378	Depleted
Araloside A	49186	-0.205577	0.54347	-0.378269	0.705231	0.958294	Depleted
Oleacein	42158.3	-0.110823	0.295088	-0.375559	0.707245	0.959996	Depleted
Ascladiol	5631.86	0.0751193	0.202692	0.370608	0.71093	0.963397	Enriched
Spisulosine	248114	-0.0812804	0.219594	-0.370139	0.711279	0.963397	Depleted
Cefuroxime	2737.25	0.0834731	0.226204	0.369018	0.712115	0.963494	Enriched
Hydroquinone	9.96291	-1.31004	3.60047	-0.363852	0.715968	0.966068	Depleted
Isoalantolactone	244.415	-0.213542	0.584661	-0.36524	0.714932	0.966068	Depleted
Prohydrojasmon (racemate)	5668.25	0.166209	0.457388	0.363387	0.716316	0.966068	Enriched
Benzene	208.648	0.19115	0.531351	0.359744	0.719039	0.966639	Enriched
Melannein	132.587	-0.314585	0.870099	-0.361551	0.717688	0.966639	Depleted
Nomilin	597.37	0.125155	0.347708	0.359943	0.71889	0.966639	Enriched
Cyclohexanone	32.2247	-0.614336	1.73234	-0.354628	0.722868	0.96869	Depleted
Deacetylisoipecoside	1416.28	0.297226	0.833619	0.356549	0.721429	0.96869	Enriched
Juglanin	117.683	0.187752	0.52898	0.354932	0.722641	0.96869	Enriched
Dihydroshikonofuran	978.472	0.0720931	0.20445	0.35262	0.724374	0.969676	Enriched
Polygonolide	336.977	0.138497	0.397185	0.348696	0.727317	0.972584	Enriched
Epidermin	4281.31	-0.135501	0.396486	-0.341754	0.732536	0.975646	Depleted
Guaiacol	149.827	0.205047	0.596971	0.34348	0.731238	0.975646	Enriched
Neomycin B	43.4753	-0.499101	1.44827	-0.344619	0.730381	0.975646	Depleted
Neoxaline	4076.96	-0.123139	0.360548	-0.341534	0.732702	0.975646	Depleted
Apigenin	3304.63	0.0465593	0.138605	0.335913	0.736936	0.976453	Enriched
D-Pinitol	1215.44	-0.270549	0.802616	-0.337084	0.736053	0.976453	Depleted
Embelin	14294.2	-0.231049	0.688013	-0.335821	0.737006	0.976453	Depleted
Northienamycin	13131	-0.0741283	0.220889	-0.335591	0.737179	0.976453	Depleted
Tropic acid	419.676	0.0660816	0.196704	0.335945	0.736912	0.976453	Enriched
Eicosapentaenoic Acid	20608.4	-0.041161	0.123615	-0.332976	0.739153	0.977122	Depleted
Rubrophen	1867.78	-0.297861	0.894832	-0.332868	0.739234	0.977122	Depleted
Xanthohumol	52.6329	0.599863	1.82981	0.327829	0.743041	0.981126	Enriched
Gancaonin D	1242.66	-0.193278	0.592548	-0.326181	0.744288	0.981743	Depleted
Liquiritigenin	413.876	-0.0754978	0.233094	-0.323895	0.746018	0.982131	Depleted
Pyrrolidine	191.877	-0.201824	0.623424	-0.323735	0.746139	0.982131	Depleted
Antheraxanthin	57140.9	0.425622	1.39467	0.305178	0.760231	0.98237	Enriched
Baldrinal	1185.73	0.0493777	0.161878	0.305029	0.760344	0.98237	Enriched
Betanidin	204010	0.308311	0.980094	0.314573	0.753086	0.98237	Enriched
Carboxyatractyloside tripotassium salt	216.912	0.858264	2.73005	0.314377	0.753235	0.98237	Enriched
Cerulenin	162758	-0.0647364	0.201328	-0.321547	0.747796	0.98237	Depleted
Clavaminic acid	10.6347	0.555232	1.77927	0.312056	0.754998	0.98237	Enriched
Demethoxycurcumin	2186.98	-0.0501731	0.157476	-0.318609	0.750023	0.98237	Depleted
Estrone	747.324	0.131471	0.427364	0.307633	0.758362	0.98237	Enriched
Norsolorinic acid	1385.8	-0.209613	0.686579	-0.305301	0.760137	0.98237	Depleted
Pyrocatechol	16.5993	0.788378	2.5677	0.307037	0.758815	0.98237	Enriched
Pyroglutamic acid	1573	0.106799	0.338482	0.315524	0.752364	0.98237	Enriched
Ribothymidine	217.138	0.237328	0.763366	0.310897	0.755879	0.98237	Enriched
Rutaevin	298.083	0.152302	0.481352	0.316405	0.751695	0.98237	Enriched
Secoisotetrandrine	3.60133e+06	-0.172985	0.554545	-0.31194	0.755086	0.98237	Depleted
Silydianin	70.5011	-0.196001	0.629796	-0.311213	0.755638	0.98237	Depleted
Sinapyl alcohol	834.033	-0.0716275	0.230661	-0.310531	0.756157	0.98237	Depleted
Tetracosanoic acid	14793.4	0.0573129	0.187419	0.305801	0.759756	0.98237	Enriched
Zeaxanthin diglucoside	344755	-0.130772	0.407987	-0.320528	0.748568	0.98237	Depleted
Riesling acetal	1333.96	0.0905275	0.29832	0.303458	0.761541	0.98291	Enriched
Caffeic acid	492.909	0.0701597	0.233915	0.299936	0.764226	0.985094	Enriched
Sinapoyl aldehyde	25.473	0.40272	1.34604	0.299189	0.764795	0.985094	Enriched
Abyssinoflavanone IV	517.922	-0.183923	0.622168	-0.295616	0.767524	0.985364	Depleted
Sophoraflavone A	40.8513	-0.282647	0.950901	-0.297241	0.766282	0.985364	Depleted
Swainsonine	1603.83	0.0713518	0.241462	0.295499	0.767613	0.985364	Enriched
Vesticarpan	1148.5	0.130214	0.441673	0.294821	0.768131	0.985364	Enriched
Dihydrojasmone	33044.6	-0.133616	0.454987	-0.29367	0.76901	0.985489	Depleted
Dihydroartemisinin	106.861	-0.235044	0.805874	-0.291664	0.770544	0.986452	Depleted
Aflatoxin ExB2	25.1548	1.01774	3.57855	0.284399	0.776104	0.987154	Enriched
Calcitetrol	1199.77	-0.496026	1.75778	-0.282188	0.777799	0.987154	Depleted
Cuminaldehyde	44.2951	0.232351	0.802991	0.289357	0.772308	0.987154	Enriched
Linderenol	12777.3	-0.0743474	0.264631	-0.280947	0.778751	0.987154	Depleted
Malonylgenistin	1808.16	0.378331	1.31484	0.28774	0.773546	0.987154	Enriched
Orotidine	1619.98	0.067644	0.238798	0.283269	0.776971	0.987154	Enriched
Oxyphencyclimine	5523.6	0.0999949	0.349938	0.28575	0.77507	0.987154	Enriched
Psoralidin	314.208	-0.382252	1.33704	-0.285894	0.774959	0.987154	Depleted
Sinapoylspermine	36893.7	0.0480701	0.167648	0.286732	0.774317	0.987154	Enriched
Sphinganine 1-phosphate	7847.91	-0.0446547	0.159068	-0.280727	0.77892	0.987154	Depleted
Aclacinomycin S	69259.3	0.70293	2.53824	0.276936	0.781829	0.989074	Enriched
Kaempferol	2965.12	0.0432397	0.156264	0.276708	0.782004	0.989074	Enriched
Ecgonine methyl ester	266.868	-0.100541	0.366368	-0.274426	0.783757	0.990299	Depleted
Bilirubin beta-diglucuronide	164.215	-0.762404	2.80722	-0.271587	0.78594	0.990408	Depleted
Bryacarpene 4	1447.72	-0.0515225	0.191232	-0.269424	0.787604	0.990408	Depleted
Citrinin	4742.48	0.0406613	0.149081	0.272747	0.785047	0.990408	Enriched
Salsoline	34.4462	-0.275699	1.01726	-0.271022	0.786374	0.990408	Depleted
Streptonigrin	165.946	0.168206	0.62482	0.269207	0.787771	0.990408	Enriched
Alpinetin	27.9484	0.361523	1.41116	0.256188	0.797805	0.990509	Enriched
Arteglasin A	781.955	0.0458344	0.174736	0.262307	0.793085	0.990509	Enriched
Catalpol	67.1874	0.321695	1.26235	0.254838	0.798848	0.990509	Enriched
Chenodeoxycholic acid 3-sulfate	60367.6	-0.0517112	0.201736	-0.256331	0.797695	0.990509	Depleted
Dihydro Isorescinnamine	1.89217e+07	0.0709411	0.272164	0.260656	0.794358	0.990509	Enriched
Glycitin	330.931	0.0994854	0.383421	0.259468	0.795274	0.990509	Enriched
Hydroxyamobarbital	50.4824	-0.346933	1.32732	-0.261379	0.793801	0.990509	Depleted
Hypoxanthine	22.4918	-0.458404	1.73911	-0.263585	0.7921	0.990509	Depleted
MM 42842	68.454	0.245359	0.934194	0.262642	0.792826	0.990509	Enriched
Protoaphin aglucone	197.613	-0.199985	0.783498	-0.255247	0.798533	0.990509	Depleted
Purpurogallin	124.869	-0.0725406	0.281073	-0.258085	0.796341	0.990509	Depleted
Tetrangulol	863.196	-0.0465293	0.17642	-0.263742	0.791978	0.990509	Depleted
Trp Ala Leu	11.9711	0.504586	1.93465	0.260815	0.794235	0.990509	Enriched
Xylobiose	543.613	0.117325	0.442818	0.26495	0.791048	0.990509	Enriched
Clarithromycin	161762	0.0409601	0.162185	0.252552	0.800614	0.991723	Enriched
Atropaldehyde	22960.8	-0.0410004	0.172683	-0.237432	0.812322	0.995409	Depleted
Azacitidine	10702	-0.273359	1.13275	-0.241324	0.809304	0.995409	Depleted
Baohuoside I	38.4236	-0.25927	1.12985	-0.229472	0.818502	0.995409	Depleted
Cannabidiolic acid	5293.8	0.0460838	0.194812	0.236556	0.813001	0.995409	Enriched
Castasterone	50060.1	0.0436474	0.179432	0.243253	0.80781	0.995409	Enriched
Collybial	1482.14	0.075894	0.320907	0.236499	0.813046	0.995409	Enriched
Compactin diol lactone	2498.88	0.0721861	0.304844	0.236797	0.812814	0.995409	Enriched
dioxybenzone	15155.3	-0.046487	0.197544	-0.235324	0.813957	0.995409	Depleted
Docosanedioate	217.402	0.397673	1.72763	0.230183	0.817949	0.995409	Enriched
Epinine	262.444	0.131169	0.582195	0.2253	0.821746	0.995409	Enriched
Festuclavine	38.1251	-0.625584	2.57254	-0.243178	0.807868	0.995409	Depleted
Gluconic acid	18.6998	0.571514	2.50354	0.228283	0.819427	0.995409	Enriched
ISOPEONOL	295.662	-0.063635	0.274238	-0.232043	0.816504	0.995409	Depleted
Linoleate	180.61	0.53502	2.22436	0.240527	0.809922	0.995409	Enriched
Methylarbutin	18.4989	-0.607202	2.54736	-0.238366	0.811597	0.995409	Depleted
Paederoside	1243.85	0.191857	0.84368	0.227405	0.820109	0.995409	Enriched
Pelargonidin	2966.96	-0.0544698	0.22889	-0.237974	0.811901	0.995409	Depleted
Propamocarb	137.402	-0.574865	2.51303	-0.228754	0.81906	0.995409	Depleted
Sissotrin	11019.8	0.0893445	0.396251	0.225474	0.82161	0.995409	Enriched
STICTIC ACID	247.368	-0.121729	0.505859	-0.240638	0.809836	0.995409	Depleted
Syringin	128.772	0.269231	1.19194	0.225876	0.821298	0.995409	Enriched
Wortmannin	502.049	0.175303	0.751158	0.233377	0.815469	0.995409	Enriched
Zearalenone	64.251	0.292849	1.25371	0.233586	0.815306	0.995409	Enriched
Versicolorone	1066.98	0.191891	0.857704	0.223726	0.82297	0.995936	Enriched
Biochanin A 7-O-(6-O-malonyl-beta-D-glucoside)	367.901	0.063799	0.292263	0.218293	0.827201	0.996112	Enriched
NAPROXOL	1947.72	0.046217	0.211071	0.218964	0.826678	0.996112	Enriched
Novamethymycin	1298.23	-0.0688837	0.316189	-0.217856	0.827541	0.996112	Depleted
Oleandrin	1.93853e+06	0.0722761	0.332375	0.217454	0.827855	0.996112	Enriched
Oxaloglutarate	10.02	-0.377923	1.73631	-0.21766	0.827694	0.996112	Depleted
Parishin	23.1945	0.789219	3.60272	0.219062	0.826602	0.996112	Enriched
Asiaticoside B	254683	0.190762	0.884909	0.215573	0.829321	0.996913	Enriched
Baohuosu	2150.28	-0.130267	0.607106	-0.214571	0.830102	0.996913	Depleted
Acarbose	40.784	0.0394889	0.600562	0.0657534	0.947574	0.996946	Enriched
Acetoin	115302	0.0162611	0.194953	0.0834102	0.933525	0.996946	Enriched
ACRL Toxin II	262.37	0.0088875	0.220886	0.0402357	0.967905	0.996946	Enriched
Adhumulinic acid	1261.58	-0.0607795	0.305322	-0.199067	0.84221	0.996946	Depleted
Adipate semialdehyde	1243.42	-0.0271966	0.290062	-0.0937613	0.925299	0.996946	Depleted
Adrenic acid	284416	-0.0215061	0.183651	-0.117103	0.906779	0.996946	Depleted
Agnuside	23.3503	0.164485	0.900579	0.182644	0.855078	0.996946	Enriched
Agroclavine	3217.53	-0.0626098	0.441176	-0.141916	0.887147	0.996946	Depleted
Ajugol	10.8945	0.097434	3.74189	0.0260387	0.979226	0.996946	Enriched
Allomaltol	12230.6	-0.0153365	0.108559	-0.141274	0.887654	0.996946	Depleted
Aloeresin D	319.114	-0.271665	2.56397	-0.105955	0.915618	0.996946	Depleted
ALPINETIN METHYL ETHER	182.555	0.020644	0.543874	0.0379574	0.969722	0.996946	Enriched
Amyl salicylate	2255.73	0.0122001	0.174994	0.0697175	0.944419	0.996946	Enriched
Anabasine	76664.9	0.109416	0.653437	0.167447	0.867019	0.996946	Enriched
ANHYDROBRAZILIC ACID	584.507	0.0377241	0.490882	0.0768496	0.938743	0.996946	Enriched
Anisole	487.707	0.0384535	0.236348	0.162698	0.870756	0.996946	Enriched
Anofinic acid	158806	-0.0222455	0.219773	-0.101221	0.919375	0.996946	Depleted
Antiarol	13.1108	0.109057	1.40401	0.0776754	0.938086	0.996946	Enriched
Apiin	96.1672	0.0976404	1.76765	0.0552375	0.955949	0.996946	Enriched
Apiopaeonoside	151.34	-0.321809	1.62695	-0.197799	0.843203	0.996946	Depleted
Arachidonyl-CoA	349.775	-0.0346132	1.02968	-0.0336155	0.973184	0.996946	Depleted
Aristolindiquinone	3403.97	0.0196134	0.114678	0.171031	0.8642	0.996946	Enriched
Asp-Phe methyl ester	35.9522	0.205043	1.72557	0.118826	0.905413	0.996946	Enriched
Avermectin A1b aglycone	2228.45	0.226639	1.27435	0.177847	0.858843	0.996946	Enriched
Avermectin A1b monosaccharide	177.218	-0.328859	1.9193	-0.171343	0.863954	0.996946	Depleted
Avermitilol	552.624	-0.211845	3.42074	-0.0619297	0.950619	0.996946	Depleted
Batatasin I	493.783	0.0168486	0.505859	0.033307	0.97343	0.996946	Enriched
Benzenebutanoic acid	167.263	0.0470747	0.464253	0.101399	0.919234	0.996946	Enriched
Berberine	34.1372	0.15828	1.44093	0.109846	0.912531	0.996946	Enriched
Bisindolylmaleimide I	15412.5	-0.0134722	0.15369	-0.0876579	0.930149	0.996946	Depleted
Buddledin A	178333	0.0147191	0.211181	0.0696989	0.944433	0.996946	Enriched
Buprenorphine	162.14	0.592391	2.8261	0.209614	0.833969	0.996946	Enriched
Caffeic aldehyde	77.1859	-0.171751	1.43954	-0.11931	0.90503	0.996946	Depleted
Caffeyl alcohol	1135.9	-0.0500048	0.38265	-0.13068	0.896028	0.996946	Depleted
Calenduloside E	125.357	-0.0805386	0.433918	-0.185608	0.852752	0.996946	Depleted
Calicheamicin T0	889.772	-0.521045	2.5939	-0.200874	0.840797	0.996946	Depleted
Caloxanthin	126025	0.0165601	0.21141	0.0783318	0.937564	0.996946	Enriched
Capsidiol	9781.15	0.0428975	1.05621	0.0406145	0.967603	0.996946	Enriched
carbenicillin	325.089	0.112879	0.684875	0.164817	0.869088	0.996946	Enriched
Carboxyibuprofen	3712.14	-0.0189599	0.145547	-0.130266	0.896356	0.996946	Depleted
Carvone	347.988	0.0496316	0.322685	0.153808	0.877761	0.996946	Enriched
Chavicol	2414.97	-0.0242706	0.209073	-0.116086	0.907584	0.996946	Depleted
Chikusetsusaponin Iva	923.049	-0.0544367	0.61528	-0.0884747	0.929499	0.996946	Depleted
Chlortetracycline	43.8655	0.472515	2.92844	0.161354	0.871815	0.996946	Enriched
Cholesterol	13081.4	0.0995086	0.604273	0.164675	0.8692	0.996946	Enriched
Cinnamaldehyde	1159.57	0.0191942	0.216499	0.0886573	0.929354	0.996946	Enriched
Cochlearine	57547.8	-0.00558358	0.233697	-0.0238924	0.980938	0.996946	Depleted
Codeine	40.5207	-0.145635	3.48313	-0.0418114	0.966649	0.996946	Depleted
Coniferin	87.0676	-0.132852	0.971149	-0.136799	0.89119	0.996946	Depleted
Cromolyn	937.105	0.035755	0.476992	0.0749594	0.940247	0.996946	Enriched
Cubebinin	421.641	-0.0552266	0.547855	-0.100805	0.919705	0.996946	Depleted
Cyanidin	105.763	-0.0841211	0.510114	-0.164906	0.869018	0.996946	Depleted
Cynaropicrin	14354	-0.0157098	0.302968	-0.0518531	0.958646	0.996946	Depleted
Cysteinyl-Asparagine	130.231	0.160687	0.855441	0.187841	0.851001	0.996946	Enriched
Cystophorene	4802.93	-0.120785	0.5933	-0.203582	0.838681	0.996946	Depleted
dAMP	496.689	0.0169215	0.288177	0.0587192	0.953176	0.996946	Enriched
Decanal	14664.7	0.014855	0.446874	0.033242	0.973482	0.996946	Enriched
Dehydroascorbic acid	74.6635	0.171253	0.975813	0.175498	0.860688	0.996946	Enriched
Dehydrocostus Lactone	955206	0.0303837	0.232008	0.13096	0.895807	0.996946	Enriched
Dehydrooreadone	88983.8	-0.0291095	0.223114	-0.130469	0.896195	0.996946	Depleted
Demethylalangiside	67.5703	0.106479	1.68017	0.0633741	0.949469	0.996946	Enriched
Demethylmethoxsalen	59.4204	-0.0765745	0.745451	-0.102722	0.918183	0.996946	Depleted
Deoxycoformycin	26.8613	0.0829036	3.53379	0.0234602	0.981283	0.996946	Enriched
Deoxynogalonate	26.6475	0.104457	1.77142	0.058968	0.952978	0.996946	Enriched
Dexamethasone	80.1559	0.195148	2.14591	0.0909392	0.927541	0.996946	Enriched
D-Fructose 6-phosphate	1310.39	-0.0246419	0.140903	-0.174885	0.86117	0.996946	Depleted
Dihydrojasmonic Acid	334.117	-0.0273618	0.177597	-0.154067	0.877557	0.996946	Depleted
Dihydromonacolin L acid	992.276	0.211252	1.25227	0.168695	0.866036	0.996946	Enriched
Dihydrozeatin-O-glucoside	766.598	0.0327969	0.628183	0.0522092	0.958362	0.996946	Enriched
Dithranol	2449.74	-0.375645	1.80564	-0.20804	0.835198	0.996946	Depleted
D-Octopine	6314.19	-0.0239439	0.245889	-0.097377	0.922427	0.996946	Depleted
Egonol	321.943	0.0430427	0.842456	0.051092	0.959252	0.996946	Enriched
Enprofylline	501.129	-0.0437993	0.292033	-0.149981	0.88078	0.996946	Depleted
Epinepetalactone	4367.5	-0.0436908	0.243721	-0.179265	0.857729	0.996946	Depleted
Erucic acid	298.266	-0.221497	1.83685	-0.120585	0.904019	0.996946	Depleted
Estragole	19640.3	-0.0187478	0.145021	-0.129276	0.897139	0.996946	Depleted
Ethosuximide	9654.3	-0.0555921	0.307381	-0.180857	0.85648	0.996946	Depleted
Ethylparaben	486.61	0.0626488	0.359014	0.174502	0.861471	0.996946	Enriched
ferulic acid	324.285	0.0912212	0.515842	0.176839	0.859635	0.996946	Enriched
Feruloylputrescine	11585.4	-0.0226824	0.224977	-0.100821	0.919692	0.996946	Depleted
Fluridone	454.485	0.154524	0.957478	0.161386	0.871789	0.996946	Enriched
Furamizole	4711.36	-0.0376445	0.554171	-0.0679294	0.945842	0.996946	Depleted
Furapiole	6823.08	-0.0215444	0.121771	-0.176926	0.859567	0.996946	Depleted
Gardenin B	15814.1	0.0401265	0.424091	0.0946177	0.924618	0.996946	Enriched
Geranylhydroquinone	2377.85	-0.0420894	0.269402	-0.156233	0.87585	0.996946	Depleted
Gluconolactone	537.695	0.0784156	0.470144	0.166791	0.867535	0.996946	Enriched
Glucuronolactone	365.361	0.0505778	0.390099	0.129654	0.89684	0.996946	Enriched
Glycine	12.8067	0.247387	1.28953	0.191843	0.847865	0.996946	Enriched
Glycocholic acid	3673.89	-0.32451	1.85987	-0.17448	0.861488	0.996946	Depleted
Glycyrrhizaisoflavone A	571.1	-0.0486396	0.574867	-0.0846102	0.932571	0.996946	Depleted
Grixazone B	119.842	-0.0769969	1.167	-0.0659785	0.947395	0.996946	Depleted
guaiazulene	206.871	0.0631459	0.502137	0.125754	0.899926	0.996946	Enriched
Gyrocyanin	173.131	0.0276074	0.463858	0.059517	0.95254	0.996946	Enriched
Haginin A	2669.53	0.0144346	0.187123	0.0771395	0.938513	0.996946	Enriched
Hexadecanal	7462.06	-0.112422	0.990634	-0.113485	0.909646	0.996946	Depleted
hexylresorcinol	23.6238	0.680183	3.56478	0.190806	0.848677	0.996946	Enriched
Homotrypanothione	207.922	-0.431749	2.12793	-0.202896	0.839217	0.996946	Depleted
Homoveratric acid	3616.29	0.0220878	0.146602	0.150665	0.88024	0.996946	Enriched
Hydroxypentobarbital	41.3195	-0.0442075	1.89431	-0.023337	0.981381	0.996946	Depleted
Icariin	1113.57	-0.0112912	0.345342	-0.0326957	0.973917	0.996946	Depleted
Isoandrocymbine	790.541	0.0497631	0.449566	0.110691	0.911861	0.996946	Enriched
Isobutyl 2-furanpropionate	1510.84	-0.0246307	0.217849	-0.113064	0.90998	0.996946	Depleted
Isomaltose	48.6631	-0.0588762	0.500923	-0.117536	0.906436	0.996946	Depleted
Isomaltotriose	15.704	0.276757	3.63583	0.0761194	0.939324	0.996946	Enriched
Isoplumbagin	597.126	-0.147971	1.32676	-0.111528	0.911198	0.996946	Depleted
Isoprene	2618.56	0.071006	0.437387	0.162342	0.871037	0.996946	Enriched
Jervine	205620	-0.225304	1.51201	-0.149009	0.881546	0.996946	Depleted
Koparin	234.576	0.0494072	0.37199	0.132819	0.894337	0.996946	Enriched
Leridol	238.181	0.142761	0.774749	0.184267	0.853804	0.996946	Enriched
Lignans	7175.03	0.0471768	0.935791	0.0504139	0.959793	0.996946	Enriched
Loratadine	17.845	0.221766	2.54317	0.0872007	0.930512	0.996946	Enriched
Macrozamin	371.087	0.0111048	0.30899	0.0359391	0.971331	0.996946	Enriched
Marrubiin	308.636	-0.0279596	0.508939	-0.0549371	0.956189	0.996946	Depleted
Mecarbam	202.489	0.0919031	0.970002	0.0947452	0.924517	0.996946	Enriched
Megastigmatrienone	1752	0.0119998	0.296389	0.0404866	0.967705	0.996946	Enriched
Micheliolide	648.66	0.213109	1.87438	0.113696	0.909479	0.996946	Enriched
Mirificin	33.4588	0.293239	2.09162	0.140197	0.888504	0.996946	Enriched
Monocrotaline	471.765	-0.0187982	0.293248	-0.0641034	0.948888	0.996946	Depleted
Muramic acid	438.277	0.227331	1.76926	0.12849	0.897761	0.996946	Enriched
Naringin Dihydrochalcone	286.786	-0.0533587	1.0547	-0.0505912	0.959651	0.996946	Depleted
Nebramine	207.655	0.0894227	1.8959	0.0471665	0.962381	0.996946	Enriched
Neocnidilide	4428.99	-0.0180337	0.178278	-0.101155	0.919427	0.996946	Depleted
Neouralenol	858.244	-0.00830223	0.367156	-0.0226122	0.98196	0.996946	Depleted
Nimodipine	4618.48	0.11368	0.603047	0.188509	0.850477	0.996946	Enriched
Norbaeocystin	211.015	0.326844	2.0081	0.162763	0.870705	0.996946	Enriched
Norepinephrine (noradrenaline)	102.674	0.0105989	0.440692	0.0240506	0.980812	0.996946	Enriched
Nornicotine	17398.3	0.0481347	0.564252	0.0853072	0.932017	0.996946	Enriched
Octanoic acid	14594	-0.018557	0.263517	-0.0704207	0.943859	0.996946	Depleted
Octyl gallate	21562.4	-0.0195532	0.138046	-0.141643	0.887362	0.996946	Depleted
Odoriflavene	3600.61	-0.0295298	0.25133	-0.117494	0.906469	0.996946	Depleted
Oleoyl Ethyl Amide	894979	-0.0104437	0.250564	-0.041681	0.966753	0.996946	Depleted
Olivetol	205.488	0.0518901	0.565648	0.0917357	0.926908	0.996946	Enriched
Orsellinic acid	52.3896	-0.0806615	1.29568	-0.0622543	0.95036	0.996946	Depleted
Oxoglutaric acid	79.6386	0.160871	0.997577	0.161262	0.871887	0.996946	Enriched
Paeoniflorin	536.873	0.0262855	0.400224	0.0656768	0.947635	0.996946	Enriched
Palmatine	326.284	-0.051776	1.00109	-0.0517198	0.958752	0.996946	Depleted
Pantothenate	4355.55	0.0352494	0.248775	0.141692	0.887323	0.996946	Enriched
Pantothenol	555.812	0.0324927	0.342771	0.094794	0.924478	0.996946	Enriched
Pentahydroxyflavanone	63.3948	0.0883831	0.851129	0.103842	0.917295	0.996946	Enriched
Pentalenate	99.4692	0.0732633	0.611527	0.119804	0.904639	0.996946	Enriched
Perillic acid	583.679	-0.0138433	0.256652	-0.0539382	0.956984	0.996946	Depleted
Phenylmalonic acid	152.398	0.100257	0.830018	0.120789	0.903858	0.996946	Enriched
Phenylpropanolamine	2071.81	0.0959096	0.513165	0.186898	0.851741	0.996946	Enriched
Phytosphingosine	3889.54	0.0328935	0.181864	0.180869	0.856471	0.996946	Enriched
Pinocembrin	33.5178	-0.223562	1.71206	-0.13058	0.896107	0.996946	Depleted
Piperic acid	1754.98	-0.00831198	0.111971	-0.0742332	0.940825	0.996946	Depleted
Pisatin	201.876	-0.0123195	0.373133	-0.0330164	0.973662	0.996946	Depleted
Podophyllotoxin	3043.73	0.0369204	0.357	0.103419	0.917631	0.996946	Enriched
Prehumulinic acid	12768	0.0526355	0.468001	0.112469	0.910452	0.996946	Enriched
Protobassic acid	63563.7	-0.00760036	0.30132	-0.0252235	0.979877	0.996946	Depleted
Protoviolaceinic acid	177.318	-0.0532493	0.698145	-0.0762726	0.939202	0.996946	Depleted
Pseudobaptigenin	251.274	-0.0106883	0.286598	-0.0372938	0.970251	0.996946	Depleted
Pseudoginsenoside RT5	100810	0.172612	0.819286	0.210686	0.833132	0.996946	Enriched
Puerarin 4'-methyl ether	430.379	-0.087935	0.604798	-0.145396	0.884399	0.996946	Depleted
Pyrethrosin	124.162	-0.0960136	0.891581	-0.107689	0.914242	0.996946	Depleted
Quinic acid	512.743	-0.075548	0.509364	-0.148318	0.882092	0.996946	Depleted
Radicinin	112.859	0.134008	0.732861	0.182856	0.854911	0.996946	Enriched
Resmethrin	9370.36	0.0293757	0.253919	0.115689	0.907899	0.996946	Enriched
Retronecine	16931	0.263533	3.72497	0.0707477	0.943599	0.996946	Enriched
Ricinoleic acid	19869.8	0.131221	0.932339	0.140744	0.888072	0.996946	Enriched
Rocagloic acid	15.0194	0.104754	3.59044	0.0291757	0.976724	0.996946	Enriched
Secoxyloganin	40.6071	0.051122	0.728847	0.0701409	0.944082	0.996946	Enriched
Secundifloran	7164.17	-0.0968466	0.595218	-0.162708	0.870749	0.996946	Depleted
Sedanonic acid	2534.32	-0.0101843	0.148579	-0.0685446	0.945352	0.996946	Depleted
Sesamolin	645.252	-0.0428941	0.414087	-0.103587	0.917497	0.996946	Depleted
Shikimic acid	594.329	0.108233	0.942617	0.114822	0.908586	0.996946	Enriched
Sibiricose A5	131.213	0.0992293	0.584434	0.169787	0.865178	0.996946	Enriched
Spathulenol	112.322	-0.0899593	0.466532	-0.192826	0.847096	0.996946	Depleted
Spinosin	12.9796	0.169053	2.64221	0.0639816	0.948985	0.996946	Enriched
Sterol	1148.14	-0.016496	0.31355	-0.0526104	0.958042	0.996946	Depleted
Strigolactone ABC-rings	206.349	-0.164739	1.88745	-0.0872811	0.930448	0.996946	Depleted
Tacrolimus	97398.1	0.0227979	0.182823	0.124699	0.900762	0.996946	Enriched
Taurine	1775.12	-0.121893	1.85216	-0.0658114	0.947528	0.996946	Depleted
Taurocholate	23629.6	0.0311874	0.170349	0.183079	0.854736	0.996946	Enriched
Terpendole E	483835	-0.0385564	0.359473	-0.107258	0.914584	0.996946	Depleted
Theaflavin	31.2207	-0.172578	1.07609	-0.160375	0.872586	0.996946	Depleted
Threonate	141.928	-0.0510388	1.68326	-0.0303215	0.975811	0.996946	Depleted
Thymol	22.4937	-0.0404386	1.86651	-0.0216654	0.982715	0.996946	Depleted
Thymol methyl ether	100.439	-0.215566	1.08742	-0.198237	0.84286	0.996946	Depleted
Tranilast	5503.73	-0.27098	1.86057	-0.145644	0.884203	0.996946	Depleted
Triamcinolone Diacetate	533.016	-0.0607038	0.634969	-0.0956012	0.923837	0.996946	Depleted
Trifolirhizin	871.094	0.0150334	0.221345	0.0679183	0.945851	0.996946	Enriched
Trigoforin	1137	-0.00959788	0.256922	-0.0373572	0.9702	0.996946	Depleted
Tropinone	114.274	0.024472	0.455826	0.0536872	0.957184	0.996946	Enriched
Tropone	33.4274	0.0298917	1.02919	0.0290437	0.97683	0.996946	Enriched
Tryptamine	3388.88	-0.00723109	0.173258	-0.0417361	0.966709	0.996946	Depleted
Valproic acid	163.14	-0.0398176	0.47156	-0.084438	0.932708	0.996946	Depleted
Violacein	1744.09	-0.0914141	0.630925	-0.144889	0.884799	0.996946	Depleted
Xanthoxin	380.07	0.103668	1.15062	0.0900974	0.92821	0.996946	Enriched
Xylotetraose	1494.91	0.0490522	0.707369	0.0693445	0.944715	0.996946	Enriched
yibeissine	49037	-0.0183423	0.529257	-0.0346568	0.972353	0.996946	Depleted
Zingerone	2955.09	-0.0103814	0.15979	-0.0649689	0.948199	0.996946	Depleted
Ziyuglycoside II	316.981	-0.044048	1.7031	-0.0258634	0.979366	0.996946	Depleted
Hydrogenobyrinate a,c diamide	6628.9	-0.0160009	0.867159	-0.0184521	0.985278	0.998743	Depleted
Salbostatin	20.1925	0.0648809	3.7341	0.0173753	0.986137	0.99881	Enriched
Coenzyme B	267.108	0.0287275	1.82012	0.0157833	0.987407	0.999294	Enriched
Gluconasturtiin	25705.9	-0.00655097	0.484884	-0.0135104	0.989221	0.999525	Depleted
Lactulose	190.002	-0.00827577	0.594245	-0.0139265	0.988889	0.999525	Depleted
Atraric acid	14830.2	-0.00146897	0.175692	-0.00836105	0.993329	0.999671	Depleted
Choline	319	-0.0011411	0.309351	-0.0036887	0.997057	0.999671	Depleted
Chorismate	1908.64	0.00640303	1.83477	0.00348982	0.997216	0.999671	Enriched
Coixinden B	6131.92	0.000492889	0.152137	0.00323978	0.997415	0.999671	Enriched
Dicyclohexylcarbodiimide	12.5809	-0.00246742	1.09913	-0.00224488	0.998209	0.999671	Depleted
Granaticin	846.482	0.000982159	0.343057	0.00286296	0.997716	0.999671	Enriched
Heptadecanoic acid	54832.2	-0.00123515	0.273053	-0.00452348	0.996391	0.999671	Depleted
Nitrosylsulfuric acid	943575	-0.00208947	0.19807	-0.0105492	0.991583	0.999671	Depleted
Norecasantalol	868.218	-0.000735985	0.280032	-0.00262822	0.997903	0.999671	Depleted
Phlorizin chalcone	21.5213	0.0183748	2.719	0.00675792	0.994608	0.999671	Enriched
Rotundic acid	7814.31	0.000788881	0.561215	0.00140567	0.998878	0.999671	Enriched
Terpentecin	437.083	-0.00140158	0.663931	-0.00211103	0.998316	0.999671	Depleted
Benzylsuccinate	644.3	-2.42e-05	0.449923	-5.39e-05	0.999957	0.999957	Depleted
Abscisic acid glucose ester	197.95	1.29837	2.31001	0.562063	NA	NA	Enriched
Abscisic alcohol	50.1739	22.3798	3.90763	5.72721	NA	NA	Enriched
Abu-HoPhe-OH	6.3397	5.102	3.48683	1.46322	0.143407	NA	Enriched
Aclacinomycin N	0	NA	NA	NA	NA	NA	Enriched
Aclacinomycin T	0	NA	NA	NA	NA	NA	Enriched
Aclacinomycin Y	3.80326	-5.40231	3.91845	-1.37868	0.167992	NA	Depleted
Aconitic acid	0.772333	3.07048	3.9625	0.774885	0.438408	NA	Enriched
Acronycine	0	NA	NA	NA	NA	NA	Enriched
Acylated phloroglucinol	88.8182	23.1581	3.90725	5.92696	NA	NA	Enriched
Aerobactin	0	NA	NA	NA	NA	NA	Enriched
AESCULIN	0	NA	NA	NA	NA	NA	Enriched
Afzelin	3.03642	0.38746	3.78641	0.102329	0.918495	NA	Enriched
Agarotetrol	0	NA	NA	NA	NA	NA	Enriched
AIDS031406	0	NA	NA	NA	NA	NA	Enriched
Aklavinone	0	NA	NA	NA	NA	NA	Enriched
Allantoate	0	NA	NA	NA	NA	NA	Enriched
Alstonine	55.8624	6.80083	3.81864	1.78095	NA	NA	Enriched
Aminoacetone	0	NA	NA	NA	NA	NA	Enriched
Amlodipine	0	NA	NA	NA	NA	NA	Enriched
Amygdalin	99.1119	-2.98593	3.72959	-0.800604	NA	NA	Depleted
Andrographolide	0	NA	NA	NA	NA	NA	Enriched
Androsin	18.2595	-21.4183	3.9092	-5.47895	NA	NA	Depleted
Anhydropisatin	8.50463	-0.586534	3.69268	-0.158837	0.873797	NA	Depleted
Ankorine	0.851961	-3.24221	3.95874	-0.819001	0.412786	NA	Depleted
Ansamitocinoside P-3	5.78688	5.97179	3.91427	1.52565	0.127098	NA	Enriched
Arachidonoyl Serinol	0	NA	NA	NA	NA	NA	Enriched
Astragalin	0	NA	NA	NA	NA	NA	Enriched
Astringin	3.28444	5.15506	3.91998	1.31507	0.188485	NA	Enriched
Atorvastatin	0	NA	NA	NA	NA	NA	Enriched
Atractylodin	1.91581	2.26805	3.8916	0.582807	0.560023	NA	Enriched
Aurachin B	2.34603	4.66999	3.92524	1.18973	0.234152	NA	Enriched
Aureusidin 6-O-glucoside	0	NA	NA	NA	NA	NA	Enriched
Avermectin B1a monosaccharide	0	NA	NA	NA	NA	NA	Enriched
Azadirachtin A	132.785	23.7341	3.90709	6.07463	NA	NA	Enriched
Bacampicillin	0	NA	NA	NA	NA	NA	Enriched
Baccatin III	0	NA	NA	NA	NA	NA	Enriched
Bacilysin	94.7797	23.2647	3.90722	5.95428	NA	NA	Enriched
Bacopaside I	6642.98	-3.88427	1.44249	-2.69276	NA	NA	Depleted
Barlerin	152.299	-4.40075	3.7319	-1.17923	NA	NA	Depleted
Benzoyl-CoA	0	NA	NA	NA	NA	NA	Enriched
Benzylbutylphthalate	14.0762	20.608	3.90985	5.2708	NA	NA	Enriched
Benzylsuccinyl-CoA	0	NA	NA	NA	NA	NA	Enriched
Bestatin	0	NA	NA	NA	NA	NA	Enriched
Biliverdin	0	NA	NA	NA	NA	NA	Enriched
Biliverdin-IX-beta	0	NA	NA	NA	NA	NA	Enriched
Biliverdin-IX-delta	1.48737	-4.0482	3.93658	-1.02836	0.303782	NA	Depleted
Bisnorbiotin	2.65884	4.85041	3.92308	1.23638	0.216317	NA	Enriched
Bracteatin 6-O-glucoside	0	NA	NA	NA	NA	NA	Enriched
Britannin	0	NA	NA	NA	NA	NA	Enriched
Brusatol	0	NA	NA	NA	NA	NA	Enriched
Bucladesine	13.2942	7.17142	3.91003	1.83411	NA	NA	Enriched
Butirosin A	3.76304	5.3486	3.91832	1.36502	0.172245	NA	Enriched
Butyl lactate	3.69098	-0.205159	2.62499	-0.078156	0.937704	NA	Depleted
Butyryl-coenzyme A (Butyryl-CoA)	17.8588	-21.7327	3.90926	-5.55929	NA	NA	Depleted
Cannabigerolate	2462.48	1.90944	1.01985	1.87228	NA	NA	Enriched
Capsaicin	0	NA	NA	NA	NA	NA	Enriched
Carlactone	44.7106	0.837657	3.72946	0.224605	NA	NA	Enriched
Carminomycin	0	NA	NA	NA	NA	NA	Enriched
Catechol	0	NA	NA	NA	NA	NA	Enriched
Caudatin	33.8599	0.408216	3.73053	0.109426	NA	NA	Enriched
CAY10603	0	NA	NA	NA	NA	NA	Enriched
CEAROIN	0.330718	-1.88067	4.03897	-0.465631	0.641479	NA	Depleted
Celosianin II	23.352	-7.04509	3.90869	-1.80242	NA	NA	Depleted
Cephalosporin C	0	NA	NA	NA	NA	NA	Enriched
Cetoniacytone A	0	NA	NA	NA	NA	NA	Enriched
Chlorogenic Acid	0.491997	2.41419	3.99425	0.604416	0.545567	NA	Enriched
Cholic acid	1632.59	-1.32889	1.79059	-0.742151	NA	NA	Depleted
Choloyl-CoA	5.09949	-5.82544	3.91549	-1.48779	0.136805	NA	Depleted
Chromopyrrolate	5.2915	-5.87868	3.91517	-1.50151	0.133223	NA	Depleted
Cimifugin	0	NA	NA	NA	NA	NA	Enriched
Cimiracemoside C	0	NA	NA	NA	NA	NA	Enriched
Ciprofloxacin	0	NA	NA	NA	NA	NA	Enriched
Clovin	2.65884	4.85041	3.92308	1.23638	0.216317	NA	Enriched
Cobyrinate	155.705	-4.24066	3.7311	-1.13657	NA	NA	Depleted
Coenzyme F420-1	0	NA	NA	NA	NA	NA	Enriched
Coleone A	5.17308	2.08418	3.64758	0.571387	0.567737	NA	Enriched
Columbamine	27.3051	8.20966	3.90835	2.10054	NA	NA	Enriched
Coproporphyrinogen III	5.42202	2.85298	3.69722	0.771656	0.440318	NA	Enriched
Cortisone	7.34689	6.3147	3.91268	1.6139	0.106548	NA	Enriched
Corylifol A	0	NA	NA	NA	NA	NA	Enriched
Creatine	0	NA	NA	NA	NA	NA	Enriched
Creatinine	0	NA	NA	NA	NA	NA	Enriched
Crocin	0	NA	NA	NA	NA	NA	Enriched
Curcumin	22.6443	-4.29623	3.76847	-1.14005	NA	NA	Depleted
Curcumin diglucoside	6.57999	-6.19311	3.91353	-1.58249	0.113538	NA	Depleted
Cyanin	7.94794	1.00323	3.67965	0.272644	0.785127	NA	Enriched
Cyclohexylsulfamate	0	NA	NA	NA	NA	NA	Enriched
Cyclopentolate	0	NA	NA	NA	NA	NA	Enriched
Cytosine	0.469206	2.35258	3.99802	0.588436	0.55624	NA	Enriched
dADP	2.50243	4.76302	3.92409	1.21379	0.224828	NA	Enriched
Deacetylcolchicine	4.69206	5.66936	3.91602	1.44773	0.147691	NA	Enriched
Decarbamoylnovobiocin	0	NA	NA	NA	NA	NA	Enriched
Deguelin(-)	19.5655	6.8288	3.909	1.74694	NA	NA	Enriched
Dehydroandrographolide succinate	239.291	11.3411	2.15939	5.25196	NA	NA	Enriched
Dehydrochorismic acid	0	NA	NA	NA	NA	NA	Enriched
Deltonin	0	NA	NA	NA	NA	NA	Enriched
Deoxyarbutin	0	NA	NA	NA	NA	NA	Enriched
Deoxyguanosine	3.14667	1.91458	2.62896	0.728266	0.466451	NA	Enriched
Deoxyinosine	4.96765	5.75175	3.9155	1.46897	0.141841	NA	Enriched
Deoxylimonin	0	NA	NA	NA	NA	NA	Enriched
Deoxyshikonin	0.825077	-3.19858	3.96032	-0.807656	0.419289	NA	Depleted
Desoxyrhaponticin	64.4839	-23.1791	3.90746	-5.93202	NA	NA	Depleted
Diacetyl	0.938413	3.34985	3.95275	0.847475	0.396731	NA	Enriched
Digalacturonate	0.154467	0.925394	4.08047	0.226786	0.82059	NA	Enriched
Dihydrobiopterin	0	NA	NA	NA	NA	NA	Enriched
Dihydrocapsaicin	0	NA	NA	NA	NA	NA	Enriched
Dihydrocoumarin	5.61083	0.50255	1.4106	0.356268	0.72164	NA	Enriched
Dihydroneopterin phosphate	0	NA	NA	NA	NA	NA	Enriched
Dihydropteroate	6.37958	6.11248	3.91357	1.56187	0.118319	NA	Enriched
Dihydrourocanate	0	NA	NA	NA	NA	NA	Enriched
Dihydrozeatin	27.0576	21.5209	3.90837	5.50636	NA	NA	Enriched
Diltiazem	0	NA	NA	NA	NA	NA	Enriched
Dimethyl sulfide	3.76982	2.23118	3.72849	0.598414	0.549564	NA	Enriched
Diosmin	0.156402	0.925394	4.08047	0.226786	0.82059	NA	Enriched
Dolichotheline	0	NA	NA	NA	NA	NA	Enriched
Dyphylline	0	NA	NA	NA	NA	NA	Enriched
Echinacoside	0	NA	NA	NA	NA	NA	Enriched
Echinenone	0	NA	NA	NA	NA	NA	Enriched
Edrophonium	0	NA	NA	NA	NA	NA	Enriched
Efloxate	0	NA	NA	NA	NA	NA	Enriched
Engeletin	0	NA	NA	NA	NA	NA	Enriched
Enkephalin L	0	NA	NA	NA	NA	NA	Enriched
Epmedin C	2.97647	-5.04874	3.92169	-1.28739	0.19796	NA	Depleted
Ergolide	0	NA	NA	NA	NA	NA	Enriched
Eriocitrin	0	NA	NA	NA	NA	NA	Enriched
Erythritol	2.64575	-4.87885	3.92356	-1.24348	0.213693	NA	Depleted
Esculetin	1.24928	3.76201	3.94137	0.954493	0.339834	NA	Enriched
Esculin	0	NA	NA	NA	NA	NA	Enriched
Etoposide	4.39451	4.55565	3.91704	1.16303	0.244816	NA	Enriched
Eupalinolide A	0.619802	2.75381	3.97606	0.692597	0.488562	NA	Enriched
Euxanthone	3.80753	0.395696	3.77409	0.104845	0.916498	NA	Enriched
Famoxadone	53.0036	-0.829861	3.43102	-0.24187	NA	NA	Depleted
Folate	8905	8.16033	3.56984	2.28591	NA	NA	Enriched
Folinic acid	0	NA	NA	NA	NA	NA	Enriched
Formononetin	2.07536	0.129193	3.81299	0.0338823	0.972971	NA	Enriched
Fustin	0	NA	NA	NA	NA	NA	Enriched
Futalosine	0	NA	NA	NA	NA	NA	Enriched
Garcinone D	0	NA	NA	NA	NA	NA	Enriched
Gemfibrozil	205.337	7.66077	2.04687	3.74268	NA	NA	Enriched
Geniposide	0	NA	NA	NA	NA	NA	Enriched
Geranyl-hydroxybenzoate	0	NA	NA	NA	NA	NA	Enriched
Glucocochlearin	3.20866	0.210357	3.78238	0.055615	0.955649	NA	Enriched
Glutathionylspermidine	0	NA	NA	NA	NA	NA	Enriched
Glycolaldehyde	1.97112	4.41413	3.92882	1.12353	0.261215	NA	Enriched
GMP	4.3308	-5.58955	3.91703	-1.42699	0.153584	NA	Depleted
Gomisin G	0	NA	NA	NA	NA	NA	Enriched
Griffonilide	0	NA	NA	NA	NA	NA	Enriched
Guanine	0	NA	NA	NA	NA	NA	Enriched
Haemanthamine	7.6637	6.37692	3.91243	1.62991	0.10312	NA	Enriched
Haematoxylin	5.07614	-0.525887	1.89696	-0.277226	0.781606	NA	Depleted
Haploside C	2.81111	-4.96629	3.92257	-1.26608	0.205484	NA	Depleted
Harpagide	55.1381	4.2194	1.74607	2.41651	NA	NA	Enriched
Harpagoside	4.95129	-0.519118	3.76319	-0.137946	0.890283	NA	Depleted
Helenalin	11.5738	6.97152	3.91052	1.78276	NA	NA	Enriched
Hetacillin	0	NA	NA	NA	NA	NA	Enriched
Hexahomomethionine	0.154467	0.925394	4.08047	0.226786	0.82059	NA	Enriched
Hispidulin	0	NA	NA	NA	NA	NA	Enriched
Histamine	12.5122	7.08398	3.91023	1.81165	NA	NA	Enriched
Homogentisate	0	NA	NA	NA	NA	NA	Enriched
Homotrypanothione disulfide	0	NA	NA	NA	NA	NA	Enriched
Hycanthone	0	NA	NA	NA	NA	NA	Enriched
Hydroprotopine	0	NA	NA	NA	NA	NA	Enriched
Hydroxymethylbilane	3.61899	-5.33077	3.91905	-1.36022	0.17376	NA	Depleted
Hypocrellin A	92.3448	4.41516	3.73675	1.18155	NA	NA	Enriched
Icosenoic acid	7.73149	-6.42574	3.91252	-1.64235	0.100517	NA	Depleted
Incensole oxide	5.25837	-0.271898	1.86754	-0.145592	0.884244	NA	Depleted
Isochorismate	0.625609	2.76629	3.97547	0.69584	0.486529	NA	Enriched
Isoliquiritin	0	NA	NA	NA	NA	NA	Enriched
Isomagnolone	27.8313	0.729842	3.73204	0.195561	NA	NA	Enriched
Isoquercitin	8.73168	1.21264	3.75009	0.323362	0.746421	NA	Enriched
Isoscopoletin	0.625609	2.76629	3.97547	0.69584	0.486529	NA	Enriched
Isotabtoxin	0	NA	NA	NA	NA	NA	Enriched
Isovaleric acid	0.343301	-1.92755	4.03481	-0.47773	0.632842	NA	Depleted
Kinsenoside	7.50324	-1.10841	1.44753	-0.765727	0.443839	NA	Depleted
Lactobionic acid	0	NA	NA	NA	NA	NA	Enriched
Laudanine	0	NA	NA	NA	NA	NA	Enriched
Lentinan	0	NA	NA	NA	NA	NA	Enriched
Levopimarinol	0	NA	NA	NA	NA	NA	Enriched
Ligustroflavone	0	NA	NA	NA	NA	NA	Enriched
Limonin	0.312804	1.77006	4.04263	0.43785	0.661495	NA	Enriched
Linamarin	1.09481	3.57183	3.94622	0.905127	0.365398	NA	Enriched
Linarin	0.496078	-2.465	3.99543	-0.616956	0.537264	NA	Depleted
Linustatin	0	NA	NA	NA	NA	NA	Enriched
Lisinopril	0	NA	NA	NA	NA	NA	Enriched
Lithospermoside	0	NA	NA	NA	NA	NA	Enriched
Lochnerinine	0	NA	NA	NA	NA	NA	Enriched
Lupanine	0	NA	NA	NA	NA	NA	Enriched
Lupinine	0	NA	NA	NA	NA	NA	Enriched
Maduropeptin chromophore	0	NA	NA	NA	NA	NA	Enriched
Maleamic acid	0	NA	NA	NA	NA	NA	Enriched
Malonylapiin	8.87513	3.28035	2.23193	1.46974	0.141632	NA	Enriched
Malonylglycitin	0	NA	NA	NA	NA	NA	Enriched
Maltohexaose	0	NA	NA	NA	NA	NA	Enriched
Maltopentaose	8.36707	6.50296	3.91196	1.66233	0.0964466	NA	Enriched
Manninotriose	19.2192	-0.841828	3.73536	-0.225367	NA	NA	Depleted
Mannitol	0	NA	NA	NA	NA	NA	Enriched
Mannopine	7.3509	6.31682	3.91267	1.61445	0.10643	NA	Enriched
Marmesin	1.69932	-3.13937	3.93551	-0.797704	0.425042	NA	Depleted
Matairesinol	0	NA	NA	NA	NA	NA	Enriched
Melatonin	0	NA	NA	NA	NA	NA	Enriched
Meleagrin	0	NA	NA	NA	NA	NA	Enriched
Methylitaconate	0	NA	NA	NA	NA	NA	Enriched
Militarine	0	NA	NA	NA	NA	NA	Enriched
Mithramycin	7.03767	-6.28967	3.91309	-1.60734	0.107979	NA	Depleted
Mithramycin DK	4.81169	0.120262	3.76326	0.031957	0.974506	NA	Enriched
Mitomycin	13.4913	5.31225	3.53552	1.50254	NA	NA	Enriched
Mollugin	0	NA	NA	NA	NA	NA	Enriched
Morphinone	0	NA	NA	NA	NA	NA	Enriched
Morroniside	8.84137	6.58316	3.91168	1.68295	0.0923848	NA	Enriched
Morusin	0	NA	NA	NA	NA	NA	Enriched
Moxifloxacin	0	NA	NA	NA	NA	NA	Enriched
Mulberrin	0	NA	NA	NA	NA	NA	Enriched
Mulberroside A	0	NA	NA	NA	NA	NA	Enriched
Mulberroside C	69.0035	-23.2238	3.90741	-5.94353	NA	NA	Depleted
Nardosinone	39.9976	0.640724	3.72982	0.171784	NA	NA	Enriched
Narirutin	0	NA	NA	NA	NA	NA	Enriched
Nebramycin 5'	0	NA	NA	NA	NA	NA	Enriched
Nebramycin factor 4	0	NA	NA	NA	NA	NA	Enriched
Neoabietal	246.646	24.5951	3.90694	6.29524	NA	NA	Enriched
Neodiosmin	0	NA	NA	NA	NA	NA	Enriched
Neoeriocitrin	0	NA	NA	NA	NA	NA	Enriched
neo-gambogic acid	0	NA	NA	NA	NA	NA	Enriched
Neohesperidin	2.34603	4.66999	3.92524	1.18973	0.234152	NA	Enriched
Neoliquiritin	0	NA	NA	NA	NA	NA	Enriched
Nodakenin	185.461	1.18204	1.23481	0.957265	NA	NA	Enriched
Nogalamycin	0	NA	NA	NA	NA	NA	Enriched
Norsolorinic acid anthrone	0	NA	NA	NA	NA	NA	Enriched
Novobiocic acid	21.0282	1.834	3.73785	0.490655	NA	NA	Enriched
Novobiocin	0	NA	NA	NA	NA	NA	Enriched
Oleuropein	0.328999	-1.87414	4.03956	-0.463947	0.642686	NA	Depleted
Ononin	0	NA	NA	NA	NA	NA	Enriched
Oxypaeoniflorin	0	NA	NA	NA	NA	NA	Enriched
Oxytetracycline	3.02532	3.99383	3.77779	1.05719	0.290426	NA	Enriched
Panatellin	939880	6.49391	3.72496	1.74335	NA	NA	Enriched
Pantetheine	0	NA	NA	NA	NA	NA	Enriched
Pantothenic Acid	26.9012	21.2925	3.90838	5.44792	NA	NA	Enriched
Parishin B	0	NA	NA	NA	NA	NA	Enriched
Paromamine	8.06758	-6.48674	3.91228	-1.65805	0.0973082	NA	Depleted
Paromomycin	2.65884	4.85041	3.92308	1.23638	0.216317	NA	Enriched
Pentalenolactone	8.82579	-1.89894	1.90503	-0.996804	0.318859	NA	Depleted
Pentobarbital	0	NA	NA	NA	NA	NA	Enriched
Phenethylamine	0.330718	-1.88067	4.03897	-0.465631	0.641479	NA	Depleted
Phenylacetylglutamine	6.09968	6.04772	3.91388	1.5452	0.122299	NA	Enriched
Phenylethyl alcohol	0	NA	NA	NA	NA	NA	Enriched
Phenylpropanoate	2.34603	4.66999	3.92524	1.18973	0.234152	NA	Enriched
Phlorizin	2.1385	-4.57201	3.92752	-1.1641	0.244385	NA	Depleted
Photobarbatusin I	0	NA	NA	NA	NA	NA	Enriched
physalin F	0	NA	NA	NA	NA	NA	Enriched
Pimelate	3.91005	5.40645	3.91787	1.37995	0.167603	NA	Enriched
Pioglitazone	31.044	-0.357613	3.73098	-0.0958496	NA	NA	Depleted
Pluviatolide	28.6216	21.5991	3.90828	5.5265	NA	NA	Enriched
Podophyllotoxin (Podophyllum)	9.38413	6.66903	3.91139	1.70503	0.0881896	NA	Enriched
Polygalaxanthone III	12.9235	2.6098	3.75462	0.695091	NA	NA	Enriched
Premithramycin A3'	22.8295	-22.0698	3.90871	-5.6463	NA	NA	Depleted
Premithramycin B	0	NA	NA	NA	NA	NA	Enriched
Primary fluorescent chlorophyll catabolite	0	NA	NA	NA	NA	NA	Enriched
Proansamitocin	5.83612	-6.01954	3.91439	-1.5378	0.124098	NA	Depleted
Proansamycin X	0	NA	NA	NA	NA	NA	Enriched
Proclavaminic acid	0	NA	NA	NA	NA	NA	Enriched
Propanoate	0	NA	NA	NA	NA	NA	Enriched
Propanoic acid, 2-hydroxy-3-[(4-hydroxy-1-naphthalenyl)oxy]-	0	NA	NA	NA	NA	NA	Enriched
Propoxycaine	3.29343	-5.19479	3.92026	-1.32511	0.185133	NA	Depleted
Prostaglandin E2	0	NA	NA	NA	NA	NA	Enriched
Protochlorophyllide	0	NA	NA	NA	NA	NA	Enriched
Protodeoxyviolaceinic acid	0	NA	NA	NA	NA	NA	Enriched
Proxyphylline	6.86418	3.67986	2.6081	1.41093	0.158264	NA	Enriched
Prunasin	8.89526	6.59172	3.91165	1.68515	0.091959	NA	Enriched
Pseudaminic acid	1.25435	3.76019	3.94142	0.954019	0.340074	NA	Enriched
Pseudobaptigenin 7-O-laminaribioside	5.20702	3.19174	3.82426	0.834604	0.403941	NA	Enriched
Pseudolaric acid A-O-beta-D-glucopyranoside	0	NA	NA	NA	NA	NA	Enriched
Pseudolaric acid B-glucopyranoside	0	NA	NA	NA	NA	NA	Enriched
Psilocin	0.790108	1.80452	3.97547	0.453913	0.649891	NA	Enriched
Psilocybin	8.38394	-0.633995	3.74793	-0.169159	0.865672	NA	Depleted
Pyridoxal phosphate	0.686602	-2.92983	3.9712	-0.73777	0.460654	NA	Depleted
Pyropheophorbide a	0	NA	NA	NA	NA	NA	Enriched
Quercitrin	0	NA	NA	NA	NA	NA	Enriched
Quinate	0	NA	NA	NA	NA	NA	Enriched
Raffinose	0	NA	NA	NA	NA	NA	Enriched
Raspberry ketone glucoside	0.312804	1.77006	4.04263	0.43785	0.661495	NA	Enriched
Raucaffricine	30.5646	-5.57612	3.79849	-1.46798	NA	NA	Depleted
Reserpine	0.778139	3.08065	3.96211	0.777526	0.436848	NA	Enriched
Retinoate	6.88617	-1.95838	3.63878	-0.538197	0.590441	NA	Depleted
Retinol	5.19658	5.81475	3.91513	1.4852	0.137491	NA	Enriched
Rhapontigenin	1.48823	-4.04901	3.93656	-1.02856	0.303684	NA	Depleted
Riboflavin	0	NA	NA	NA	NA	NA	Enriched
Ribostamycin	0	NA	NA	NA	NA	NA	Enriched
Rifamycin	0	NA	NA	NA	NA	NA	Enriched
Roseoflavin	0	NA	NA	NA	NA	NA	Enriched
Sakuranetin	7.4625	0.315517	1.07462	0.293609	0.769056	NA	Enriched
Salidroside	0	NA	NA	NA	NA	NA	Enriched
Sarpagine	7.30768	0.0604807	1.93026	0.0313329	0.975004	NA	Enriched
Sauchinone	6.78992	-2.81816	2.57576	-1.09411	0.273908	NA	Depleted
Sebacic acid	4.44194	3.58095	3.84909	0.930338	0.352196	NA	Enriched
Secologanate	0	NA	NA	NA	NA	NA	Enriched
Sedanolide	0	NA	NA	NA	NA	NA	Enriched
Senecionine	9.16844	-0.438419	2.5213	-0.173886	0.861955	NA	Depleted
Shikonin	0	NA	NA	NA	NA	NA	Enriched
Shogaol	28.099	0.0654874	2.57728	0.0254095	NA	NA	Enriched
Sibiricaxanthone B	86.1428	-0.489091	2.56206	-0.190898	NA	NA	Depleted
Sinapic acid	0	NA	NA	NA	NA	NA	Enriched
Skullcapflavone II	0	NA	NA	NA	NA	NA	Enriched
Slaframine	0	NA	NA	NA	NA	NA	Enriched
Specnuezhenide	11.8866	7.00999	3.91042	1.79264	NA	NA	Enriched
Spinacetin 3-O-sulfate	0.154467	0.925394	4.08047	0.226786	0.82059	NA	Enriched
S-Ribosyl-L-homocysteine	0	NA	NA	NA	NA	NA	Enriched
Staphyloferrin A	0	NA	NA	NA	NA	NA	Enriched
Staphyloferrin B	0	NA	NA	NA	NA	NA	Enriched
Stemmadenine	0	NA	NA	NA	NA	NA	Enriched
Stipitatate	0	NA	NA	NA	NA	NA	Enriched
Streptidine 6-phosphate	0	NA	NA	NA	NA	NA	Enriched
Streptomycin	0	NA	NA	NA	NA	NA	Enriched
Streptomycin 6-phosphate	5.78688	5.97179	3.91427	1.52565	0.127098	NA	Enriched
Strictosidine aglycone	2.34603	4.66999	3.92524	1.18973	0.234152	NA	Enriched
Strigol	0	NA	NA	NA	NA	NA	Enriched
Succinic acid semialdehyde	0	NA	NA	NA	NA	NA	Enriched
Sulfasalazine	2.14967	-4.57936	3.92742	-1.166	0.243616	NA	Depleted
Sulfazecin	0	NA	NA	NA	NA	NA	Enriched
Swertiamarin	0	NA	NA	NA	NA	NA	Enriched
Tabtoxin	0	NA	NA	NA	NA	NA	Enriched
Taccalonolide A	90.3461	3.78484	2.72433	1.38927	NA	NA	Enriched
Tenuifoliside A	6.09555	0.225153	3.75533	0.0599555	0.952191	NA	Enriched
Tenuifoliside C	0	NA	NA	NA	NA	NA	Enriched
Ternatin C5	0	NA	NA	NA	NA	NA	Enriched
Testosterone	50.9972	-5.15436	3.75851	-1.37138	NA	NA	Depleted
Tetradecanoic acid	0	NA	NA	NA	NA	NA	Enriched
Tetrahydrocurcumin	0	NA	NA	NA	NA	NA	Enriched
Thapsigargin	117.915	4.08553	2.34249	1.7441	NA	NA	Enriched
Thebaine	0	NA	NA	NA	NA	NA	Enriched
Thiamine aldehyde	3.1659	2.39152	1.91132	1.25124	0.210848	NA	Enriched
Traumatin	22.2109	-7.94806	3.90877	-2.03339	NA	NA	Depleted
Triethanolamine	0	NA	NA	NA	NA	NA	Enriched
Trilobatin	14.389	20.6415	3.90978	5.27945	NA	NA	Enriched
Trioxilin A3	0	NA	NA	NA	NA	NA	Enriched
Triptolide	3.30779	3.14612	3.87625	0.81164	0.416998	NA	Enriched
Tropolone	0	NA	NA	NA	NA	NA	Enriched
Trypanothione disulfide	0	NA	NA	NA	NA	NA	Enriched
Typhaneoside	0	NA	NA	NA	NA	NA	Enriched
Undecanoic gamma-lactone	2.00195	4.439	3.92845	1.12996	0.258492	NA	Enriched
Veratrosine	6475.92	-0.537102	3.58257	-0.149921	NA	NA	Depleted
Verbenalin	57.2679	2.23475	3.73057	0.599038	NA	NA	Enriched
Versiconal hemiacetal acetate	2.317	4.65239	3.92547	1.18518	0.235946	NA	Enriched
Vibriobactin	0	NA	NA	NA	NA	NA	Enriched
Vincristine	0.308933	1.75452	4.04407	0.433849	0.664398	NA	Enriched
Volicitin	0	NA	NA	NA	NA	NA	Enriched
Wogonoside	0	NA	NA	NA	NA	NA	Enriched
Yersiniabactin	0	NA	NA	NA	NA	NA	Enriched
Yohimbine	0	NA	NA	NA	NA	NA	Enriched
ZM 336372	0	NA	NA	NA	NA	NA	Enriched
