# Supplementary material for: Sustained organic amendments utilization enhances ratoon crop growth and soil quality by enriching beneficial metabolites and suppressing pathogenic bacteria
Source: Front Plant Sci. 2023 Sep 18;14:1273546. doi: 10.3389/fpls.2023.1273546 (PMC10544933; doi:10.3389/fpls.2023.1273546)
Supplement: Supplementary file 8 [file Table_7.xlsx]

## Sheet: BCRhi_vs_CKRhi_treatmentCKRhi_V
Table S7. Enriched and depleted metabolites identified in the root tissue of the FM treatment compared with the root tissue of the BC amendment.
Metabolites	baseMean	log2FoldChange	lfcSE	stat	pvalue	padj	Metabolites performance
Bacopaside II	90270.6	7.15723	0.798774	8.96027	3.24e-19	2.53e-16	Enriched
Budesonide	296944	6.00353	0.666193	9.01171	2.03e-19	2.53e-16	Enriched
Oleanolic acid	8392.11	2.2253	0.361296	6.15921	7.31e-10	3.81e-07	Enriched
Cannabidivarin	3708.26	1.03416	0.169655	6.09564	1.09e-09	4.26e-07	Enriched
Deinoxanthin	13387.6	0.755786	0.164805	4.58593	4.52e-06	0.00141283	Enriched
Idebenone Metabolite (Benzenebutanoic acid, 2,5-dihydroxy-3,4-dimethoxy-6-methyl-)	995.262	5.3756	1.20989	4.44305	8.87e-06	0.00231043	Enriched
Digoxin	9911.39	1.02767	0.245575	4.18475	2.85e-05	0.00637442	Enriched
Fungichromin	40581.3	-0.853827	0.209628	-4.07307	4.64e-05	0.00906505	Depleted
Homocarnosine	588.86	-2.97019	0.74392	-3.99262	6.53e-05	0.0108688	Depleted
Morellinol	129.727	4.0089	1.0078	3.97786	6.95e-05	0.0108688	Enriched
Lividamine	1711.74	-2.19277	0.570659	-3.84253	0.000121773	0.0173029	Depleted
Harderoporphyrin	2744.32	1.26426	0.334417	3.7805	0.000156512	0.0203857	Enriched
Triparanol	41239.4	1.51881	0.425921	3.56595	0.000362539	0.0404749	Enriched
Veratrosine	564.311	3.10691	0.86816	3.57873	0.000345268	0.0404749	Enriched
Narbonolide	599.14	-1.26709	0.36796	-3.44354	0.000574153	0.0598268	Depleted
Adenine	78.8545	-1.65296	0.49044	-3.37036	0.000750689	0.0733329	Depleted
Propamocarb	12.4129	6.08155	1.84199	3.30161	0.000961319	0.0883848	Enriched
Geniposide	89.2089	2.0918	0.676403	3.09254	0.00198454	0.147707	Enriched
Icosatrienoic acid	613.085	1.77353	0.570363	3.10947	0.00187426	0.147707	Enriched
Lovastatin	510.267	2.41866	0.775366	3.11937	0.00181236	0.147707	Enriched
Protodioscin	380.679	1.46648	0.473571	3.09664	0.00195726	0.147707	Enriched
Dopamine	118.736	-1.05685	0.347324	-3.04282	0.00234373	0.165061	Depleted
Geniposidic acid	583.715	-2.80687	0.932825	-3.009	0.00262109	0.165061	Depleted
Loganin	2528.4	-1.10648	0.367991	-3.0068	0.00264013	0.165061	Depleted
Spheroidene	13213.4	1.04143	0.346241	3.00781	0.00263133	0.165061	Enriched
Avocadynofuran	320.579	1.29727	0.436574	2.97148	0.00296364	0.17816	Enriched
Crepenynate	2974.84	1.3156	0.451293	2.91519	0.00355476	0.185203	Enriched
Narbomycin	1309.61	1.29089	0.442678	2.9161	0.00354434	0.185203	Enriched
Sipeimine-3beta-D-glucoside	1034.45	-2.17753	0.73871	-2.94775	0.00320094	0.185203	Depleted
Spisulosine	38779.7	0.742895	0.254694	2.91681	0.00353631	0.185203	Enriched
Ascochitin	2130.89	-1.86415	0.64586	-2.88631	0.00389787	0.196528	Depleted
Allantoate	176.805	-1.39613	0.49394	-2.82651	0.00470582	0.207729	Depleted
Aspirin	373.588	-1.41801	0.499427	-2.83927	0.00452167	0.207729	Depleted
Bacilysin	1324.22	-3.66345	1.2906	-2.83855	0.00453184	0.207729	Depleted
Cephalosporin C	369.126	1.58432	0.556106	2.84896	0.00438627	0.207729	Enriched
Phylloquinol	3888.2	-0.472281	0.167405	-2.82119	0.00478454	0.207729	Depleted
Spirilloxanthin	6.26899e+06	0.641498	0.230757	2.77997	0.00543635	0.229649	Enriched
Aminohippuric acid	42702.7	1.83485	0.676108	2.71384	0.0066509	0.253545	Enriched
Leridol	3639.67	0.848465	0.309857	2.73825	0.0061768	0.253545	Enriched
Quinine	8015.58	-1.56299	0.573558	-2.72508	0.0064286	0.253545	Depleted
Sakuranetin	275.573	-2.38877	0.878402	-2.71945	0.00653901	0.253545	Depleted
Cixiophiopogon A	410.631	1.38092	0.512381	2.6951	0.00703679	0.261869	Enriched
Prehumulinic acid	417.941	0.980294	0.36512	2.68486	0.00725606	0.263749	Enriched
Pregnenolone	310.008	1.15279	0.433198	2.6611	0.00778852	0.27667	Enriched
Okenone	171.296	-2.32877	0.879078	-2.64911	0.00807052	0.280316	Depleted
Deacetylasperulosidic Acid	16824.3	-1.12309	0.425791	-2.63766	0.00834807	0.282151	Depleted
Paxilline	2216.4	1.01364	0.385096	2.63216	0.00848438	0.282151	Enriched
Barbatoflavan	7213.31	-1.96621	0.752385	-2.61331	0.008967	0.286097	Depleted
Stigmastentriol	2.67444e+06	1.2036	0.46058	2.61323	0.00896913	0.286097	Enriched
Deapioplatycodin D	58.5486	1.71296	0.658709	2.60048	0.00930929	0.291008	Enriched
Thymol	127.516	6.6022	2.54988	2.58922	0.00961926	0.294802	Enriched
Karounidiol	17204	1.69007	0.659406	2.56302	0.0103766	0.311897	Enriched
Antheraxanthin	46841.9	-0.611394	0.239978	-2.54771	0.0108434	0.313389	Depleted
Nebramycin factor 4	852.235	-3.31917	1.30582	-2.54182	0.0110278	0.313389	Depleted
PR-toxin	26.2333	3.62062	1.42379	2.54295	0.0109921	0.313389	Enriched
Xanthosine	833.852	-2.42316	0.9606	-2.52254	0.011651	0.325187	Depleted
Ciprofloxacin	221.347	0.99521	0.398066	2.50011	0.0124153	0.340441	Enriched
Abscisic alcohol	4385.9	-1.79667	0.727094	-2.47102	0.0134728	0.345535	Depleted
Chlorophyllide b	85.2503	2.72995	1.10416	2.47242	0.01342	0.345535	Enriched
Codeine	1680.5	0.738789	0.299728	2.46487	0.0137064	0.345535	Enriched
D-Phosphatidylglycerol	244.353	-2.06445	0.837184	-2.46594	0.0136654	0.345535	Depleted
Thiamine	782.534	0.731155	0.295621	2.47328	0.0133878	0.345535	Enriched
Arachidonic Acid (peroxide free)	4359.42	-0.757534	0.312567	-2.42359	0.0153678	0.380386	Depleted
Styrene cis-glycol	103.893	-0.956071	0.395281	-2.41871	0.0155756	0.380386	Depleted
Guanosine	3503.7	-1.03257	0.430817	-2.39676	0.0165406	0.385595	Depleted
Homovanillin	15908.7	-2.83955	1.18731	-2.39159	0.0167757	0.385595	Depleted
Isotabtoxin	14.857	-6.36482	2.66004	-2.39275	0.0167226	0.385595	Depleted
Terpendole B	1174.25	0.904766	0.37778	2.39496	0.0166222	0.385595	Enriched
Androstenedione	15265.7	0.442355	0.188039	2.35246	0.0186496	0.399305	Enriched
Haemanthamine	610.804	-0.798328	0.339061	-2.35452	0.0185464	0.399305	Depleted
Moxifloxacin	131.182	0.851891	0.359321	2.37083	0.017748	0.399305	Enriched
Neoandrographolide	10125.7	1.6111	0.68186	2.3628	0.0181375	0.399305	Enriched
Steganacin	2700.29	-1.74899	0.742815	-2.35455	0.0185452	0.399305	Depleted
Hydroquinone	252.724	0.858498	0.366548	2.34212	0.0191748	0.403207	Enriched
Lutein	25840.8	0.539606	0.230723	2.33876	0.0193478	0.403207	Enriched
Avermectin A1a	14508.4	-1.2225	0.525376	-2.3269	0.0199703	0.410706	Depleted
Berbamunine	54232.9	0.499754	0.215977	2.31392	0.020672	0.411607	Enriched
Carboxyibuprofen	27179.4	0.432082	0.186251	2.31989	0.0203466	0.411607	Enriched
Terpendole J	185783	0.595908	0.257799	2.31152	0.0208042	0.411607	Enriched
Chenodeoxycholate	2441.54	3.68812	1.60114	2.30343	0.0212544	0.415259	Enriched
Desmethyldehydronifedipine	11730.2	0.430912	0.189682	2.27175	0.0231014	0.440335	Enriched
Traumatin	971.912	-1.92374	0.845311	-2.27577	0.0228595	0.440335	Depleted
CYCLOLEUCINE	1235.99	-0.661057	0.292532	-2.25978	0.0238349	0.448843	Depleted
Cimiracemoside C	1907.21	0.61383	0.272499	2.2526	0.0242846	0.451867	Enriched
Scopoletin	7181.15	-2.1423	0.95689	-2.23882	0.0251676	0.462787	Depleted
Scopolamine	13506.9	0.805338	0.361025	2.2307	0.0257013	0.467106	Enriched
Biliverdin-IX-delta	127.017	0.886209	0.406947	2.1777	0.0294283	0.509763	Enriched
Calopogoniumisoflavone B	884.471	-0.841515	0.384773	-2.18704	0.0287395	0.509763	Depleted
dioxybenzone	10230.4	-0.694539	0.318344	-2.18173	0.0291296	0.509763	Depleted
Hydroxyecdysone	22605.8	-0.796306	0.366602	-2.17213	0.029846	0.509763	Depleted
Nopaline	3112.62	-0.34919	0.159744	-2.18593	0.0288205	0.509763	Depleted
Undecanoic Acid	2300.62	0.802478	0.369899	2.16945	0.0300482	0.509763	Enriched
Veratramine	28556.1	0.756966	0.349519	2.16574	0.0303314	0.509763	Enriched
Monomenthyl succinate	190.851	1.7735	0.821754	2.15819	0.0309132	0.514014	Enriched
Sauchinone	325.752	-1.57655	0.735615	-2.14317	0.0320995	0.528121	Depleted
Naringenin	48928.8	0.589269	0.27657	2.13063	0.0331194	0.537961	Enriched
Pelargonidin	10381.1	1.81121	0.852065	2.12568	0.0335303	0.537961	Enriched
Skimmin	4006.12	0.589418	0.277597	2.12328	0.0337301	0.537961	Enriched
Dolichotheline	154.634	4.1772	1.97119	2.11913	0.0340794	0.538042	Enriched
Azadirachtin A	2357.61	-0.716037	0.349684	-2.04767	0.0405925	0.546949	Depleted
Campesterol	7622.18	-0.38411	0.182387	-2.10601	0.0352034	0.546949	Depleted
Cyclopentolate	46.5681	-3.23343	1.54726	-2.08978	0.0366378	0.546949	Depleted
Diosmin	6121.35	0.39929	0.19027	2.09855	0.0358568	0.546949	Enriched
Futalosine	167.742	0.566918	0.276508	2.05028	0.0403371	0.546949	Enriched
Idoxanthin	5079.46	0.779892	0.376891	2.06928	0.0385202	0.546949	Enriched
Levopimarinol	887.988	7.74097	3.73639	2.07178	0.0382864	0.546949	Enriched
Melatonin	245.125	-0.856515	0.415289	-2.06246	0.0391644	0.546949	Depleted
Meperidine N-oxide	41.6927	-2.26288	1.09841	-2.06014	0.0393853	0.546949	Depleted
Norethindrone	45.3892	2.59347	1.24488	2.08331	0.0372231	0.546949	Enriched
Pelargonin	122065	0.339866	0.163573	2.07776	0.0377318	0.546949	Enriched
Perindoprilat lactam A	594.804	-0.998487	0.481164	-2.07515	0.0379727	0.546949	Depleted
Pinobanksin	2334.77	1.80136	0.859534	2.09574	0.0361056	0.546949	Enriched
Resmethrin	6977.96	-0.628396	0.305806	-2.05489	0.0398901	0.546949	Depleted
Ribothymidine	495.186	2.82368	1.365	2.06864	0.0385801	0.546949	Enriched
Testosterone	12.5728	7.07982	3.38686	2.09038	0.0365839	0.546949	Enriched
Versicolorone	7053.06	-0.693871	0.338219	-2.05154	0.040214	0.546949	Depleted
Orotidine	5230.52	1.58918	0.779046	2.0399	0.0413602	0.55253	Enriched
Biotin sulfone	4257.84	-0.444045	0.21822	-2.03485	0.041866	0.554548	Depleted
Alnustone	626.751	0.494624	0.243573	2.0307	0.0422859	0.555402	Enriched
Asiaticoside B	17021.3	0.618879	0.305574	2.0253	0.0428365	0.557946	Enriched
Biochanin A 7-O-(6-O-malonyl-beta-D-glucoside)	1218.36	-1.21076	0.600603	-2.01591	0.0438095	0.565903	Depleted
Andrographolide	102.21	1.59581	0.797199	2.00177	0.0453095	0.580481	Enriched
Tryptamine	1720.85	1.1787	0.590023	1.99773	0.0457463	0.581312	Enriched
Rhodopinal	1.06763e+06	1.54396	0.774229	1.99419	0.0461316	0.581481	Enriched
Avermectin B1b monosaccharide	121.132	2.76121	1.39516	1.97913	0.0478013	0.597707	Enriched
Tylactone	7706.33	-0.8846	0.448513	-1.9723	0.0485759	0.602573	Depleted
Armillarisin A	16617.8	0.78079	0.39845	1.95957	0.0500464	0.602771	Enriched
Streptidine 6-phosphate	165.272	-0.776977	0.396657	-1.95881	0.0501345	0.602771	Depleted
Styrene-cis-2,3-dihydrodiol	1183.68	-0.286775	0.145876	-1.96588	0.0493121	0.602771	Depleted
Tridemorph	428.108	1.09683	0.559915	1.95891	0.0501229	0.602771	Enriched
Brusatol	7961.59	0.853304	0.436897	1.9531	0.0508076	0.606201	Enriched
Acylated phloroglucinol	479.521	1.31921	0.684418	1.92749	0.0539187	0.618495	Enriched
Amoricin	30.9658	-2.98865	1.5488	-1.92965	0.0536504	0.618495	Depleted
Coenzyme B	1273.57	-0.581897	0.300396	-1.9371	0.0527333	0.618495	Depleted
Encelin	22788.9	-1.89736	0.986813	-1.92272	0.0545152	0.618495	Depleted
Quinic acid	21797.5	0.466194	0.242559	1.92198	0.054608	0.618495	Enriched
Rosarin	17633.2	-1.42223	0.734501	-1.93633	0.0528278	0.618495	Depleted
Tetradecanedioic acid	1204.71	1.06671	0.551471	1.9343	0.0530764	0.618495	Enriched
Ammonia	588.034	-1.2541	0.659711	-1.90099	0.0573036	0.619076	Depleted
Avermectin B1a aglycone	684.904	-1.19909	0.631098	-1.90001	0.0574319	0.619076	Depleted
Biochanin A	60100.4	-1.39481	0.732564	-1.90401	0.0569086	0.619076	Depleted
Misoprostol	43051.8	-0.523334	0.273582	-1.9129	0.0557609	0.619076	Depleted
Pheophorbide a	402.012	0.459973	0.240353	1.91374	0.0556535	0.619076	Enriched
Rothindin	18254.4	0.682351	0.358511	1.90329	0.0570024	0.619076	Enriched
Simvastatin	1772.66	1.52359	0.798076	1.90908	0.0562512	0.619076	Enriched
Pulsatilla saponin D	55574.3	0.543295	0.286446	1.89668	0.0578708	0.619535	Enriched
Pikromycin	3733.61	0.711951	0.376914	1.88889	0.0589062	0.626329	Enriched
Choloyl-CoA	3624.39	-0.432278	0.229257	-1.88556	0.0593546	0.626832	Depleted
Rhoifolin	2442.24	-0.252229	0.134397	-1.87675	0.0605529	0.635196	Depleted
Calcitriol	3386.28	-0.66888	0.358872	-1.86384	0.0623442	0.649626	Depleted
Carlactone	1502.96	-0.514927	0.283815	-1.8143	0.069631	0.68823	Depleted
Diltiazem	431.831	-0.696267	0.381522	-1.82497	0.0680055	0.68823	Depleted
Docosanedioate	6972.17	-0.652065	0.358064	-1.82109	0.0685938	0.68823	Depleted
Estriol	669.697	-0.46005	0.253038	-1.81811	0.0690478	0.68823	Depleted
Narciclasine	16946	0.480881	0.264319	1.81932	0.0688625	0.68823	Enriched
Propanoyl phosphate	4340.59	0.299711	0.165027	1.81614	0.0693495	0.68823	Enriched
Sophoraflavanone B	3992.32	-0.370121	0.203557	-1.81827	0.0690232	0.68823	Depleted
Spiramycin 1	759275	1.10241	0.605566	1.82046	0.0686893	0.68823	Enriched
Trp Ala Leu	1007.69	0.604624	0.333708	1.81183	0.0700119	0.68823	Enriched
Demethyldecarbamoylnovobiocin	9220.69	0.440285	0.244527	1.80056	0.0717722	0.701125	Enriched
Vesticarpan	31916.3	-1.65358	0.921869	-1.79372	0.0728573	0.707304	Depleted
AMP	152.371	-0.662307	0.371463	-1.78297	0.0745912	0.710891	Depleted
Folinic acid	2411.15	-0.581261	0.325504	-1.78573	0.0741434	0.710891	Depleted
Zeaxanthin diglucoside	71558.3	0.655076	0.367152	1.78421	0.0743895	0.710891	Enriched
Pyridoxamine 5'-phosphate	928.882	-1.45368	0.817106	-1.77906	0.0752306	0.712639	Depleted
Paeoniflorin	39805.9	1.18124	0.66606	1.77348	0.0761498	0.717001	Enriched
Methylcyclopentane	532.254	0.483353	0.273092	1.76993	0.0767389	0.718221	Enriched
resorcinol	181.706	0.539716	0.305866	1.76455	0.0776396	0.722326	Enriched
Psoralidin	6226.95	-0.32436	0.185013	-1.75317	0.0795725	0.731599	Depleted
Tremetone	818.688	0.896073	0.51109	1.75326	0.0795576	0.731599	Enriched
Cellobiose	95089.9	0.349864	0.20049	1.74505	0.0809768	0.740156	Enriched
Paspalinine	52201.5	1.07535	0.617468	1.74154	0.0815887	0.741414	Enriched
Betanin	36503.7	0.997221	0.573589	1.73856	0.0821116	0.741852	Enriched
Noricaritin	6786.35	-0.593192	0.341836	-1.73531	0.0826861	0.742749	Depleted
Salicin	11241.2	-0.991101	0.572271	-1.73187	0.0832963	0.743955	Depleted
Ouabagenin	1548.02	-0.432693	0.250632	-1.72641	0.0842745	0.748415	Depleted
Neocarzinostatin chromophore	10980.1	-0.422722	0.245367	-1.72281	0.0849223	0.748534	Depleted
Thapsigargin	2412.44	0.386174	0.224386	1.72103	0.0852457	0.748534	Enriched
Atropaldehyde	22632.7	-0.244923	0.143864	-1.70246	0.0886692	0.750637	Depleted
Benzoquinoneacetic acid	527.017	1.0188	0.598764	1.70151	0.088847	0.750637	Enriched
Campestanol	167532	0.356992	0.208841	1.70939	0.0873779	0.750637	Enriched
Ethylparaben	7788.96	-0.309926	0.181298	-1.70949	0.087361	0.750637	Depleted
Kaempferol	1499.21	0.667996	0.390345	1.7113	0.0870263	0.750637	Enriched
Pyroglutamic acid	27765.7	-0.41001	0.239973	-1.70857	0.0875314	0.750637	Depleted
Spathulenol	37.8708	2.71624	1.59374	1.70432	0.0883218	0.750637	Enriched
Astilbin	24521.5	0.980905	0.582567	1.68376	0.0922273	0.753719	Enriched
Aureusidin 6-O-glucoside	299.615	0.799667	0.475448	1.68192	0.0925841	0.753719	Enriched
Daidzin	247.119	-1.85932	1.10295	-1.68577	0.09184	0.753719	Depleted
Diosgenin glucoside	32821.7	-0.634039	0.376795	-1.68271	0.0924304	0.753719	Depleted
Isoprene	620.807	0.532452	0.315559	1.68733	0.0915403	0.753719	Enriched
Norfuraneol	399.919	0.581389	0.345327	1.68359	0.0922614	0.753719	Enriched
Spirolucidine	13813.6	-0.301519	0.179272	-1.6819	0.0925874	0.753719	Depleted
Secologanoside	1221.14	0.622041	0.3711	1.67621	0.0936972	0.758801	Enriched
Misoprostol (free acid)	17540	-0.357188	0.21391	-1.6698	0.0949584	0.765051	Depleted
Malonylgenistin	13960.7	-0.6025	0.36148	-1.66676	0.0955622	0.765968	Depleted
Jervine	8073.66	0.755064	0.454911	1.65981	0.0969533	0.773153	Enriched
alantolactone	36917.8	-1.62948	0.99886	-1.63134	0.10282	0.776363	Depleted
Aloeresin D	2518.15	-0.308261	0.186641	-1.65162	0.0986118	0.776363	Depleted
Avermectin A1b	196.746	0.881696	0.536048	1.64481	0.100009	0.776363	Enriched
Dehydrodieugenol	12680.2	0.851768	0.521702	1.63267	0.102538	0.776363	Enriched
Deoxycoformycin	2278.47	1.67412	1.01784	1.64478	0.100015	0.776363	Enriched
Dihydrogranaticin	1475.05	-0.84461	0.517376	-1.63249	0.102577	0.776363	Depleted
Morroniside	22683.7	0.843971	0.515505	1.63717	0.101594	0.776363	Enriched
Polygalaxanthone III	4324.05	-0.461403	0.280893	-1.64263	0.10046	0.776363	Depleted
Thyrotropin releasing hormone	6007.37	0.649047	0.397096	1.63448	0.102157	0.776363	Enriched
Tubercidin	1976.07	-0.892517	0.54706	-1.63148	0.10279	0.776363	Depleted
Valrubicin	30052.2	-0.31304	0.189914	-1.64833	0.0992854	0.776363	Depleted
Collybial	4532.9	-1.16471	0.716447	-1.62567	0.10402	0.777913	Depleted
Kamebakaurin	2520.24	-1.61634	0.992887	-1.62792	0.103541	0.777913	Depleted
Decarbamoylsaxitoxin	768.089	-0.916842	0.565153	-1.62229	0.104741	0.779575	Depleted
Anamorelin	1695.59	-0.523902	0.3237	-1.61848	0.105559	0.779674	Depleted
Floribundoside	31437.2	0.58874	0.363963	1.61758	0.105752	0.779674	Enriched
Cephaeline	7975.03	1.00807	0.625225	1.61233	0.10689	0.782809	Enriched
Crocin	3392.67	0.243606	0.151434	1.60866	0.107691	0.782809	Enriched
Echinacoside	2331.24	-0.409665	0.255379	-1.60415	0.108682	0.782809	Depleted
Flocoumafen	2671.44	0.442879	0.275038	1.61025	0.107344	0.782809	Enriched
Rabelomycin	2390.44	0.448086	0.279312	1.60425	0.108658	0.782809	Enriched
Psychosine	31248	0.4536	0.284261	1.59572	0.110552	0.792628	Enriched
Paromamine	463.794	-0.635188	0.399736	-1.58902	0.112056	0.799744	Depleted
Oleandrin	253970	-0.441671	0.278399	-1.58647	0.112633	0.800206	Depleted
Zymosterol	2345.61	-0.565915	0.357544	-1.58278	0.113471	0.802512	Depleted
Mulberrin	1852.12	-0.405665	0.257047	-1.57818	0.114525	0.806316	Depleted
Rubusoside	6874.01	-0.737449	0.468432	-1.57429	0.11542	0.808973	Depleted
Bisdemethoxycurcumin	12523.1	-0.295321	0.188599	-1.56587	0.117379	0.809625	Depleted
Cetoniacytone A	171.798	0.563707	0.360198	1.56499	0.117585	0.809625	Enriched
Doxycycline	26682.2	0.81093	0.517521	1.56695	0.117126	0.809625	Enriched
Proclavaminic acid	28.8031	1.82595	1.16559	1.56654	0.117222	0.809625	Enriched
Coumarin	19158.8	-0.28537	0.185025	-1.54234	0.122992	0.817934	Depleted
Curcumin	5173.78	-0.340356	0.219997	-1.54709	0.121841	0.817934	Depleted
Dehydroascorbic acid	379.015	0.303626	0.195192	1.55553	0.119821	0.817934	Enriched
Desulfoglucotropeolin	53153.5	0.327508	0.21215	1.54376	0.122647	0.817934	Enriched
Kojic Acid	6232.21	0.700175	0.451622	1.55036	0.121056	0.817934	Enriched
Lignans	30776	-1.27463	0.827329	-1.54066	0.123399	0.817934	Depleted
Premithramycin A3'	6207.16	-0.260572	0.169176	-1.54024	0.123501	0.817934	Depleted
Pseudooxynicotine	1788.99	-0.468523	0.304006	-1.54116	0.123277	0.817934	Depleted
STICTIC ACID	272.617	0.761455	0.489574	1.55534	0.119864	0.817934	Enriched
Dehydrohistidyltryptophyldiketopiperazine	3625.52	-0.542489	0.353673	-1.53387	0.125061	0.824771	Depleted
Avermectin A1a aglycone	863.838	0.778414	0.509228	1.52861	0.12636	0.829835	Enriched
Aklavinone	2031.2	0.377256	0.256181	1.47261	0.140855	0.835245	Enriched
Artoindonesianin R	14897.9	-0.264501	0.181886	-1.45421	0.145887	0.835245	Depleted
Ascorbyl stearate	13436.9	-0.471569	0.318501	-1.48059	0.138716	0.835245	Depleted
Astragalin	110.742	2.02598	1.37084	1.47791	0.139431	0.835245	Enriched
Bancroftinone	19133.7	-0.457704	0.312022	-1.4669	0.142403	0.835245	Depleted
Baohuosu	6840.62	-0.299253	0.196694	-1.52141	0.128156	0.835245	Depleted
Betalamic acid	3389.39	0.678991	0.459718	1.47697	0.139683	0.835245	Enriched
Bilirubin beta-diglucuronide	13999	-0.303461	0.204156	-1.48642	0.137169	0.835245	Depleted
Catalpol	1485.86	-0.850745	0.569704	-1.49331	0.135356	0.835245	Depleted
Cefuroxime	1398.09	1.12097	0.756542	1.4817	0.13842	0.835245	Enriched
Cholic acid	1565.42	-1.86246	1.27152	-1.46475	0.142989	0.835245	Depleted
Cyclopassifloic acid C	6328.44	0.253057	0.16837	1.50298	0.132844	0.835245	Enriched
dADP	4044.82	0.565099	0.38646	1.46224	0.143675	0.835245	Enriched
Dimethylfraxetin	4495.02	-0.274249	0.182471	-1.50298	0.132845	0.835245	Depleted
Doxorubicin	5949.36	-0.404007	0.277612	-1.45529	0.145588	0.835245	Depleted
Ethosuximide	8893.64	-0.394219	0.264892	-1.48822	0.136692	0.835245	Depleted
Fexofenadine	2194.33	-1.0923	0.729063	-1.49823	0.134074	0.835245	Depleted
Haematoxylin	793.872	0.862244	0.586528	1.47008	0.141539	0.835245	Enriched
Harpagoside	1958.73	-0.60536	0.409117	-1.47967	0.13896	0.835245	Depleted
Lactulose	1033.89	0.577171	0.396602	1.45529	0.145589	0.835245	Enriched
Malonylapiin	831.62	1.37515	0.918349	1.49741	0.134287	0.835245	Enriched
Moracin A	13201.5	0.362519	0.245643	1.4758	0.139999	0.835245	Enriched
Norlinolenic acid	1962.73	0.681847	0.46401	1.46947	0.141707	0.835245	Enriched
Oleyl alcohol	4724.84	0.573356	0.37934	1.51146	0.130672	0.835245	Enriched
Parishin B	15560	0.728104	0.483564	1.5057	0.132144	0.835245	Enriched
Pennogenin 3-O-beta-chacotrioside	8382.19	0.470764	0.309514	1.52098	0.128265	0.835245	Enriched
Phenylpropanolamine	1483.45	0.625226	0.426694	1.46528	0.142845	0.835245	Enriched
Pioglitazone	2094.28	-0.334217	0.229115	-1.45873	0.144639	0.835245	Depleted
Propynoate	377.774	0.689366	0.465694	1.4803	0.138793	0.835245	Enriched
Proxyphylline	450.47	0.423234	0.27934	1.51512	0.129742	0.835245	Enriched
Riesling acetal	3890.51	0.232826	0.154522	1.50675	0.131875	0.835245	Enriched
Sinalbin	290.444	-0.773741	0.513278	-1.50745	0.131695	0.835245	Depleted
temazepam	35276.9	0.44625	0.305118	1.46255	0.143591	0.835245	Enriched
Threonate	610.83	-0.859165	0.585052	-1.46853	0.141962	0.835245	Depleted
Yadanziolide A	3249.55	0.374878	0.257619	1.45517	0.145624	0.835245	Enriched
Manninotriose	8817.85	-0.406596	0.280059	-1.45182	0.146551	0.835982	Depleted
Fujikinetin methyl ether	3313.03	-0.94042	0.650844	-1.44492	0.14848	0.840853	Depleted
Paeonolide	5858.99	-0.350506	0.242578	-1.44492	0.148481	0.840853	Depleted
Glucuronolactone	661.509	1.14445	0.793323	1.4426	0.149134	0.841503	Enriched
Dihydrobiopterin	645.884	0.57327	0.401065	1.42937	0.152898	0.85583	Enriched
Rutacridone	13294.1	0.408554	0.285906	1.42898	0.15301	0.85583	Enriched
Thujone	37.754	1.01597	0.711502	1.42792	0.153316	0.85583	Enriched
Alangiside	9420.39	-0.285246	0.200153	-1.42514	0.154116	0.857237	Depleted
Agarotetrol	607.659	-0.447192	0.315599	-1.41696	0.156494	0.85741	Depleted
Avermectin A1b aglycone	3712.77	-1.25499	0.89097	-1.40857	0.158963	0.85741	Depleted
Choline	374.28	-0.460823	0.324509	-1.42006	0.15559	0.85741	Depleted
cyclosativene	431.687	0.537872	0.380005	1.41543	0.156941	0.85741	Enriched
Dihydroprudomenin	63625.7	-1.08696	0.771452	-1.40898	0.15884	0.85741	Depleted
Gemcitabine	6963.92	-0.558732	0.394692	-1.41562	0.156888	0.85741	Depleted
Malonylglycitin	36.8458	-1.25086	0.889288	-1.40658	0.159552	0.85741	Depleted
Palmitic acid	8.8521	4.07153	2.88933	1.40916	0.158788	0.85741	Enriched
Rebaudioside A	509.148	0.764711	0.543772	1.40631	0.159633	0.85741	Enriched
Terpendole G	3902.19	1.44464	1.02227	1.41317	0.157606	0.85741	Enriched
AminoDHQ	512.882	0.766191	0.547188	1.40023	0.161443	0.858785	Enriched
Aquayamycin	1068.06	-0.866619	0.619049	-1.39992	0.161537	0.858785	Depleted
Sterol	2353.19	0.475127	0.338776	1.40248	0.160771	0.858785	Enriched
Geraniol	1636.95	0.407746	0.291874	1.39699	0.162416	0.860529	Enriched
Carboxynorspermidine	447.617	-0.797098	0.574798	-1.38675	0.165519	0.871066	Depleted
Isoplumbagin	1200.92	-0.734181	0.529005	-1.38785	0.165182	0.871066	Depleted
Bosentan	22116.1	-0.425456	0.307971	-1.38148	0.16713	0.872286	Depleted
Clinodiside A	24105.8	0.864796	0.627668	1.37779	0.168267	0.872286	Enriched
Hydroxyhydroquinone	146.177	0.699555	0.507711	1.37786	0.168246	0.872286	Enriched
Justisolin	10923.8	-0.292549	0.212297	-1.37802	0.168197	0.872286	Depleted
Vidarabine	99270.3	0.29866	0.216907	1.37691	0.168541	0.872286	Enriched
Rhapontigenin	1225.69	0.321006	0.233847	1.37272	0.16984	0.876106	Enriched
Astaxanthin	4758.84	-0.954822	0.700999	-1.36209	0.17317	0.876407	Depleted
Berbamine	39.9347	1.15368	0.850491	1.35649	0.174944	0.876407	Enriched
Carminomycin	1451.68	-0.692848	0.510053	-1.35839	0.174341	0.876407	Depleted
Isoliquiritin	1600.98	-0.429047	0.315745	-1.35884	0.174197	0.876407	Depleted
Neoliquiritin	1418.24	1.32462	0.97651	1.35648	0.174945	0.876407	Enriched
Periplocin	675.711	0.334715	0.244578	1.36854	0.171143	0.876407	Enriched
Piceid	11225.3	0.454004	0.332345	1.36606	0.17192	0.876407	Enriched
Sucrose 6-phosphate	1781.12	-1.40223	1.02996	-1.36145	0.173372	0.876407	Depleted
Verbenalin	6897.76	-0.378433	0.277014	-1.36611	0.171903	0.876407	Depleted
CAY10603	3302.11	0.182554	0.136572	1.33669	0.181325	0.876575	Enriched
Eupatorin	74.3232	-1.60819	1.21191	-1.32699	0.184513	0.876575	Depleted
Harpagide	18346.7	-0.30739	0.231106	-1.33008	0.183492	0.876575	Depleted
Loganate	18663	-0.492476	0.368802	-1.33534	0.181765	0.876575	Depleted
Longicamphenylone	350.936	0.825815	0.620575	1.33073	0.183279	0.876575	Enriched
Loratadine	1117.45	-0.362002	0.269456	-1.34346	0.179125	0.876575	Depleted
Lotaustralin	536.328	0.437498	0.325759	1.34301	0.179269	0.876575	Enriched
Melittoside	2541.41	-0.654747	0.489809	-1.33674	0.181308	0.876575	Depleted
Neoeriocitrin	27903.8	0.365969	0.275721	1.32732	0.184404	0.876575	Enriched
Neouralenol	7567.34	-0.315653	0.236241	-1.33615	0.1815	0.876575	Depleted
Pectolinarin	8300.29	-0.727517	0.541816	-1.34274	0.179357	0.876575	Depleted
Phorbol	1508.15	-0.415071	0.308343	-1.34613	0.178259	0.876575	Depleted
Phytosphingosine	1402.8	0.425531	0.319307	1.33267	0.182641	0.876575	Enriched
Premithramycin A3	9888.7	-0.352934	0.26185	-1.34785	0.177706	0.876575	Depleted
Strictosamide	1182.67	0.70673	0.525468	1.34495	0.17864	0.876575	Enriched
Thiourocanic acid	3302.5	-0.537072	0.402463	-1.33446	0.182052	0.876575	Depleted
Vinblastine	146.862	-0.504743	0.374798	-1.34671	0.178075	0.876575	Depleted
Eicosapentaenoic Acid	6422.97	-0.429404	0.326059	-1.31695	0.187856	0.887066	Depleted
Isovitexin	22663.9	0.815322	0.619074	1.317	0.187838	0.887066	Enriched
D-Fructose 6-phosphate	666.008	0.427987	0.326785	1.30969	0.190301	0.888997	Enriched
Gluconolactone	776.881	-0.493859	0.377768	-1.30731	0.191109	0.888997	Depleted
Hypoxanthine	2328.8	0.35685	0.272438	1.30984	0.19025	0.888997	Enriched
Isoscopoletin	965.58	0.384857	0.294385	1.30733	0.191102	0.888997	Enriched
Neurosporaxanthin	75836	-0.271699	0.206854	-1.31348	0.18902	0.888997	Depleted
Cromolyn	4384.5	-0.97577	0.747761	-1.30492	0.191919	0.890119	Depleted
Hydroxymethylphosphonate	22343.5	0.473579	0.363411	1.30315	0.192523	0.890277	Enriched
Androsin	1414.87	-0.267713	0.205864	-1.30043	0.193453	0.891937	Depleted
Caffeic acid	33718	0.783819	0.606404	1.29257	0.19616	0.90176	Enriched
Catechol	43.2202	0.611145	0.473677	1.29021	0.196977	0.902858	Enriched
Pseudolaric acid A-O-beta-D-glucopyranoside	66.6306	0.802657	0.623726	1.28687	0.198139	0.902943	Enriched
Wogonin	95814.6	0.734058	0.570435	1.28684	0.198151	0.902943	Enriched
Cathasterone	14262.9	0.320979	0.250494	1.28138	0.200059	0.90469	Enriched
Curcumenol	8868.09	0.305206	0.239082	1.27657	0.201753	0.90469	Enriched
Deoxynogalonate	31192.8	-0.989839	0.777393	-1.27328	0.202918	0.90469	Depleted
Dipotassium glycyrrhizinate	6821.19	-0.405794	0.320399	-1.26653	0.205324	0.90469	Depleted
Folate	251.077	0.924824	0.730259	1.26643	0.205358	0.90469	Enriched
Idebenone	1339.96	0.304377	0.23819	1.27787	0.201294	0.90469	Enriched
Itaconate	275.536	-0.359227	0.284091	-1.26448	0.206059	0.90469	Depleted
Maleamate	4032.78	-0.262799	0.206593	-1.27206	0.203352	0.90469	Depleted
Nodakenin	9316.88	-0.418796	0.326935	-1.28098	0.200202	0.90469	Depleted
Olivetol	132.364	-0.666885	0.526015	-1.26781	0.204867	0.90469	Depleted
Proline betaine	1121.13	-0.413195	0.326749	-1.26456	0.206028	0.90469	Depleted
Tenuifoliside B	26975.5	-0.213461	0.168121	-1.26968	0.204198	0.90469	Depleted
Triethanolamine	37.6525	0.770569	0.60818	1.26701	0.205152	0.90469	Enriched
Cytosine	265.769	-0.296432	0.235702	-1.25766	0.208515	0.91036	Depleted
Miraxanthin-V	1492.25	-0.269247	0.214044	-1.25791	0.208426	0.91036	Depleted
Pantothenic Acid	5666.87	-0.519257	0.413739	-1.25503	0.209466	0.911965	Depleted
Hexadecanedioate	5713.28	-0.313927	0.252382	-1.24385	0.213553	0.919628	Depleted
Mupirocin	613.681	-0.534192	0.42949	-1.24378	0.21358	0.919628	Depleted
Phenylmalonic acid	3459.7	0.412648	0.331349	1.24536	0.213001	0.919628	Enriched
Shanzhiside methyl ester	190.916	-0.942864	0.755774	-1.24755	0.212197	0.919628	Depleted
Artonin R	26450.7	-0.285637	0.233841	-1.2215	0.221896	0.932323	Depleted
Bacampicillin	97.3079	-0.823915	0.672917	-1.22439	0.220804	0.932323	Depleted
Benzaldehyde	1496.35	0.802793	0.650811	1.23353	0.217379	0.932323	Enriched
Jasmine lactone	132.363	1.00043	0.818912	1.22165	0.221839	0.932323	Enriched
Lisinopril	563.814	-0.335152	0.273951	-1.2234	0.221178	0.932323	Depleted
Maleamic acid	2.58077	4.7975	3.92388	1.22264	0.221464	0.932323	Enriched
Norsolorinic acid	11978.7	-0.247247	0.202124	-1.22325	0.221236	0.932323	Depleted
Protoviolaceinic acid	573.483	-0.461395	0.374829	-1.23095	0.218343	0.932323	Depleted
Quinol glucuronide	25133.5	0.542226	0.442319	1.22587	0.220248	0.932323	Enriched
Maltotriose	66283.8	-0.364739	0.299845	-1.21642	0.223824	0.9379	Depleted
Naphthoherniarin	36212.6	-0.496933	0.409569	-1.21331	0.225012	0.940358	Depleted
Ajugol	2209.96	-0.264941	0.220694	-1.20049	0.22995	0.953349	Depleted
Oxytetracycline	6755.45	0.444849	0.370396	1.20101	0.229748	0.953349	Enriched
Pongapin	1829.85	0.446896	0.371362	1.2034	0.228823	0.953349	Enriched
Chikusetsusaponin Iva	2020.9	1.19564	1.00558	1.189	0.234439	0.96458	Enriched
Gemfibrozil	38.1199	-1.32501	1.11454	-1.18885	0.234499	0.96458	Depleted
Monocrotaline	93.0621	-0.767393	0.645509	-1.18882	0.234511	0.96458	Depleted
Dichotosin	165.761	1.20617	1.01664	1.18643	0.235454	0.965919	Enriched
Epithienamycin F	110465	0.29377	0.248266	1.18329	0.236696	0.965942	Enriched
ferulic acid	15233.8	0.629658	0.531959	1.18366	0.236548	0.965942	Enriched
Gentiopicroside	23613.2	0.269007	0.228153	1.17906	0.238373	0.970253	Enriched
Aurachin B	46.8154	1.23216	1.0491	1.1745	0.240196	0.971954	Enriched
Bevirimat	777.306	0.653635	0.565979	1.15487	0.248142	0.971954	Enriched
Biocytin	209.451	-0.391663	0.339769	-1.15274	0.249019	0.971954	Depleted
Cannabigerolate	255.828	-0.471165	0.408396	-1.1537	0.248625	0.971954	Depleted
Carboxyatractyloside tripotassium salt	27531.1	0.317953	0.272323	1.16756	0.242984	0.971954	Enriched
Chenodeoxycholoyl-CoA	38554	-0.271911	0.235431	-1.15495	0.248111	0.971954	Depleted
Coumaryl acetate	193.34	-0.892515	0.7744	-1.15253	0.249105	0.971954	Depleted
Cyclohexylsulfamate	1037.6	0.478665	0.412225	1.16117	0.245572	0.971954	Enriched
Guaifenesin	2475.61	-0.218321	0.185607	-1.17625	0.239494	0.971954	Depleted
Hispidin	424.3	0.573258	0.495074	1.15792	0.246895	0.971954	Enriched
Koparin	15236.5	0.717431	0.618635	1.1597	0.246171	0.971954	Enriched
Neoxanthin	19511.3	-0.556118	0.479055	-1.16086	0.245697	0.971954	Depleted
Sesamin	10099.8	-0.386673	0.332806	-1.16186	0.245294	0.971954	Depleted
Stizolobinate	277.493	-0.520506	0.445449	-1.1685	0.242605	0.971954	Depleted
Tabtoxinine-delta-lactam	2346.81	-0.516605	0.445226	-1.16032	0.245918	0.971954	Depleted
Terpendole K	3517.59	0.39501	0.341343	1.15722	0.247182	0.971954	Enriched
Versiconol	1898.05	1.01934	0.884923	1.1519	0.249363	0.971954	Enriched
Aconitic acid	1910.57	0.264046	0.243292	1.0853	0.277788	0.983001	Enriched
Amarogentin	6158.87	-0.246905	0.236225	-1.04521	0.295926	0.983001	Depleted
Aminoimidazole ribotide	132.25	-0.667971	0.621624	-1.07456	0.282573	0.983001	Depleted
Aphidicolin	12291.9	-0.340245	0.317767	-1.07074	0.284287	0.983001	Depleted
Artemisiatriene	212.253	0.30564	0.271175	1.1271	0.259701	0.983001	Enriched
Atorvastatin	57.5867	-0.736097	0.682374	-1.07873	0.280708	0.983001	Depleted
Aucubin	131096	0.737197	0.69381	1.06253	0.287993	0.983001	Enriched
BENFOTIAMINE	509.358	-0.369169	0.329114	-1.12171	0.261988	0.983001	Depleted
Benzene	1060.11	0.365148	0.330997	1.10317	0.269951	0.983001	Enriched
Cannabichromene	1578.78	-1.24561	1.1134	-1.11875	0.263249	0.983001	Depleted
carbenicillin	2164.66	-0.566173	0.505318	-1.12043	0.26253	0.983001	Depleted
Carindone	10233.5	-0.884808	0.839906	-1.05346	0.29213	0.983001	Depleted
Cedryl acetate	17582.3	0.364532	0.34457	1.05793	0.290085	0.983001	Enriched
Chrysin-7-O-glucuronide	602.738	-0.449358	0.400996	-1.12061	0.262456	0.983001	Depleted
Cimifugin	97.5768	0.615492	0.55131	1.11642	0.264244	0.983001	Enriched
Cinnamaldehyde	2595.85	-0.170543	0.152374	-1.11924	0.263036	0.983001	Depleted
Clavaminic acid	114.224	-1.76983	1.60969	-1.09948	0.271558	0.983001	Depleted
Coniferin	6098.9	-0.315889	0.290887	-1.08595	0.277501	0.983001	Depleted
Coproporphyrin II	49.9832	-1.64242	1.48938	-1.10276	0.270134	0.983001	Depleted
Corchorifatty acid D	11269.3	-0.311966	0.298466	-1.04523	0.295917	0.983001	Depleted
Cyanidin	4077.34	0.438964	0.389555	1.12684	0.259812	0.983001	Enriched
Cystophorene	1029.73	0.575636	0.526713	1.09288	0.274445	0.983001	Enriched
Desmosterol	14289.7	-0.556597	0.496897	-1.12015	0.262651	0.983001	Depleted
Dexamethasone	260.756	1.09734	1.03951	1.05564	0.291135	0.983001	Enriched
Dihydrojasmone	7081.62	0.373733	0.342183	1.0922	0.274744	0.983001	Enriched
Disuccinimidyl Suberate	428.257	-0.305768	0.281731	-1.08532	0.277781	0.983001	Depleted
Enprofylline	7059.09	-2.34274	2.16604	-1.08158	0.27944	0.983001	Depleted
Epidermin	1562.72	0.204879	0.184288	1.11173	0.266254	0.983001	Enriched
Garbanzol	408.354	0.934664	0.891236	1.04873	0.294304	0.983001	Enriched
Genipin	1445.72	0.24959	0.237038	1.05295	0.292363	0.983001	Enriched
Glutathionylspermidine	1.94909	-4.4121	3.92972	-1.12275	0.261542	0.983001	Depleted
Glycyrin	20040.2	-0.166656	0.152767	-1.09092	0.275309	0.983001	Depleted
Gravolenic acid	11340.1	-0.157771	0.140861	-1.12004	0.262696	0.983001	Depleted
Hexahomomethionine	1.78721	-4.28329	3.93185	-1.08938	0.275985	0.983001	Depleted
Homoveratric acid	4290.56	-0.198436	0.174142	-1.13951	0.254492	0.983001	Depleted
Hycanthone	57.3462	-1.54545	1.42262	-1.08634	0.27733	0.983001	Depleted
Hypocrellin A	14209	0.364669	0.346581	1.05219	0.292712	0.983001	Enriched
Isoamyl cinnamate	962.101	-1.17003	1.09662	-1.06694	0.285999	0.983001	Depleted
Isoavocadienofuran	1074.97	0.287654	0.259902	1.10678	0.268389	0.983001	Enriched
Isomucronulatol	3810.9	-0.56689	0.526952	-1.07579	0.282021	0.983001	Depleted
Loganic acid	1152.1	0.414258	0.384655	1.07696	0.281499	0.983001	Enriched
Luteolin	4099.77	-0.900232	0.840037	-1.07166	0.283874	0.983001	Depleted
Miglitol	3741.18	0.157582	0.142988	1.10206	0.270433	0.983001	Enriched
Muramic acid	385.747	-0.574667	0.521946	-1.10101	0.270892	0.983001	Depleted
Nostoxanthin	91022.6	0.237311	0.223653	1.06107	0.28866	0.983001	Enriched
Oxyphencyclimine	7753.35	0.228325	0.206162	1.1075	0.268077	0.983001	Enriched
Pentadecanoic Acid	5306.01	0.331827	0.314662	1.05455	0.291631	0.983001	Enriched
Pentobarbital	231.818	1.02954	0.947343	1.08677	0.277139	0.983001	Enriched
Phenylacetylglutamine	1.81065	-4.30541	3.93147	-1.09511	0.273467	0.983001	Depleted
Phenylpropanoate	43.5338	1.37483	1.24482	1.10444	0.269404	0.983001	Enriched
Pterin	3652.57	-0.162838	0.155104	-1.04986	0.293781	0.983001	Depleted
Quinate	693.452	0.345416	0.321572	1.07415	0.282756	0.983001	Enriched
Raffinose	2545.68	0.224019	0.19658	1.13958	0.254461	0.983001	Enriched
Ricinoleic acid	7582.78	0.425343	0.393662	1.08048	0.279929	0.983001	Enriched
Rocagloic acid	6253.98	-0.315352	0.294613	-1.07039	0.284443	0.983001	Depleted
Rutaevin	5633.99	-0.190248	0.177169	-1.07382	0.282902	0.983001	Depleted
Rutin	299.981	-0.865981	0.819506	-1.05671	0.290643	0.983001	Depleted
Sophoracarpan B	7499.92	0.211605	0.199667	1.05979	0.289242	0.983001	Enriched
Spinosin	1746.07	-0.458851	0.43851	-1.04639	0.295383	0.983001	Depleted
Streptonigrin	364.679	-0.601026	0.549894	-1.09299	0.2744	0.983001	Depleted
Tenuifoliside C	4392.8	-0.469458	0.449426	-1.04457	0.296221	0.983001	Depleted
Tetrahydrobiopterin	260.933	0.749746	0.71068	1.05497	0.29144	0.983001	Enriched
Theaflavin	336.004	-0.39751	0.352908	-1.12639	0.260002	0.983001	Depleted
Topotecan	19729	0.322327	0.29828	1.08062	0.279866	0.983001	Enriched
Trifolian	1.63875	-4.16177	3.93405	-1.05788	0.290108	0.983001	Depleted
Trigoforin	6779.15	0.347916	0.309491	1.12415	0.260948	0.983001	Enriched
Trihomomethionine	1058.56	-0.416447	0.392644	-1.06062	0.288861	0.983001	Depleted
Trioxilin A3	16.3383	2.53893	2.34011	1.08496	0.277939	0.983001	Enriched
yibeinoside A	4896.38	0.673769	0.61618	1.09346	0.274192	0.983001	Enriched
Yuccaol A	3467.62	-0.550278	0.498489	-1.10389	0.26964	0.983001	Depleted
Abscisic acid	724.081	0.185669	0.180417	1.02911	0.303427	0.986845	Enriched
Benzenebutanoic acid	330.338	0.370897	0.357066	1.03873	0.298929	0.986845	Enriched
Benzoylpaeoniflorin	65832.8	0.361021	0.350545	1.02988	0.303064	0.986845	Enriched
Caffeate	3365.09	0.641026	0.619559	1.03465	0.300832	0.986845	Enriched
Clovin	6189.13	0.287821	0.279964	1.02806	0.303921	0.986845	Enriched
Deguelin(-)	9400.58	0.268843	0.261723	1.0272	0.304325	0.986845	Enriched
Dehypoxanthine futalosine	428.502	0.291475	0.281796	1.03435	0.300973	0.986845	Enriched
Dihydroechinofuran	7708.68	0.469844	0.454295	1.03423	0.30103	0.986845	Enriched
Marrubiin	1419.56	0.335327	0.32452	1.0333	0.301462	0.986845	Enriched
Salvigenin	1009.11	-0.390737	0.377914	-1.03393	0.301169	0.986845	Depleted
Styrene	14160.6	-0.486888	0.473019	-1.02932	0.303329	0.986845	Depleted
Cyanin	1846.89	0.195475	0.191359	1.02151	0.307011	0.989135	Enriched
Cycloserine	130695	-0.177466	0.173903	-1.02049	0.307498	0.989135	Depleted
Glucoiberverin	82.375	1.6427	1.61415	1.01768	0.308828	0.989135	Enriched
Heptadecanoic acid	13070.4	0.78738	0.771842	1.02013	0.307666	0.989135	Enriched
Liquiritigenin	531.623	-0.579462	0.569047	-1.0183	0.308534	0.989135	Depleted
Premithramycin B	392.858	0.484238	0.475244	1.01893	0.308239	0.989135	Enriched
Digitoxin	7166.31	-0.41638	0.411362	-1.0122	0.311443	0.989992	Depleted
Salbostatin	3648.91	-0.226142	0.223502	-1.01181	0.311629	0.989992	Depleted
Vicine	827.18	0.734404	0.723978	1.0144	0.310392	0.989992	Enriched
Volicitin	1.4568	-3.99271	3.93743	-1.01404	0.310564	0.989992	Depleted
Avermectin B1a monosaccharide	34.8705	0.704523	0.699575	1.00707	0.3139	0.995049	Enriched
Dihydrolipoate	1369.36	0.993381	0.987617	1.00584	0.314494	0.995049	Enriched
Lovastatin acid	10814.2	-0.23271	0.231719	-1.00427	0.315246	0.995414	Depleted
Eurycomanone	5665.6	-0.322404	0.322291	-1.00035	0.317142	0.99755	Depleted
Staphyloferrin A	985.26	-0.669244	0.66909	-1.00023	0.317199	0.99755	Depleted
Abscisate	1639.97	-0.0832857	0.908307	-0.0916933	0.926942	0.997749	Depleted
Abscisic acid glucose ester	532.318	0.584348	0.872304	0.66989	0.502928	0.997749	Enriched
Abscisic aldehyde	13227	-0.225502	0.355529	-0.634271	0.525904	0.997749	Depleted
Abu-HoPhe-OH	2064.34	0.326825	0.461676	0.707908	0.479002	0.997749	Enriched
Abyssinoflavanone IV	2202.92	0.171502	0.292688	0.585954	0.557906	0.997749	Enriched
Acacetin	716.838	-0.512495	0.906787	-0.565177	0.571953	0.997749	Depleted
Acadesine (Drug)	3482.6	-0.0415143	0.496763	-0.0835696	0.933399	0.997749	Depleted
Acarbose	3431.4	-0.00398571	0.248557	-0.0160354	0.987206	0.997749	Depleted
Acarbose 7IV-phosphate	19241.2	-0.212672	0.247536	-0.859157	0.390254	0.997749	Depleted
Acetate	179.976	-0.0873804	0.283703	-0.307999	0.758083	0.997749	Depleted
Acetoin	24567.8	0.0734662	0.210427	0.34913	0.726992	0.997749	Enriched
Acinospesigenin A	415420	0.120982	0.222468	0.543819	0.586566	0.997749	Enriched
Aclacinomycin N	4644.79	0.0769097	0.141323	0.544212	0.586296	0.997749	Enriched
Aclacinomycin S	6228.93	-0.0344972	0.3541	-0.0974221	0.922391	0.997749	Depleted
Aclacinomycin T	2187.91	-0.21566	0.369856	-0.583092	0.559832	0.997749	Depleted
Aclacinomycin Y	1126.42	-0.00700487	0.680941	-0.010287	0.991792	0.997749	Depleted
ACRL Toxin II	47.6996	0.387459	0.800653	0.483929	0.628436	0.997749	Enriched
Acronycine	215.159	-0.234575	0.3829	-0.612627	0.540123	0.997749	Depleted
Actinorhodin	1312.31	0.163791	0.353456	0.463399	0.643078	0.997749	Enriched
Adenosine 3',5'-cyclic phosphate (cAMP)	1749.16	0.10407	0.175412	0.593289	0.552988	0.997749	Enriched
Adhumulinic acid	933.406	-0.100416	0.567427	-0.176967	0.859535	0.997749	Depleted
Adifoline	3424.24	-0.318803	0.481698	-0.661831	0.508079	0.997749	Depleted
Adipate semialdehyde	3484.3	-0.0257729	0.517116	-0.0498396	0.96025	0.997749	Depleted
Adonixanthin	34616.5	0.28872	0.328838	0.878001	0.379943	0.997749	Enriched
ADP	901.224	0.201741	0.274233	0.735658	0.461939	0.997749	Enriched
Adrenic acid	60907.7	0.0615342	0.188315	0.326762	0.743848	0.997749	Enriched
Adynerin	27363.2	-0.198345	0.385051	-0.515114	0.606473	0.997749	Depleted
Aerobactin	7673.3	0.116026	0.439925	0.263739	0.791981	0.997749	Enriched
AESCULIN	569.014	-0.0686366	0.555634	-0.123528	0.901689	0.997749	Depleted
Aflatoxin ExB2	930.674	-0.082225	0.215793	-0.381036	0.703176	0.997749	Depleted
Aflatrem	1386.03	0.0919705	0.367693	0.250129	0.802488	0.997749	Enriched
Afzelechin	168.769	-0.152635	0.616513	-0.247578	0.804461	0.997749	Depleted
Afzelin	2046.51	-0.165822	0.348544	-0.475757	0.634248	0.997749	Depleted
Agehoustin C	17069.4	0.0625927	0.252163	0.248223	0.803962	0.997749	Enriched
Agnuside	6675.46	0.423478	0.486179	0.871033	0.383736	0.997749	Enriched
Agroclavine	15649.7	-0.60314	1.08231	-0.557272	0.577342	0.997749	Depleted
AIDS031406	240.899	0.0759208	0.221728	0.342404	0.732047	0.997749	Enriched
Ailanthone	11892.6	0.532312	0.53798	0.989464	0.322436	0.997749	Enriched
Ajmaline	27234.2	0.0479737	0.195138	0.245846	0.805802	0.997749	Enriched
Aklaviketone	234.489	-0.851327	1.04258	-0.816561	0.414179	0.997749	Depleted
Albiflorin	13532.6	-0.210715	0.465851	-0.452322	0.651037	0.997749	Depleted
Albireodelphin	84748.8	0.0196335	0.959392	0.0204645	0.983673	0.997749	Enriched
Aldotetraouronic acid	4176.72	-0.0829708	0.237689	-0.349072	0.727035	0.997749	Depleted
Allomaltol	9479.56	-0.101323	0.205277	-0.493592	0.621594	0.997749	Depleted
Aloesin	150.564	1.01637	1.31132	0.775073	0.438296	0.997749	Enriched
Alpinetin	403.937	0.0587528	0.498423	0.117877	0.906165	0.997749	Enriched
ALPINETIN METHYL ETHER	855.429	0.244416	0.337542	0.724104	0.469002	0.997749	Enriched
Alstonine	17.6988	-1.2602	1.8023	-0.699217	0.484416	0.997749	Depleted
Alternariol	1940.71	-0.0545523	0.271605	-0.200852	0.840815	0.997749	Depleted
Alysifolinone	1588.11	0.169355	0.203708	0.831361	0.40577	0.997749	Enriched
Amaranthin	88428.9	-0.0186302	0.834786	-0.0223174	0.982195	0.997749	Depleted
Ambanol	19167.4	-0.150632	0.492469	-0.305872	0.759702	0.997749	Depleted
Aminoacetone	7.97436	-0.640932	1.00771	-0.636027	0.524759	0.997749	Depleted
Aminopterin	12384	-0.00074066	0.17913	-0.00413477	0.996701	0.997749	Depleted
Amlodipine	1372.22	-0.00128938	0.22773	-0.00566187	0.995483	0.997749	Depleted
Amoxicillin	8149.55	0.0733433	0.234795	0.312371	0.754759	0.997749	Enriched
Amygdalin	9144.49	-0.0935947	0.301996	-0.30992	0.756622	0.997749	Depleted
Amyl salicylate	436.346	0.0791433	0.271709	0.29128	0.770837	0.997749	Enriched
Anabasine	7283.28	0.306436	0.651031	0.470693	0.63786	0.997749	Enriched
Anastatin B	3972.53	0.00572967	0.26076	0.021973	0.98247	0.997749	Enriched
Anatalline	497171	0.0584123	0.20665	0.282663	0.777435	0.997749	Enriched
Androsta-1,4-diene-3,17-dione	501.742	0.183143	0.622295	0.294302	0.768527	0.997749	Enriched
Anemarrhenasaponin I	353.442	0.326546	0.63133	0.517235	0.604992	0.997749	Enriched
Angelicain	10752.1	0.365241	0.496095	0.736232	0.46159	0.997749	Enriched
Angoroside C	20741.7	-0.109571	0.210099	-0.521522	0.602003	0.997749	Depleted
ANHYDROBRAZILIC ACID	4176.18	-0.038707	0.303724	-0.127441	0.898591	0.997749	Depleted
Anhydropisatin	582.434	0.389106	1.44866	0.268597	0.78824	0.997749	Enriched
Anhydrorhodovibrin	129999	0.897399	1.30959	0.685252	0.493185	0.997749	Enriched
Anhydrotetracycline	12681.9	-0.165914	0.185748	-0.893219	0.37174	0.997749	Depleted
Anisole	177.133	-0.38806	0.426919	-0.908979	0.363361	0.997749	Depleted
Ankorine	5.07557	-1.42917	2.31728	-0.616745	0.537403	0.997749	Depleted
Annoglabasin C	13927	-0.220907	0.396293	-0.557433	0.577232	0.997749	Depleted
Anofinic acid	30107.9	-0.0425007	0.213891	-0.198703	0.842495	0.997749	Depleted
Ansamitocin P-3	7832.95	0.0171033	0.361388	0.0473266	0.962253	0.997749	Enriched
Ansamitocinoside P-3	5083.9	0.0259329	0.253468	0.102312	0.918509	0.997749	Enriched
Antiarol	6.7711	-0.264049	1.10664	-0.238605	0.811412	0.997749	Depleted
Antibiotic G-418	10725.4	-0.3439	0.381719	-0.900924	0.367629	0.997749	Depleted
Antibiotic JI-20A	3410.15	0.133467	0.300797	0.443712	0.657251	0.997749	Enriched
Antibiotic JI-20B	19496.3	-0.0631121	0.172262	-0.366372	0.714087	0.997749	Depleted
Apiforol	79.5354	0.11516	0.864339	0.133235	0.894008	0.997749	Enriched
Apigenin	6219.62	0.590293	0.623246	0.947127	0.343574	0.997749	Enriched
Apiin	33129.6	0.00344279	0.484454	0.00710653	0.99433	0.997749	Enriched
Apiopaeonoside	1515.23	-0.545487	0.566267	-0.963303	0.335395	0.997749	Depleted
Aplotaxene	1456.18	-0.226494	0.370967	-0.610551	0.541497	0.997749	Depleted
Arabsin	1407.45	-0.0576766	0.321211	-0.17956	0.857498	0.997749	Depleted
Arachidic acid	13183.7	0.0483089	0.419839	0.115065	0.908393	0.997749	Enriched
Arachidonoyl amine	3208.33	0.269264	0.360927	0.746034	0.455647	0.997749	Enriched
Arachidonoyl Serinol	0.988908	2.19209	3.95999	0.553559	0.579881	0.997749	Enriched
Arachidonyl-CoA	1854.13	0.0363496	0.291301	0.124784	0.900695	0.997749	Enriched
Araloside A	216.97	-0.121975	1.84934	-0.0659561	0.947413	0.997749	Depleted
Aristolindiquinone	6676.66	0.0866778	0.165108	0.524976	0.5996	0.997749	Enriched
Aristololactam I	454.303	0.0068996	0.298925	0.0230814	0.981585	0.997749	Enriched
Armillaripin	1.24726e+06	-0.0443529	0.171229	-0.259027	0.795615	0.997749	Depleted
Arteglasin A	1230.78	-0.560873	0.732106	-0.766109	0.443611	0.997749	Depleted
Artocarpetin B	6587.37	0.139024	0.293404	0.473832	0.63562	0.997749	Enriched
Artonin L	1221.02	-0.0161618	0.345622	-0.0467614	0.962703	0.997749	Depleted
Ascladiol	3186.71	0.0296951	0.263134	0.112852	0.910148	0.997749	Enriched
Ascorbate	203020	-0.020317	0.186248	-0.109086	0.913135	0.997749	Depleted
Ascorbic acid 6-palmitate	1395.75	0.0732957	0.323121	0.226837	0.820551	0.997749	Enriched
Ascorbyl Palmitate	8308.11	-0.398598	0.456386	-0.873378	0.382457	0.997749	Depleted
Asplenetin	3408.28	0.0220499	0.265346	0.0830987	0.933773	0.997749	Enriched
Asp-Phe methyl ester	2650.45	0.0730311	0.333865	0.218745	0.826849	0.997749	Enriched
Astragaloside II	16139.4	-0.0258864	0.227199	-0.113937	0.909287	0.997749	Depleted
Astringin	4321.02	0.344423	0.356866	0.965132	0.334479	0.997749	Enriched
Atractylodin	1041.52	0.341708	0.42045	0.812719	0.416379	0.997749	Enriched
Atraric acid	37408.8	0.245301	0.282888	0.86713	0.385871	0.997749	Enriched
Auramycinone	4369.13	0.0250281	0.172731	0.144896	0.884793	0.997749	Enriched
Aurantio-obtusin ?1?7?1?7-D-glucoside	3493.14	-0.306726	0.479952	-0.639076	0.522773	0.997749	Depleted
Auraviketone	4233.86	-0.0196335	0.906721	-0.0216533	0.982724	0.997749	Depleted
Avermectin A1b monosaccharide	48.4014	1.0269	1.46604	0.700461	0.48364	0.997749	Enriched
Avermectin B1a	577.415	0.411935	0.443108	0.92965	0.352552	0.997749	Enriched
Avermectin B1b	199.804	-0.413541	0.463352	-0.892498	0.372126	0.997749	Depleted
Avermectin B1b aglycone	12374.2	-0.0980038	0.166519	-0.588545	0.556167	0.997749	Depleted
Avermitilol	480.502	-0.263706	0.538321	-0.489868	0.624227	0.997749	Depleted
Azacitidine	7850.2	-0.0152716	0.231766	-0.0658922	0.947464	0.997749	Depleted
Azelaic acid	9086.24	-0.146921	0.278748	-0.527076	0.598141	0.997749	Depleted
Baccatin III	4155.07	0.102069	0.485522	0.210226	0.833491	0.997749	Enriched
Bacopaside I	57.6786	0.38261	1.01531	0.376842	0.706291	0.997749	Enriched
Bacteriopheophytin	1.52005e+06	0.141227	0.518553	0.272348	0.785354	0.997749	Enriched
Baicalein	4887.2	0.32006	0.375654	0.852008	0.39421	0.997749	Enriched
Baicalin methyl ester	1647.23	-0.0918332	0.361632	-0.253941	0.799541	0.997749	Depleted
Baldrinal	1113.46	-0.0470369	0.214797	-0.218983	0.826664	0.997749	Depleted
Baohuoside I	518.592	0.195648	0.400077	0.489027	0.624822	0.997749	Enriched
Barlerin	7326.68	-0.207437	0.369276	-0.561741	0.574293	0.997749	Depleted
Batatasin I	2870.93	0.123291	0.380059	0.324401	0.745634	0.997749	Enriched
Batyl Alcohol	7271.01	-0.318735	0.392929	-0.811178	0.417264	0.997749	Depleted
BENZALKONIUM	10009.9	0.072297	0.425822	0.169782	0.865182	0.997749	Enriched
Benzoate	39.5581	0.224328	1.00582	0.22303	0.823512	0.997749	Enriched
Benzofuran	4564.05	0.109092	0.260298	0.419106	0.675139	0.997749	Enriched
Benzoyl-CoA	1782.6	0.238598	0.560535	0.42566	0.670355	0.997749	Enriched
Benzoyloxypeoniflorin	5136.24	-0.233082	0.413651	-0.563474	0.573112	0.997749	Depleted
Benzylsuccinate	9888.48	-0.178111	0.193369	-0.921094	0.357001	0.997749	Depleted
Benzylsuccinyl-CoA	683.933	0.100543	0.362201	0.277589	0.781328	0.997749	Enriched
Berberine	976.253	-0.380075	1.2625	-0.30105	0.763377	0.997749	Depleted
Bergapten	331.512	0.079801	0.361147	0.220965	0.825119	0.997749	Enriched
Bergenin	818.855	0.0115103	0.245902	0.0468083	0.962666	0.997749	Enriched
Bestatin	16.1931	-0.11609	0.816282	-0.142218	0.886908	0.997749	Depleted
Betanidin	4384.04	-0.168549	0.489312	-0.344461	0.730499	0.997749	Depleted
Betavulgarin xyloside	9500.2	0.0430742	0.277334	0.155315	0.876573	0.997749	Enriched
Biliverdin	515.164	0.216537	1.02883	0.210468	0.833302	0.997749	Enriched
Biliverdin-IX-beta	817.495	0.147039	0.862024	0.170574	0.864559	0.997749	Enriched
Bilobetin	9667.37	0.21612	0.570188	0.379033	0.704664	0.997749	Enriched
Biochanin A-beta-D-glucoside	463.442	0.119815	0.854246	0.140258	0.888456	0.997749	Enriched
Biopterin	3511.01	0.179392	0.264915	0.677168	0.4983	0.997749	Enriched
Biotin	1220.22	0.103593	0.230379	0.449664	0.652953	0.997749	Enriched
Biotin sulfoxide	338.845	0.0763013	0.252104	0.302659	0.76215	0.997749	Enriched
Bisbynin	114.288	0.0424003	0.883068	0.0480147	0.961705	0.997749	Enriched
Bisindolylmaleimide I	2022.05	0.24753	0.347975	0.711343	0.476872	0.997749	Enriched
Bisnorbiotin	1449.75	-0.489997	0.820979	-0.596845	0.550611	0.997749	Depleted
Blue pigment	2919.35	-0.111829	0.792765	-0.141062	0.887821	0.997749	Depleted
Bracteatin 6-O-glucoside	1371.8	0.107563	0.22202	0.484473	0.62805	0.997749	Enriched
Brassinolide	5553.13	0.19145	0.340357	0.562498	0.573777	0.997749	Enriched
Brevicornin	27697.9	0.218259	0.289564	0.753751	0.450999	0.997749	Enriched
Britannin	510.351	-0.0198133	0.625004	-0.031701	0.97471	0.997749	Depleted
Bruceantin	8307.26	0.152162	0.49078	0.310042	0.756529	0.997749	Enriched
Bruceine A	17032.6	0.0182112	0.410533	0.0443599	0.964618	0.997749	Enriched
Bryacarpene 4	2604.3	-0.246261	0.365858	-0.673107	0.500879	0.997749	Depleted
Bucladesine	1635.49	0.0871015	0.222107	0.392161	0.694939	0.997749	Enriched
Buddledin A	36690.8	0.0575369	0.35431	0.162391	0.870998	0.997749	Enriched
Buddlejasaponin IVb	3717.1	0.0950397	0.634291	0.149836	0.880894	0.997749	Enriched
Buprenorphine	345.102	-0.487063	0.521316	-0.934295	0.350152	0.997749	Depleted
Bursehernin	28415.1	-0.0322044	0.277641	-0.115993	0.907658	0.997749	Depleted
Butane	1288.8	-0.0497958	0.236386	-0.210655	0.833157	0.997749	Depleted
Butanoic acid	16151.1	0.0799113	0.198656	0.402259	0.687494	0.997749	Enriched
Butanoylphosphate	485995	-0.0313755	0.182758	-0.171678	0.863691	0.997749	Depleted
Butirosin A	139.59	1.05546	1.4003	0.753735	0.451008	0.997749	Enriched
Butyl lactate	1.15786	3.63915	3.94486	0.922503	0.356266	0.997749	Enriched
Butyryl-coenzyme A (Butyryl-CoA)	872.601	0.626258	1.02324	0.612032	0.540517	0.997749	Enriched
Cadalene	169.101	0.256983	0.45447	0.565457	0.571763	0.997749	Enriched
Cadusafos	10424.9	-0.0301774	0.30556	-0.0987609	0.921328	0.997749	Depleted
Cafestol	486.935	0.231721	0.343231	0.675117	0.499602	0.997749	Enriched
Caffeic Acid 3-Methyl Phenethyl Ester	5775.14	-0.0124053	0.266699	-0.046514	0.962901	0.997749	Depleted
Caffeic aldehyde	173.366	0.162829	0.504513	0.322744	0.746889	0.997749	Enriched
Caffeyl alcohol	6993.32	-0.143692	0.422014	-0.34049	0.733487	0.997749	Depleted
Calceolarioside B	10108.2	0.101813	0.252061	0.403922	0.68627	0.997749	Enriched
Calcidiol	25105.5	-0.0246864	0.389033	-0.0634557	0.949404	0.997749	Depleted
Calcitetrol	1637	0.297431	0.764594	0.389005	0.697272	0.997749	Enriched
Calenduloside E	94.6104	-0.0279822	0.413696	-0.0676393	0.946073	0.997749	Depleted
Calicheamicin T0	805.173	0.0307573	0.562359	0.0546933	0.956383	0.997749	Enriched
Calomelanol H	72997.5	0.274582	0.315409	0.870558	0.383995	0.997749	Enriched
Caloxanthin	28398	0.140158	0.27076	0.517648	0.604704	0.997749	Enriched
Calystegin A3	773.773	-0.0425433	0.300786	-0.14144	0.887522	0.997749	Depleted
Campest-4-en-3beta-ol	100763	0.0401015	0.204266	0.19632	0.844359	0.997749	Enriched
Camptothecin	4255.12	0.101816	0.378116	0.269272	0.78772	0.997749	Enriched
Cannabidiolic acid	4348.13	-0.270853	0.331875	-0.816129	0.414426	0.997749	Depleted
Canthaxanthin	758.305	0.0716911	0.497133	0.144209	0.885335	0.997749	Enriched
Caproic acid	164.017	-0.00128927	0.428738	-0.00300712	0.997601	0.997749	Depleted
Caprylic acid	1502.02	0.202959	0.296134	0.685363	0.493115	0.997749	Enriched
Capsaicin	210.653	0.00404965	0.442535	0.00915102	0.992699	0.997749	Enriched
Capsidiol	9847.63	-0.404536	0.501832	-0.806119	0.420174	0.997749	Depleted
Capsorubin	886.676	-0.357094	0.582081	-0.613479	0.53956	0.997749	Depleted
Carboxyspermidine	4445.59	0.199889	0.206619	0.967427	0.333331	0.997749	Enriched
Carnitine	992.294	-0.186325	0.526406	-0.353956	0.723372	0.997749	Depleted
Carvone	535.93	0.181677	0.207057	0.877429	0.380254	0.997749	Enriched
Cassiaoccidentalin C	2269.32	0.026284	0.21046	0.124888	0.900612	0.997749	Enriched
Castasterone	15874.7	-0.290871	0.30573	-0.951399	0.341402	0.997749	Depleted
Castillene B	97741.2	0.207843	0.310108	0.670228	0.502712	0.997749	Enriched
Catharanthine	1694.94	-0.0899333	0.366295	-0.245521	0.806053	0.997749	Depleted
Caudatin	14.4548	-1.21561	2.28023	-0.533108	0.593959	0.997749	Depleted
CAY10397	4781.86	-0.0479999	0.220682	-0.217507	0.827813	0.997749	Depleted
CAY10616	6620.95	-0.0526252	0.483143	-0.108923	0.913264	0.997749	Depleted
CEAROIN	488.288	-0.0377328	0.444375	-0.0849122	0.932331	0.997749	Depleted
Cellotetraose	15185.1	0.167947	0.237977	0.705727	0.480358	0.997749	Enriched
Celosianin II	2183.76	-0.415513	0.469247	-0.885489	0.375893	0.997749	Depleted
Cephamycin C	45.42	-0.351856	1.07569	-0.327097	0.743595	0.997749	Depleted
Cepharanthine	12.3512	-0.776161	3.22115	-0.240958	0.809588	0.997749	Depleted
Cerulenin	33602.1	-0.035204	0.219938	-0.160064	0.872831	0.997749	Depleted
Chanoclavine-I	661.821	-0.623445	0.846502	-0.736496	0.461429	0.997749	Depleted
Chanoclavine-I aldehyde	4297.16	-0.243197	0.447251	-0.54376	0.586607	0.997749	Depleted
Chavicol	708.338	0.0816801	0.170185	0.479949	0.631264	0.997749	Enriched
Chenodeoxycholic acid 3-sulfate	14891.5	-0.128868	0.28426	-0.453348	0.650298	0.997749	Depleted
Chitobiose	3255.9	0.258847	0.608201	0.425595	0.670403	0.997749	Enriched
Chlorogenate	463.529	-0.627077	1.31367	-0.477347	0.633115	0.997749	Depleted
Chlorogenic Acid	828.303	0.161357	0.283761	0.568638	0.569602	0.997749	Enriched
Chlortetracycline	569.413	-0.264457	0.461356	-0.573217	0.566498	0.997749	Depleted
Choerospondin	20855.5	0.0583388	0.260592	0.223871	0.822858	0.997749	Enriched
Cholesterol	5421.66	-0.236305	0.551989	-0.428097	0.668581	0.997749	Depleted
Cholic acid (sodium)	1681.71	-0.0987877	0.681136	-0.145034	0.884684	0.997749	Depleted
Choline hydroxide solution	65387.1	-0.00395136	0.220067	-0.0179552	0.985675	0.997749	Depleted
Chorismate	1191.95	0.147775	0.303755	0.486493	0.626618	0.997749	Enriched
Chromopyrrolate	54.7177	-1.18975	1.85437	-0.641589	0.52114	0.997749	Depleted
CHRYSANTHEMIC ACID, ETHYL ESTER	4369.88	-0.0967742	0.511541	-0.189182	0.84995	0.997749	Depleted
Chrysin	1109.7	-0.924878	1.22913	-0.752467	0.45177	0.997749	Depleted
Chrysoeriol	2791.81	-0.0883659	0.167817	-0.526562	0.598498	0.997749	Depleted
Chrysophanein	727.925	-0.0694209	0.360108	-0.192778	0.847133	0.997749	Depleted
Ciliatocholate	236.08	0.204146	1.19335	0.17107	0.864169	0.997749	Enriched
Cimiracemoside D	14675.1	-0.126717	0.265005	-0.478169	0.63253	0.997749	Depleted
Cinnamyl alcohol	2695.36	-0.145601	0.234674	-0.62044	0.534968	0.997749	Depleted
Citreovirenone	13036.5	-0.343062	0.410806	-0.835095	0.403664	0.997749	Depleted
Citric acid	4545.69	0.00452374	0.314958	0.014363	0.98854	0.997749	Enriched
Citrinin	38773.3	0.387034	0.435556	0.888598	0.374219	0.997749	Enriched
Clarithromycin	40677.2	0.0322505	0.168016	0.191949	0.847782	0.997749	Enriched
Clavulanic acid	72.677	-0.462314	0.730953	-0.632481	0.527072	0.997749	Depleted
Clorobiocin	10424.2	-0.259727	0.51684	-0.502529	0.615295	0.997749	Depleted
Clusin	3225.51	0.0939323	0.232534	0.403951	0.686249	0.997749	Enriched
Cobyrinate	13792.4	-0.192154	0.342202	-0.561523	0.574441	0.997749	Depleted
Cocaine	1142.3	0.655203	1.7274	0.3793	0.704465	0.997749	Enriched
Cochlearine	13979.1	0.0320583	0.334995	0.0956978	0.923761	0.997749	Enriched
Codeinone	55119.3	0.00249174	0.190321	0.0130923	0.989554	0.997749	Enriched
Coenzyme F420-1	3508.19	-0.0813191	0.362066	-0.224598	0.822292	0.997749	Depleted
Coixinden B	24875	0.0680267	0.191588	0.355067	0.722539	0.997749	Enriched
Coleone A	2708.59	-0.0263472	0.218812	-0.12041	0.904159	0.997749	Depleted
Colforsin	326.64	-0.206029	0.291384	-0.70707	0.479523	0.997749	Depleted
Colnelenic acid	41265	0.159163	0.195611	0.81367	0.415834	0.997749	Enriched
Columbamine	848.933	-0.466664	0.562104	-0.83021	0.40642	0.997749	Depleted
Columbin	10431.2	0.202179	0.240419	0.840946	0.400378	0.997749	Enriched
Compactin diol lactone	2359.01	-0.155356	0.331138	-0.469159	0.638956	0.997749	Depleted
Confertifoline	1392.73	0.0534682	0.575356	0.0929306	0.925959	0.997749	Enriched
Coproporphyrin I	3.99626	-2.46717	3.24382	-0.760576	0.446911	0.997749	Depleted
Coproporphyrinogen III	152.898	0.97326	1.74268	0.558486	0.576513	0.997749	Enriched
Corey PG-Lactone Diol	154.107	-0.174567	0.509168	-0.342847	0.731714	0.997749	Depleted
Coriandrone B	105.296	-0.55449	0.567974	-0.97626	0.328936	0.997749	Depleted
Cornuside	1582.32	0.044519	0.256051	0.173868	0.86197	0.997749	Enriched
Cortexolone	3064.86	0.326745	0.462321	0.706749	0.479723	0.997749	Enriched
Corticosterone	9438.03	-0.350946	0.433169	-0.810183	0.417835	0.997749	Depleted
Cortisol	2166.42	-0.191744	0.427207	-0.448832	0.653553	0.997749	Depleted
Cortisone	159.004	-0.0606144	0.699283	-0.0866807	0.930925	0.997749	Depleted
Corylifol A	156.755	-0.0826147	0.340138	-0.242886	0.808094	0.997749	Depleted
Corylin	6593.77	0.166107	0.297211	0.558885	0.57624	0.997749	Enriched
Corynebactin	5216.49	-0.0603148	0.279365	-0.215899	0.829066	0.997749	Depleted
Costunolide	1030.79	0.849001	0.959561	0.884781	0.376275	0.997749	Enriched
Creatinine	138.462	-0.565113	0.574547	-0.98358	0.325322	0.997749	Depleted
Crotmadine	13950.5	-0.0646645	0.271415	-0.23825	0.811687	0.997749	Depleted
Cubebin	15555.7	0.293068	0.488529	0.599898	0.548574	0.997749	Enriched
Cubebinin	370.395	0.290917	0.396425	0.733852	0.463039	0.997749	Enriched
Cuminaldehyde	995.339	0.102484	0.266529	0.384515	0.700597	0.997749	Enriched
Curculigoside	148598	0.0339358	0.892706	0.0380146	0.969676	0.997749	Enriched
Curcumin diglucoside	2275.17	-0.141512	0.311301	-0.454584	0.649409	0.997749	Depleted
Curcumin monoglucoside	2791.76	-0.156394	0.237435	-0.658681	0.510101	0.997749	Depleted
Curdione	44914.6	-0.0210261	0.200084	-0.105087	0.916307	0.997749	Depleted
Cyclohexanone	270.563	-0.0613911	0.302148	-0.203183	0.838992	0.997749	Depleted
Cycloheximide	6202.53	0.0258323	0.222891	0.115897	0.907734	0.997749	Enriched
cyclohexylammonium	891.066	0.0940832	0.246167	0.382193	0.702318	0.997749	Enriched
Cyclooctatin	5022.17	0.181213	0.249923	0.725075	0.468406	0.997749	Enriched
Cymathere lactone	1635.98	0.0308209	0.251971	0.122319	0.902646	0.997749	Enriched
Cynaropicrin	2551.73	-0.0901377	0.24719	-0.36465	0.715373	0.997749	Depleted
Cys His Asp Gly	444.373	-0.144815	0.5879	-0.246326	0.80543	0.997749	Depleted
Cysteinyl-Asparagine	651.592	0.158347	0.172046	0.920381	0.357374	0.997749	Enriched
Cytarabine	802.742	0.167229	0.39587	0.422434	0.672708	0.997749	Enriched
Cytidine	401.033	-0.375418	0.479555	-0.782846	0.433718	0.997749	Depleted
Cytisine	428.478	-0.166159	0.221587	-0.749858	0.45334	0.997749	Depleted
Dacarbazine	4.20985	-0.244467	2.15072	-0.113667	0.909502	0.997749	Depleted
Daidzein	10192.7	0.134888	0.38299	0.352198	0.72469	0.997749	Enriched
dAMP	262.964	-0.139368	0.44919	-0.310264	0.75636	0.997749	Depleted
Danielone	2476.8	0.287327	0.396452	0.724747	0.468607	0.997749	Enriched
Daphnoretin methyl ether	5970.21	0.204551	0.214045	0.955646	0.339251	0.997749	Enriched
Darutoside	2299.63	-0.257883	0.26725	-0.964953	0.334568	0.997749	Depleted
Deacetylcolchicine	275.039	-0.293592	0.426434	-0.688481	0.49115	0.997749	Depleted
Deacetylepithienamycin F	1080.05	0.172707	0.43931	0.393132	0.694222	0.997749	Enriched
Deacetylisoipecoside	2757.06	0.115167	0.287464	0.400631	0.688691	0.997749	Enriched
Deacetylvindoline	24126.3	-0.153345	0.182834	-0.838711	0.401632	0.997749	Depleted
Decaketide tricyclic intermediate	24490.7	-0.0396752	0.256764	-0.15452	0.877199	0.997749	Depleted
Decanal	3431.48	0.301468	0.395552	0.762145	0.445974	0.997749	Enriched
decanamide	5997.21	0.157267	0.32694	0.481029	0.630496	0.997749	Enriched
Decanoic acid	643068	-0.0308549	0.19536	-0.157939	0.874505	0.997749	Depleted
Decarbamoylnovobiocin	491.496	-0.0470127	0.488254	-0.0962873	0.923292	0.997749	Depleted
Decursinol	473.881	-0.124129	0.216121	-0.574348	0.565732	0.997749	Depleted
Dehydroandrographolide	1307.84	0.035983	0.270848	0.132853	0.89431	0.997749	Enriched
Dehydroandrographolide succinate	15.3254	-0.771626	1.77654	-0.434342	0.66404	0.997749	Depleted
Dehydrochorismic acid	2.17619	0.230389	1.67297	0.137713	0.890468	0.997749	Enriched
Dehydrocostus Lactone	189219	-0.128319	0.19975	-0.642398	0.520615	0.997749	Depleted
Dehydroepiandrosterone	690.339	-0.0533438	0.25747	-0.207185	0.835866	0.997749	Depleted
Dehydrofalcarinol	34.8587	-0.463715	0.856932	-0.541134	0.588415	0.997749	Depleted
Dehydrooreadone	26853.9	-0.250292	0.311814	-0.802698	0.422149	0.997749	Depleted
Deltonin	199.502	0.0275926	0.501735	0.0549944	0.956143	0.997749	Enriched
Demethoxycurcumin	4984.88	-0.0145617	0.24675	-0.0590139	0.952941	0.997749	Depleted
Demethylalangiside	3080.7	0.256198	0.357066	0.717508	0.473061	0.997749	Enriched
Demethyl-desacetyl-rifamycin S	0.343934	-1.90423	4.03554	-0.471866	0.637023	0.997749	Depleted
Demethyleneberberine	375.143	0.0931878	0.786577	0.118473	0.905693	0.997749	Enriched
Demethyllactenocin	107534	-0.00103483	0.260374	-0.00397442	0.996829	0.997749	Depleted
Demethylmacrocin	3023.62	0.152209	0.388377	0.391911	0.695124	0.997749	Enriched
Demethylmethoxsalen	32.0867	-0.1154	1.27257	-0.0906825	0.927745	0.997749	Depleted
Demethylphosphinothricin	2152.14	0.227348	0.357151	0.636559	0.524412	0.997749	Enriched
Deoxyadenosine	1345.76	0.444802	0.749748	0.593269	0.553001	0.997749	Enriched
Deoxyarbutin	439.418	0.426558	0.933992	0.456704	0.647884	0.997749	Enriched
Deoxycytidine	10118.4	-0.0871971	0.235752	-0.369868	0.711481	0.997749	Depleted
Deoxyguanidinoproclavaminic acid	50.6488	-0.270337	0.662211	-0.408234	0.683102	0.997749	Depleted
Deoxyguanosine	322.587	0.0320892	0.782466	0.0410103	0.967288	0.997749	Enriched
Deoxyinosine	571.404	-0.0806203	0.223259	-0.361107	0.718019	0.997749	Depleted
Deoxylimonin	51.8356	1.46593	2.10178	0.697471	0.485508	0.997749	Enriched
Deoxyloganin	4266.04	0.345707	0.58922	0.586719	0.557393	0.997749	Enriched
Deoxyribose	171.224	-0.0248206	0.29648	-0.0837175	0.933281	0.997749	Depleted
Deoxyshikonin	3426.04	-0.342781	0.567239	-0.604298	0.545646	0.997749	Depleted
Deoxyuridine	2333.16	-0.0112585	0.242335	-0.0464584	0.962945	0.997749	Depleted
Derrubone	34956.9	-0.194047	0.22474	-0.86343	0.387901	0.997749	Depleted
Desacetoxyvindoline	1377.63	-0.204321	0.339922	-0.601083	0.547785	0.997749	Depleted
Deserpidine	191.243	-0.368587	0.780146	-0.472459	0.636599	0.997749	Depleted
Deslanoside	11.6425	1.17854	2.36455	0.498422	0.618187	0.997749	Enriched
Desmethylfluoxetine	8459.28	-0.30926	0.413287	-0.748294	0.454283	0.997749	Depleted
Desmethylxanthohumol	1755.92	-0.0107358	0.443347	-0.0242154	0.980681	0.997749	Depleted
Desoxyrhaponticin	3526.35	-0.378639	0.491658	-0.770127	0.441224	0.997749	Depleted
Dethiobiotin	5029.43	-0.00687335	0.162637	-0.0422619	0.96629	0.997749	Depleted
Dhurrin	1631.1	-0.197027	0.261795	-0.7526	0.45169	0.997749	Depleted
Diacetyl	12.9867	0.398461	1.09376	0.364305	0.71563	0.997749	Enriched
DIBOA	2862.41	-0.0474545	0.207564	-0.228626	0.819159	0.997749	Depleted
DIBOA-glucoside	8137.26	0.174954	0.495177	0.353317	0.723851	0.997749	Enriched
Dibutyl sulfide	366.139	0.207376	0.283078	0.732576	0.463817	0.997749	Enriched
Dicaprylyl carbonate	9967.35	0.218743	0.337864	0.64743	0.517354	0.997749	Enriched
Didesmethylimipramine	2190.8	-0.185929	0.244129	-0.761604	0.446296	0.997749	Depleted
Didymin	5299.31	0.453375	0.544025	0.833372	0.404635	0.997749	Enriched
Diethanolamine	210.239	-0.134581	0.575527	-0.233839	0.81511	0.997749	Depleted
Diethylstilbestrol monomethyl ether	96887.1	0.108009	0.231639	0.466282	0.641013	0.997749	Enriched
Digalacturonate	3.31254	-1.44468	2.61002	-0.553511	0.579913	0.997749	Depleted
Dihomomethionine	657874	-0.14008	0.151102	-0.927058	0.353897	0.997749	Depleted
Dihydro Isorescinnamine	3.81934e+06	0.207003	0.23689	0.873834	0.382209	0.997749	Enriched
Dihydroactinidiolide	1505.71	0.0175946	0.265593	0.0662465	0.947182	0.997749	Enriched
Dihydroanhydropodorhizol	2308.9	0.0894739	0.376016	0.237953	0.811918	0.997749	Enriched
Dihydroartemisinin	10.1663	-1.52103	2.29573	-0.662549	0.507619	0.997749	Depleted
Dihydrocapsaicin	203.867	-0.53294	1.07881	-0.494008	0.621301	0.997749	Depleted
Dihydrochelirubine	3725.04	-0.321919	0.331021	-0.972502	0.330801	0.997749	Depleted
Dihydroclavaminic acid	641.799	0.0632869	0.349662	0.180995	0.856372	0.997749	Enriched
Dihydrocoumarin	4899.36	-0.0928608	0.228752	-0.405946	0.684782	0.997749	Depleted
Dihydrojasmonic Acid	44.2904	0.0546992	0.914087	0.0598403	0.952283	0.997749	Enriched
Dihydrokaempferol	384.465	0.473641	0.634789	0.74614	0.455583	0.997749	Enriched
Dihydrokalafungin	960.7	0.0840367	0.276721	0.303688	0.761366	0.997749	Enriched
Dihydrolipoyl-AMP	772.478	0.0818613	0.469133	0.174495	0.861477	0.997749	Enriched
Dihydromonacolin L acid	1706.61	-0.435914	0.47922	-0.909633	0.363016	0.997749	Depleted
Dihydroneopterin phosphate	1973.12	-0.0030206	0.395705	-0.00763347	0.993909	0.997749	Depleted
Dihydrophaseic acid	77127.8	-0.88712	1.28092	-0.692563	0.488584	0.997749	Depleted
Dihydropteroate	3064.6	-0.060625	0.271664	-0.223162	0.82341	0.997749	Depleted
Dihydroshikonofuran	389.447	-0.150458	0.523362	-0.287484	0.773742	0.997749	Depleted
Dihydrosterigmatocystin	1563.55	-0.020906	0.200922	-0.10405	0.917129	0.997749	Depleted
Dihydrourocanate	167.066	0.0873721	0.504546	0.17317	0.862518	0.997749	Enriched
Dihydrozeatin	814.276	0.217294	0.491539	0.442069	0.658439	0.997749	Enriched
Dihydrozeatin riboside	729.554	-0.187977	0.695276	-0.270363	0.786881	0.997749	Depleted
Dihydrozeatin riboside monophosphate	648.579	-0.0380941	0.369117	-0.103203	0.917802	0.997749	Depleted
Dihydrozeatin-O-glucoside	1325.95	0.34665	0.956906	0.362262	0.717156	0.997749	Enriched
Diisobutyl phthalate	501688	-0.113685	0.176878	-0.64273	0.520399	0.997749	Depleted
Dimethyl sulfide	2199.96	0.078847	0.388372	0.203019	0.83912	0.997749	Enriched
Diosmetin	1204.58	0.437573	0.480643	0.91039	0.362617	0.997749	Enriched
Diplotropin	14046.2	0.196521	0.289774	0.678189	0.497652	0.997749	Enriched
Discadenine	44.2465	0.294537	0.885956	0.332452	0.739548	0.997749	Enriched
Dithranol	404.098	-0.162939	0.295416	-0.551556	0.581252	0.997749	Depleted
Docosanoic acid	1390.83	0.044522	0.544967	0.0816966	0.934888	0.997749	Enriched
Docosatrienoic Acid	7364.92	0.00115672	0.409941	0.00282168	0.997749	0.997749	Enriched
D-Octopine	6771.66	0.0459032	0.201219	0.228126	0.819548	0.997749	Enriched
Dodecanedioic acid	1970.56	0.171138	0.452478	0.378225	0.705264	0.997749	Enriched
Dodecanoic acid	338.712	-0.169348	0.372911	-0.454123	0.64974	0.997749	Depleted
Dopaquinone	3030.09	-0.0109586	0.36527	-0.0300015	0.976066	0.997749	Depleted
Dopaxanthin	60.0672	0.0511853	0.391423	0.130767	0.895959	0.997749	Enriched
Dopaxanthin quinone	553.195	-0.0110423	0.347135	-0.0318098	0.974624	0.997749	Depleted
D-Pinitol	257.622	-1.11632	1.24347	-0.89775	0.369319	0.997749	Depleted
D-Ribose 5-phosphate	1538.3	0.513881	0.61892	0.830287	0.406376	0.997749	Enriched
Drimenin	877.06	-0.183565	0.60511	-0.303358	0.761617	0.997749	Depleted
Dronabinol	751.259	0.0741783	0.312618	0.237281	0.812439	0.997749	Enriched
Ecgonine	1091.04	-0.0594225	0.258578	-0.229805	0.818243	0.997749	Depleted
Ecgonine methyl ester	131.836	0.0337484	0.353676	0.0954217	0.92398	0.997749	Enriched
Echinatin	14272.1	0.342609	0.37443	0.915013	0.360185	0.997749	Enriched
Echinone	12910	0.0318421	0.277411	0.114783	0.908617	0.997749	Enriched
Echitovenine	160.872	0.101447	0.633438	0.160152	0.872761	0.997749	Enriched
Ectocarpen	391.165	0.0758968	0.274909	0.27608	0.782487	0.997749	Enriched
Edulone A	3089.68	-0.20617	0.277171	-0.743836	0.456976	0.997749	Depleted
Efloxate	1796.86	-0.628138	0.730853	-0.859459	0.390087	0.997749	Depleted
Egonol	5018.08	0.217585	0.537313	0.40495	0.685514	0.997749	Enriched
Elenaic acid	9572.4	0.173472	0.245557	0.706442	0.479913	0.997749	Enriched
Elephantin	8057.87	0.185861	0.432545	0.429692	0.66742	0.997749	Enriched
Embelin	656.328	-0.125421	0.333938	-0.375581	0.707229	0.997749	Depleted
Engeletin	21174.9	-0.0452964	0.214361	-0.211309	0.832647	0.997749	Depleted
Epinepetalactone	1634.14	-0.0350798	0.225504	-0.155562	0.876378	0.997749	Depleted
Epinine	287.28	-0.235961	0.484305	-0.487215	0.626106	0.997749	Depleted
Epitestosterone	3263.27	0.0976709	0.377583	0.258674	0.795887	0.997749	Enriched
Epmedin C	2390.24	0.373411	0.583708	0.639722	0.522353	0.997749	Enriched
Epothilone B	28187.4	-0.167571	0.203949	-0.82163	0.411287	0.997749	Depleted
Erbstatin Analog	8333.24	-0.0603578	0.451883	-0.13357	0.893743	0.997749	Depleted
Eremolactone	5.33339	-0.679626	1.8905	-0.359496	0.719224	0.997749	Depleted
Eremopetasidione	6497.45	0.0931983	0.294986	0.315941	0.752047	0.997749	Enriched
Eremopetasinorol	856.465	0.0579804	0.405479	0.142992	0.886296	0.997749	Enriched
Ergolide	7.45868	-0.723521	3.75155	-0.192859	0.847069	0.997749	Depleted
Ergosterol	44420.6	-0.194971	0.290965	-0.670083	0.502805	0.997749	Depleted
Eriocitrin	6200.83	0.451945	0.572754	0.789074	0.430069	0.997749	Enriched
Eriodictyol	488.219	0.107229	0.301606	0.355525	0.722196	0.997749	Enriched
Erucic acid	33.2719	-0.419164	1.00904	-0.415409	0.677843	0.997749	Depleted
Erythritol	67.0968	0.0660809	0.64755	0.102048	0.918719	0.997749	Enriched
Esculetin	682.656	0.0481487	0.595268	0.0808856	0.935533	0.997749	Enriched
Esculin	1822.34	0.420157	0.5633	0.745884	0.455737	0.997749	Enriched
Estragole	3639.76	-0.10142	0.234033	-0.433359	0.664754	0.997749	Depleted
Estrone	150.181	-0.183437	0.615591	-0.297986	0.765714	0.997749	Depleted
Ethylbenzene	38.883	0.202288	0.701617	0.288317	0.773104	0.997749	Enriched
Etoposide	10122.2	-0.0908619	0.344794	-0.263525	0.792146	0.997749	Depleted
Eugenin	2967.41	-0.0266438	0.304829	-0.0874057	0.930349	0.997749	Depleted
Eugenitin	693.336	-0.101373	0.300292	-0.337581	0.735679	0.997749	Depleted
eugenol	427.565	0.0676212	0.200135	0.337878	0.735455	0.997749	Enriched
Eugenol acetate	15331.7	-0.0265771	0.189537	-0.140221	0.888486	0.997749	Depleted
Eupalinolide A	2243.58	0.0898652	0.663858	0.135368	0.892321	0.997749	Enriched
Euparotin acetate	114857	0.0775127	0.247757	0.312858	0.754389	0.997749	Enriched
Famoxadone	2183.82	0.632253	0.669032	0.945026	0.344646	0.997749	Enriched
Ferruginol	706.788	-0.287393	0.319478	-0.89957	0.368349	0.997749	Depleted
Ferulate	56.7525	-0.677045	0.82686	-0.818815	0.412892	0.997749	Depleted
Feruloylputrescine	5001.17	-0.0442862	0.257055	-0.172283	0.863215	0.997749	Depleted
Festuclavine	3009.25	0.270025	0.665603	0.405685	0.684974	0.997749	Enriched
Floxuridine	316.997	1.13318	1.41611	0.800203	0.423593	0.997749	Enriched
Flumioxazin	17772.1	0.244146	0.336039	0.72654	0.467508	0.997749	Enriched
Fluridone	17586.7	0.0159962	0.315403	0.0507165	0.959551	0.997749	Enriched
Flurogestone acetate	2610.36	0.0655389	0.198397	0.330342	0.741141	0.997749	Enriched
Formononetin	816.352	-0.754053	1.0621	-0.709965	0.477726	0.997749	Depleted
Fucoxanthin	41425.7	0.0172865	0.212803	0.0812326	0.935257	0.997749	Enriched
fumagillin	1995.44	0.175089	0.307092	0.570153	0.568574	0.997749	Enriched
Fumarate	40252.4	-0.00327487	0.211549	-0.0154804	0.987649	0.997749	Depleted
Fumaric acid	15257.7	0.236419	0.40126	0.589191	0.555733	0.997749	Enriched
Furamizole	7189.22	-0.358287	0.42637	-0.840319	0.40073	0.997749	Depleted
Furanodiene	56.61	0.271361	0.543536	0.499252	0.617602	0.997749	Enriched
Furapiole	23736.1	-0.120385	0.321436	-0.374522	0.708016	0.997749	Depleted
Furfural	21874	0.104796	0.224784	0.466207	0.641067	0.997749	Enriched
Fusidic acid	9813.05	0.0998749	0.254811	0.391956	0.695091	0.997749	Enriched
Fustin	886.795	0.155343	0.313326	0.495789	0.620043	0.997749	Enriched
Gancaonin D	10987.6	-0.17862	0.383769	-0.465437	0.641618	0.997749	Depleted
Ganodosterone	19076.2	-0.403652	0.909058	-0.444033	0.657019	0.997749	Depleted
Gardenin B	24890.2	0.0886446	0.592123	0.149706	0.880996	0.997749	Enriched
Gaultherin	12301.7	0.167759	0.396593	0.423	0.672295	0.997749	Enriched
Geldanamycin	31601.1	-0.0195977	0.312918	-0.0626289	0.950062	0.997749	Depleted
Genipinic acid	5348.54	0.0387503	0.166504	0.23273	0.815971	0.997749	Enriched
Gentian Violet	1673.41	0.430272	0.893595	0.481506	0.630157	0.997749	Enriched
Gentiopicrin	2454.43	0.0834425	0.182079	0.458275	0.646755	0.997749	Enriched
Gentisate aldehyde	2710.58	-0.268495	0.673265	-0.398795	0.690044	0.997749	Depleted
Geosmin	2586.36	0.360953	0.397666	0.90768	0.364047	0.997749	Enriched
Geranic acid	32.8525	-1.3349	2.28873	-0.583249	0.559726	0.997749	Depleted
Geranyl phenylacetate	1667.76	-0.188608	0.282552	-0.667516	0.504442	0.997749	Depleted
Geranylhydroquinone	1015.71	-0.190098	0.383403	-0.495817	0.620024	0.997749	Depleted
Geranyl-hydroxybenzoate	8.21353	1.5037	1.55197	0.968899	0.332595	0.997749	Enriched
Gitogenin	8265.09	-0.0624101	0.33977	-0.183684	0.854262	0.997749	Depleted
Glaucarubin	17805.1	-0.601402	0.861069	-0.698436	0.484904	0.997749	Depleted
Glucoberteroin	5267.31	-0.381632	0.472846	-0.807095	0.419612	0.997749	Depleted
Glucocochlearin	22150.2	-0.0295238	0.293763	-0.100502	0.919946	0.997749	Depleted
Glucoerucin	623.07	0.207418	0.303385	0.68368	0.494177	0.997749	Enriched
Gluconasturtiin	1877.64	0.0737166	0.28993	0.254257	0.799297	0.997749	Enriched
Gluconic acid	526.215	-0.323237	0.441434	-0.732243	0.46402	0.997749	Depleted
Glucosyringic acid	86466.5	0.21823	0.306755	0.711416	0.476826	0.997749	Enriched
Glucovanillin	94.1574	0.213754	0.645187	0.331305	0.740414	0.997749	Enriched
Glutathione	450.666	-0.359649	0.445972	-0.806438	0.419991	0.997749	Depleted
Glutathionylspermine	340.079	0.679478	0.968735	0.701407	0.483049	0.997749	Enriched
Glycine	256.166	-0.111667	0.510647	-0.218677	0.826902	0.997749	Depleted
Glycitin	1202.42	0.506595	0.635547	0.797101	0.425392	0.997749	Enriched
Glycocholate	3034.68	-0.0380887	0.359161	-0.106049	0.915543	0.997749	Depleted
Glycocholic acid	3126.98	0.600851	0.650769	0.923293	0.355855	0.997749	Enriched
Glycodeoxycholic acid	32906.6	-0.217657	0.273862	-0.794767	0.426749	0.997749	Depleted
Glycolaldehyde	73.3157	-0.294071	0.638974	-0.460224	0.645355	0.997749	Depleted
Glycyrrhizaisoflavone A	5327.55	-0.170768	0.493516	-0.346022	0.729326	0.997749	Depleted
Glycyrrhizic Acid	1544.65	-0.244605	0.401416	-0.609355	0.542289	0.997749	Depleted
GMP	6222.58	-0.185024	0.347863	-0.531887	0.594804	0.997749	Depleted
Gnetin A	917.247	-0.4361	0.570365	-0.764598	0.444511	0.997749	Depleted
Gomisin G	445.263	-0.0607134	0.186213	-0.326044	0.744391	0.997749	Depleted
Gracillin	494145	0.574875	0.63856	0.900269	0.367977	0.997749	Enriched
Granaticin	3922.47	-0.259671	0.986565	-0.263208	0.79239	0.997749	Depleted
Grandiflorone	2243.38	1.04768	1.20687	0.868096	0.385342	0.997749	Enriched
Griffonilide	145.328	-0.259071	0.374071	-0.69257	0.488579	0.997749	Depleted
Grixazone B	878.962	-0.28073	0.410885	-0.683233	0.49446	0.997749	Depleted
Grosvenorine	8875.41	-0.154215	0.322331	-0.478437	0.632339	0.997749	Depleted
Guaiacol	2565.34	0.0214847	0.430534	0.0499025	0.9602	0.997749	Enriched
guaiazulene	173.095	0.266284	0.662472	0.401956	0.687717	0.997749	Enriched
Guanidinoacetate	214.963	0.0530931	0.347477	0.152796	0.878559	0.997749	Enriched
Guanidinoproclavaminic acid	138.857	-0.346517	0.428243	-0.809161	0.418422	0.997749	Depleted
Guanine	16.9893	0.40524	0.830085	0.488191	0.625414	0.997749	Enriched
Gyrocyanin	4960.93	0.0339947	0.738064	0.0460593	0.963263	0.997749	Enriched
Haginin A	22689	-0.161145	1.16674	-0.138116	0.890149	0.997749	Depleted
Halaminol A	42764.4	0.0742862	0.256875	0.289192	0.772434	0.997749	Enriched
Hamaudol	0.323733	-1.82862	4.04236	-0.452365	0.651006	0.997749	Depleted
Handelin	16761.5	-0.242363	0.283368	-0.855292	0.392389	0.997749	Depleted
Haploside C	4618.16	0.128246	0.165381	0.775456	0.43807	0.997749	Enriched
Helicid	5453.91	0.254706	0.334122	0.762313	0.445873	0.997749	Enriched
Heptadecatrienal	1269.46	0.24809	0.398241	0.622964	0.533308	0.997749	Enriched
Hercynine	854.556	-0.0248495	0.385	-0.0645442	0.948537	0.997749	Depleted
Hesperetin	1107.95	0.0960099	0.30902	0.310692	0.756035	0.997749	Enriched
Hesperidin	5273.38	0.178234	0.207045	0.860848	0.389322	0.997749	Enriched
Hesperidin methylchalcone	17162.8	0.0219577	0.268843	0.0816748	0.934905	0.997749	Enriched
Hetacillin	1512.6	0.120211	0.179213	0.670772	0.502366	0.997749	Enriched
Hexadecanal	644.233	-0.35136	0.686968	-0.511465	0.609026	0.997749	Depleted
Hexadecanedioic acid	694.388	-0.0604734	0.362984	-0.166601	0.867684	0.997749	Depleted
Hexadecanoic acid	448.717	0.290847	0.435037	0.668557	0.503778	0.997749	Enriched
Hexahydrocurcumin	248.978	0.135004	0.371932	0.36298	0.71662	0.997749	Enriched
hexylresorcinol	341.55	-0.358808	0.682571	-0.525672	0.599116	0.997749	Depleted
Hinokitiol	1633.57	0.127127	0.240034	0.529623	0.596374	0.997749	Enriched
Hispidulin	988.432	-0.572399	0.738952	-0.774609	0.438571	0.997749	Depleted
Hispolone	1050.25	0.0177257	0.243085	0.0729198	0.94187	0.997749	Enriched
Histamine	427.24	-0.964823	3.72545	-0.258982	0.795649	0.997749	Depleted
Homogentisate	116.505	0.743028	0.784094	0.947626	0.34332	0.997749	Enriched
Homoplantaginin	4718.15	0.160576	0.214256	0.749458	0.453581	0.997749	Enriched
Homotrypanothione	54305.6	0.0261525	0.260316	0.100464	0.919976	0.997749	Enriched
Hydantoin-5-propionate	342.889	0.00691789	0.224048	0.0308768	0.975368	0.997749	Enriched
Hydrocortisone	1631.81	1.62419	1.69532	0.958045	0.33804	0.997749	Enriched
Hydrocortisone 17-butyrate	3159.25	0.179976	0.471439	0.381759	0.70264	0.997749	Enriched
HYDROCOTARNINE	883.562	0.143512	0.184617	0.777349	0.436953	0.997749	Enriched
Hydrogenobyrinate a,c diamide	303.435	-0.0432292	0.262451	-0.164713	0.86917	0.997749	Depleted
Hydroprotopine	707.32	-0.12221	0.182315	-0.670324	0.502652	0.997749	Depleted
Hydroxyamobarbital	7386.04	0.046292	0.179411	0.258022	0.79639	0.997749	Enriched
Hydroxyatrazine	4973.12	-0.310447	0.472679	-0.656783	0.511321	0.997749	Depleted
Hydroxychlorobactene glucoside	3423.84	0.0284309	0.214681	0.132433	0.894641	0.997749	Enriched
Hydroxymethylbilane	2932.82	-0.101101	0.45972	-0.219918	0.825935	0.997749	Depleted
Hydroxypentobarbital	8507.77	-0.0334489	0.190048	-0.176002	0.860292	0.997749	Depleted
Hydroxysafflor yellow A	1291.76	0.18356	0.295654	0.620861	0.534691	0.997749	Enriched
Hydroxyspirilloxanthin	723321	0.11417	0.234544	0.486774	0.626418	0.997749	Enriched
Hyperoside	1549.82	-0.305633	0.389634	-0.78441	0.4328	0.997749	Depleted
I-BOP	17892.7	0.0146501	0.438033	0.0334453	0.973319	0.997749	Enriched
Icariin	18198.9	-0.251901	0.272461	-0.92454	0.355205	0.997749	Depleted
Icariside I	10507.1	0.011881	0.330742	0.0359222	0.971344	0.997749	Enriched
Icosenoic acid	0.45543	2.3051	4.00209	0.575973	0.564633	0.997749	Enriched
Indole	537028	0.0661724	0.174943	0.378253	0.705243	0.997749	Enriched
Irisflorentin	18534.1	-0.22389	0.976986	-0.229164	0.818741	0.997749	Depleted
Isoacteoside	12603	0.263858	0.71897	0.366995	0.713623	0.997749	Enriched
Isoalantolactone	324.17	-0.463392	0.547413	-0.846512	0.397267	0.997749	Depleted
Isoandrocymbine	404.376	0.260821	0.673242	0.387411	0.698452	0.997749	Enriched
Isobiflorin 6''-gallate	7637.39	-0.0769097	0.234876	-0.327449	0.743329	0.997749	Depleted
Isobutyl 2-furanpropionate	1087.93	-0.177467	0.399664	-0.444041	0.657013	0.997749	Depleted
Isochorismate	1123.6	-0.85556	1.10953	-0.7711	0.440648	0.997749	Depleted
Isocitrate	1425.75	-0.0367185	0.366958	-0.100062	0.920295	0.997749	Depleted
Isoliquiritin apioside	18161.7	0.150717	0.17972	0.83862	0.401682	0.997749	Enriched
Isomagnolone	3107.06	-0.0438953	0.657907	-0.0667196	0.946805	0.997749	Depleted
Isomaltose	1732.89	-0.990079	1.06972	-0.925552	0.354679	0.997749	Depleted
Isomaltotriose	4117.21	-0.088875	0.210572	-0.422064	0.672978	0.997749	Depleted
ISOPEONOL	3792.95	0.0223494	0.201832	0.110732	0.911829	0.997749	Enriched
Isopimpinellin	104.249	-0.0513116	0.527645	-0.0972465	0.922531	0.997749	Depleted
Isoquercitin	4760.21	-0.144726	0.199198	-0.726543	0.467506	0.997749	Depleted
Isosakuranin	4672.57	-0.242497	0.735243	-0.329819	0.741537	0.997749	Depleted
Isoschaftoside	731.757	0.165426	0.519951	0.318157	0.750366	0.997749	Enriched
Isoscoparin	63257.5	-0.191195	0.470791	-0.406114	0.684659	0.997749	Depleted
Isospirene	1143.64	0.0700354	0.262898	0.266398	0.789933	0.997749	Enriched
Isovaleric acid	74.4082	0.0369888	0.547636	0.0675427	0.94615	0.997749	Enriched
Italipyrone	15603.4	0.186615	0.269803	0.69167	0.489145	0.997749	Enriched
Jasmolone	689.505	-0.0116689	0.209623	-0.0556662	0.955608	0.997749	Depleted
Jasmone	694.991	0.084389	0.234242	0.360264	0.71865	0.997749	Enriched
Jasmonic acid	151.903	-0.586279	0.825409	-0.71029	0.477525	0.997749	Depleted
Juglanin	614.95	0.0924468	0.821931	0.112475	0.910447	0.997749	Enriched
Kinsenoside	1289.75	0.113602	0.252668	0.44961	0.652991	0.997749	Enriched
Labienoxime	640.941	0.41196	0.519792	0.792547	0.428042	0.997749	Enriched
Lactobionic acid	7951.91	0.14094	0.484815	0.290708	0.771275	0.997749	Enriched
Lamivudine	8.23237	-2.22006	3.7637	-0.589862	0.555283	0.997749	Depleted
Lanceoletin	6975.83	-0.188539	0.360122	-0.523542	0.600597	0.997749	Depleted
Lathyrol	1625.02	0.100549	0.229381	0.43835	0.661132	0.997749	Enriched
Laudanine	1115.33	-0.188841	0.326216	-0.578885	0.562667	0.997749	Depleted
Lecanoric acid	386.953	-0.00756599	0.267332	-0.0283019	0.977421	0.997749	Depleted
Lentinan	2527.7	0.0383533	0.145253	0.264045	0.791745	0.997749	Enriched
Lepadin D	747.176	-0.350366	0.499489	-0.701447	0.483024	0.997749	Depleted
Leucocyanidin	1148.84	-0.0258176	0.288603	-0.0894572	0.928719	0.997749	Depleted
Leucoside	29729.6	0.167386	0.332358	0.503632	0.61452	0.997749	Enriched
Levanbiose	5841.03	0.244762	0.621706	0.393695	0.693806	0.997749	Enriched
Licodione	150779	0.361227	0.394134	0.916509	0.3594	0.997749	Enriched
Ligustilide	1429.02	0.248929	0.520904	0.477879	0.632736	0.997749	Enriched
Ligustroflavone	14641.4	-0.327324	0.532273	-0.614956	0.538584	0.997749	Depleted
Limonin	4830.84	0.149984	0.197542	0.759248	0.447704	0.997749	Enriched
Linamarin	1385.82	0.998384	1.2878	0.775266	0.438183	0.997749	Enriched
Linarin	1244.94	0.300403	1.08046	0.278032	0.780988	0.997749	Enriched
Linatine	588.946	-0.257866	0.409056	-0.630392	0.528438	0.997749	Depleted
Linderane	2880.71	0.0510671	0.201702	0.253182	0.800128	0.997749	Enriched
Linderenol	50106	-0.972328	1.00885	-0.963803	0.335145	0.997749	Depleted
Linoleamide	2021.81	-0.2213	0.25072	-0.882657	0.377422	0.997749	Depleted
Linoleate	648.005	-0.112644	0.421352	-0.267338	0.789209	0.997749	Depleted
Linoleoyl Ethanolamide	32499.8	-0.0143376	0.28586	-0.0501562	0.959998	0.997749	Depleted
Linoleyl alcohol	364.351	-0.145425	0.573889	-0.253402	0.799958	0.997749	Depleted
Linustatin	7457.06	0.119409	0.204372	0.584274	0.559036	0.997749	Enriched
Liquiritin	2215.89	-0.0509057	0.29782	-0.170928	0.864281	0.997749	Depleted
Liquiritin apioside	435.781	0.139895	0.319949	0.437242	0.661936	0.997749	Enriched
Lithospermoside	15632.4	0.322936	0.598872	0.53924	0.589721	0.997749	Enriched
Lochnerinine	36.1358	1.90817	2.15123	0.887016	0.37507	0.997749	Enriched
Lonchocarpenin	716.84	-0.0593052	0.214489	-0.276496	0.782167	0.997749	Depleted
Lophotoxin	37468.8	-0.102799	0.526569	-0.195223	0.845218	0.997749	Depleted
Lupanine	0.330427	-1.85422	4.04001	-0.458965	0.646259	0.997749	Depleted
Lupinate	1061.33	-0.262129	0.268297	-0.977011	0.328564	0.997749	Depleted
Lupinine	187.091	0.00558516	0.318475	0.0175372	0.986008	0.997749	Enriched
Macrozamin	930.531	-0.192416	0.264732	-0.726834	0.467328	0.997749	Depleted
Maduropeptin chromophore	1885.08	-0.11703	0.286297	-0.408773	0.682706	0.997749	Depleted
Malonyldaidzin	1468.61	0.483368	0.82554	0.585517	0.5582	0.997749	Enriched
Maltoheptaose	36233.3	-0.184564	0.355376	-0.519349	0.603518	0.997749	Depleted
Maltohexaose	2298.04	0.0585726	0.447594	0.130861	0.895885	0.997749	Enriched
Maltol	357.168	0.718328	1.08869	0.659812	0.509374	0.997749	Enriched
Maltopentaose	4205.6	0.0449101	0.233994	0.191928	0.847798	0.997749	Enriched
Maltotetraose	1771.14	-0.20076	0.323313	-0.620946	0.534635	0.997749	Depleted
Malvidin	6445.88	-0.367947	0.383843	-0.958588	0.337766	0.997749	Depleted
Mangiferin	381.642	-0.23157	0.53228	-0.435052	0.663525	0.997749	Depleted
Mannopine	558.467	-0.45172	0.848391	-0.532444	0.594419	0.997749	Depleted
Matairesinol	2419.8	-0.223289	0.617146	-0.361808	0.717495	0.997749	Depleted
Matrine	342.003	0.166731	0.383679	0.434559	0.663882	0.997749	Enriched
Mecarbam	1014.1	0.403631	0.527433	0.765275	0.444108	0.997749	Enriched
Megastigmatrienone	383.413	0.162692	0.849972	0.191409	0.848205	0.997749	Enriched
Megestrol	656.651	-0.137669	0.324335	-0.424466	0.671226	0.997749	Depleted
Melafolone	35938.1	0.0942909	0.214948	0.438668	0.660902	0.997749	Enriched
Melannein	752.582	-0.0224929	0.39694	-0.0566656	0.954812	0.997749	Depleted
Meleagrin	95.5157	0.0815977	0.372169	0.219249	0.826456	0.997749	Enriched
Melibiitol	325.879	0.978775	1.2877	0.760097	0.447197	0.997749	Enriched
Melicopicine	1813.82	0.188515	0.440626	0.427835	0.668772	0.997749	Enriched
Menaquinone-7	1.81026e+06	0.383294	0.618213	0.620003	0.535256	0.997749	Enriched
Mesaconate	19.6912	0.767378	0.843233	0.910043	0.3628	0.997749	Enriched
Methylarbutin	125.71	-0.166822	0.803994	-0.207491	0.835626	0.997749	Depleted
Methylglyoxal	15298.1	-0.0611057	0.192396	-0.317604	0.750786	0.997749	Depleted
Methylitaconate	34.1793	0.0054304	0.764185	0.00710613	0.99433	0.997749	Enriched
Methylpedicinin	8588.64	-0.113242	1.10473	-0.102506	0.918355	0.997749	Depleted
Methylphosphonate	1259.26	-0.107429	0.208908	-0.514242	0.607083	0.997749	Depleted
Methymycin	6860.19	-0.0391071	0.121302	-0.322393	0.747155	0.997749	Depleted
Methysticin	922.991	0.020134	0.304484	0.0661248	0.947278	0.997749	Enriched
Micheliolide	14100	0.376161	0.56597	0.66463	0.506287	0.997749	Enriched
Mifepristone	4445.05	0.132788	0.359723	0.369139	0.712024	0.997749	Enriched
Militarine	3384.98	-0.29355	0.409487	-0.716872	0.473453	0.997749	Depleted
Minoxidil	5305.41	-0.00221132	0.271024	-0.00815913	0.99349	0.997749	Depleted
Mirificin	12313.8	-0.0573345	0.285341	-0.200933	0.840751	0.997749	Depleted
Mirtazapine	648.627	-0.426741	0.521827	-0.817783	0.413481	0.997749	Depleted
Mithramycin DK	3564.91	0.0235955	0.197895	0.119233	0.905091	0.997749	Enriched
Mitomycin	1556.94	0.0853058	0.216052	0.394838	0.692962	0.997749	Enriched
MM 42842	885.213	0.0203639	0.581895	0.0349958	0.972083	0.997749	Enriched
Mollugin	842.564	-0.0869765	0.849156	-0.102427	0.918418	0.997749	Depleted
Monoglyceride citrate	1704.26	0.0013325	0.254114	0.00524372	0.995816	0.997749	Enriched
Moracin M	26436.7	0.0122841	0.730609	0.0168135	0.986585	0.997749	Enriched
Morphinone	254.578	0.690642	0.741312	0.931648	0.351519	0.997749	Enriched
Morusin	27708.1	0.00468813	0.442939	0.0105841	0.991555	0.997749	Enriched
MS 3	2264.16	0.113194	0.360286	0.314178	0.753386	0.997749	Enriched
Mulberroside A	3416.19	-0.0126271	0.22671	-0.0556972	0.955583	0.997749	Depleted
Muricatenol	8061.54	-0.0307047	0.565114	-0.0543336	0.956669	0.997749	Depleted
Murrayenol	74152.7	0.03825	0.1688	0.226599	0.820735	0.997749	Enriched
Nafcillin	4845.19	0.0674168	0.268764	0.25084	0.801938	0.997749	Enriched
Nafenopin	2193.06	-0.677911	1.49164	-0.454475	0.649487	0.997749	Depleted
Nanaomycin	3521.88	0.389639	0.524863	0.742364	0.457867	0.997749	Enriched
Nandrolone phenpropionate	5285.08	-0.0139536	0.259486	-0.0537739	0.957115	0.997749	Depleted
NAPROXOL	2223.81	-0.304623	0.850299	-0.358254	0.720153	0.997749	Depleted
Narcissin	8268.31	0.101812	0.576637	0.176562	0.859853	0.997749	Enriched
Nardosinone	411.454	-0.181955	0.458991	-0.396425	0.691792	0.997749	Depleted
Naringin	3088.23	0.180745	0.233582	0.773798	0.43905	0.997749	Enriched
Naringin Dihydrochalcone	15684.8	-0.0358129	0.27669	-0.129433	0.897015	0.997749	Depleted
Narirutin	1899.95	-0.04264	0.253989	-0.167882	0.866677	0.997749	Depleted
Neamine	842.13	0.119448	0.327161	0.365105	0.715033	0.997749	Enriched
Nebramine	5.78462	-1.12391	3.76221	-0.298736	0.765141	0.997749	Depleted
Nebramycin 5'	120.221	0.820644	1.75498	0.46761	0.640063	0.997749	Enriched
Neoabietal	827.286	0.82228	0.868017	0.947309	0.343481	0.997749	Enriched
Neoabietinol	2136.64	-0.151578	0.309181	-0.490257	0.623952	0.997749	Depleted
Neocnidilide	505.118	-0.227381	0.645829	-0.352077	0.72478	0.997749	Depleted
Neodiosmin	3113.81	0.703753	0.902999	0.779351	0.435773	0.997749	Enriched
Neodiospyrin	8734.18	-0.0116014	0.386319	-0.0300307	0.976043	0.997749	Depleted
neo-gambogic acid	137.25	0.0151942	1.2225	0.0124288	0.990084	0.997749	Enriched
Neoglycyrol	1462.86	-0.0382627	0.363563	-0.105244	0.916182	0.997749	Depleted
Neohesperidin	2760.94	0.165205	0.199917	0.826366	0.408596	0.997749	Enriched
Neomethymycin	6764.61	0.0529249	0.353295	0.149804	0.88092	0.997749	Enriched
Neomycin B	18.5134	-0.385855	1.73489	-0.222409	0.823996	0.997749	Depleted
Neopikromycin	42.1169	0.0813884	2.28979	0.0355441	0.971646	0.997749	Enriched
Neopterin	9543.46	0.200014	0.255435	0.783034	0.433607	0.997749	Enriched
Neoraunone	73842.3	0.195504	0.247315	0.790504	0.429233	0.997749	Enriched
Neoruscogenin	3379.56	-0.293382	0.326476	-0.898632	0.368848	0.997749	Depleted
Neoxaline	3801.44	-0.0514834	0.244906	-0.210217	0.833498	0.997749	Depleted
Neriifolin	13837.3	-0.980282	2.35771	-0.415777	0.677573	0.997749	Depleted
Nevirapine	5268.2	0.0208263	0.182981	0.113817	0.909383	0.997749	Enriched
Nifedipine	4178.7	-0.00155153	0.175109	-0.00886037	0.992931	0.997749	Depleted
Nimodipine	62909.5	0.0747601	0.330633	0.226112	0.821115	0.997749	Enriched
Nitrosylsulfuric acid	189250	-0.0879422	0.21334	-0.412216	0.680181	0.997749	Depleted
Nivalenol	972.063	-0.360854	0.435969	-0.827706	0.407837	0.997749	Depleted
Nogalamycin	1489.18	0.173613	0.361099	0.480791	0.630665	0.997749	Enriched
Nomilin	3741.67	0.121262	0.203536	0.595777	0.551324	0.997749	Enriched
Norajmaline	37957.7	-0.223594	0.318237	-0.702603	0.482303	0.997749	Depleted
Norbaeocystin	3149.49	0.171754	0.460206	0.37321	0.708992	0.997749	Enriched
Norbicycloekasantalal	1181.99	0.251612	0.335149	0.750748	0.452804	0.997749	Enriched
Norecasantalic acid	195.286	0.0263746	0.330384	0.0798301	0.936372	0.997749	Enriched
Norecasantalol	167.802	0.233903	0.541603	0.431873	0.665834	0.997749	Enriched
Norepinephrine (noradrenaline)	105.416	-0.17232	0.332397	-0.518416	0.604168	0.997749	Depleted
Norethynodrel	522.65	0.622897	0.670589	0.92888	0.352951	0.997749	Enriched
Norfloxacin	2945.28	-0.165623	0.211596	-0.782733	0.433784	0.997749	Depleted
Nornicotine	1232.64	-0.0567088	0.581012	-0.0976035	0.922247	0.997749	Depleted
Norsolorinic acid anthrone	302.104	-0.820014	0.901102	-0.910012	0.362816	0.997749	Depleted
Northienamycin	2930.78	0.0080898	0.304203	0.0265934	0.978784	0.997749	Enriched
Novamethymycin	374.725	0.107601	0.329359	0.326697	0.743897	0.997749	Enriched
Novapikromycin	1501.2	-0.0113185	0.325723	-0.0347488	0.97228	0.997749	Depleted
Novobiocic acid	2977.96	-0.104495	0.382373	-0.273279	0.784639	0.997749	Depleted
Novobiocin	484.537	-0.124716	0.29969	-0.416152	0.677299	0.997749	Depleted
Octadecanoic acid	1355.41	-0.603723	1.04129	-0.579783	0.562061	0.997749	Depleted
Octanoic acid	179.654	0.163548	1.59056	0.102824	0.918103	0.997749	Enriched
Octinoxate	2755.46	-0.317696	0.333283	-0.953233	0.340472	0.997749	Depleted
Octyl gallate	64027.5	-0.736332	0.940052	-0.783289	0.433458	0.997749	Depleted
Octylamine	1988.38	-0.0350336	0.171726	-0.204009	0.838346	0.997749	Depleted
Odoriflavene	166364	-0.552554	0.81862	-0.674982	0.499687	0.997749	Depleted
Oleacein	13204	0.126877	0.299248	0.423987	0.671575	0.997749	Enriched
Oleamide	39174.9	-0.236888	0.352834	-0.671388	0.501973	0.997749	Depleted
Oleandolide	7074.82	0.208	0.22829	0.91112	0.362232	0.997749	Enriched
Oleic Acid ethyl ester	780.624	0.144694	0.569477	0.254081	0.799433	0.997749	Enriched
Oleoyl Ethyl Amide	129262	-0.141855	0.252796	-0.561145	0.574699	0.997749	Depleted
Oleuropein	515.976	-0.0540693	0.348847	-0.154994	0.876826	0.997749	Depleted
Ononin	3712.82	0.103062	0.153747	0.670334	0.502645	0.997749	Enriched
Orchinol	2951.52	-0.135191	0.189478	-0.713488	0.475544	0.997749	Depleted
Orcinol	8077.45	0.150089	0.334997	0.448031	0.654131	0.997749	Enriched
Orcinol gentiobioside	12092.8	-0.0972526	0.440692	-0.220682	0.82534	0.997749	Depleted
Oripavine	222.974	0.169574	0.597607	0.283755	0.776598	0.997749	Enriched
Oroxin B	11959.4	0.0609842	0.73402	0.0830824	0.933786	0.997749	Enriched
Orsellinic acid	361.257	-0.0733714	0.362134	-0.202608	0.839441	0.997749	Depleted
Oscillol	177032	0.0375454	0.20728	0.181133	0.856263	0.997749	Enriched
Oxaloacetate	2012.29	-0.358805	0.695894	-0.515603	0.606132	0.997749	Depleted
Oxaloglutarate	607.269	-0.152624	0.309613	-0.492953	0.622046	0.997749	Depleted
Oxalosuccinate	727.282	-0.498708	0.718344	-0.694248	0.487527	0.997749	Depleted
Oxamflatin	90.1948	-0.623624	1.72065	-0.362436	0.717026	0.997749	Depleted
Oxoglutaric acid	379.201	0.056317	0.463654	0.121463	0.903324	0.997749	Enriched
Oxybenzone	10450.4	0.314329	0.345316	0.910264	0.362683	0.997749	Enriched
Oxypaeoniflorin	8293.7	0.172626	0.367945	0.469161	0.638954	0.997749	Enriched
Oxytocin	432.199	0.347815	0.553849	0.627996	0.530006	0.997749	Enriched
Paclitaxel	2224.62	-0.226103	0.281281	-0.803834	0.421493	0.997749	Depleted
Paederoside	24723.4	0.0378694	0.389837	0.0971416	0.922614	0.997749	Enriched
Paederosidic acid	1582.17	-0.369144	0.537083	-0.687312	0.491886	0.997749	Depleted
Palmatine	3233.52	0.0302264	0.269365	0.112214	0.910654	0.997749	Enriched
Palmitic amide	902296	0.459959	0.460701	0.998388	0.318091	0.997749	Enriched
Palmitoyl Ethanolamide	11173.6	0.0180223	0.381722	0.0472131	0.962343	0.997749	Enriched
Palmitoyl Serinol	650.004	0.048278	0.37268	0.129543	0.896928	0.997749	Enriched
p-Anisaldehyde	14276.1	0.237464	0.31168	0.761886	0.446128	0.997749	Enriched
Pantothenate	21326.5	-0.239812	0.325744	-0.736198	0.46161	0.997749	Depleted
Pantothenol	13.648	-0.0925482	2.30151	-0.0402119	0.967924	0.997749	Depleted
Paraldehyde	56134.1	0.12148	0.213033	0.570241	0.568514	0.997749	Enriched
Parishin	4229.27	-0.0962701	0.229821	-0.418892	0.675295	0.997749	Depleted
Parkinsonin A	12866.2	-0.0321642	0.379205	-0.0848201	0.932404	0.997749	Depleted
Parthenin	1131.6	-0.755026	0.786403	-0.960101	0.337005	0.997749	Depleted
Paspaline B	113.309	0.279494	0.371403	0.752535	0.451729	0.997749	Enriched
Pelargonic acid	676	0.032333	0.319226	0.101285	0.919324	0.997749	Enriched
Pentahomomethionine	6406.01	-0.105571	0.20178	-0.523198	0.600836	0.997749	Depleted
Pentahydroxyflavanone	9569.31	0.470449	0.579749	0.811469	0.417096	0.997749	Enriched
Pentalenate	98.0263	0.328947	0.503655	0.65312	0.513679	0.997749	Enriched
Pentalenolactone	1301.79	-0.0740954	0.309196	-0.239639	0.81061	0.997749	Depleted
pentanamide	964.512	-0.150714	0.249171	-0.604861	0.545271	0.997749	Depleted
pentyl-Benzene	727.695	0.00880675	0.237172	0.0371323	0.97038	0.997749	Enriched
Perillic acid	2637.05	0.320834	0.428992	0.74788	0.454533	0.997749	Enriched
Perillyl aldehyde	1116.01	-0.382023	0.396286	-0.964006	0.335043	0.997749	Depleted
Perlolyrine	14825.7	0.0889709	0.191281	0.465133	0.641836	0.997749	Enriched
Phenethicillin	451.786	0.0869344	0.263294	0.33018	0.741264	0.997749	Enriched
Phenol	2774.45	0.0136322	0.255111	0.0534364	0.957384	0.997749	Enriched
Phenolic phosphate	2491.9	0.0188142	0.24373	0.0771927	0.93847	0.997749	Enriched
Phenylacetaldehyde	1923.42	-0.352296	0.369673	-0.952993	0.340594	0.997749	Depleted
Phenylacetic acid	1107.43	0.01214	0.207203	0.0585896	0.953279	0.997749	Enriched
Phenylethyl alcohol	65.2552	-0.40424	0.521455	-0.775216	0.438212	0.997749	Depleted
Phenyllactic acid	952.071	-0.130319	0.508443	-0.256309	0.797712	0.997749	Depleted
Phenylpyruvic acid	3437.29	0.188882	0.204378	0.924183	0.355391	0.997749	Enriched
Phloretin	3572.55	0.665344	1.06314	0.625828	0.531428	0.997749	Enriched
Phlorizin	1868.07	-0.134997	0.298122	-0.452824	0.650675	0.997749	Depleted
Phlorizin chalcone	100.173	-0.101144	0.888784	-0.1138	0.909396	0.997749	Depleted
Phoenicoxanthin	8279.8	0.117298	0.423357	0.277067	0.781728	0.997749	Enriched
Phosphocholine	2203.17	0.228246	0.324921	0.702464	0.48239	0.997749	Enriched
Phosphonoacetate	6326.41	-0.0776822	0.190341	-0.40812	0.683185	0.997749	Depleted
Photobarbatusin I	734.026	-0.320842	0.62925	-0.509879	0.610136	0.997749	Depleted
Phylloquinone	787353	0.0479538	0.172813	0.277489	0.781405	0.997749	Enriched
physalin F	524.426	-0.315656	0.587318	-0.537452	0.590955	0.997749	Depleted
Picrotin	87781.4	0.00848695	0.238208	0.0356283	0.971579	0.997749	Enriched
Pimelate	444.178	-0.250259	0.38117	-0.656555	0.511467	0.997749	Depleted
Pinocembrin	456.309	-0.0676497	1.0362	-0.0652864	0.947946	0.997749	Depleted
Pinolenic Acid	81473.8	0.202268	0.351884	0.574813	0.565418	0.997749	Enriched
Pinostrobin	397.525	0.0769312	0.556683	0.138196	0.890086	0.997749	Enriched
Piperic acid	1600.87	-0.0476856	0.502966	-0.0948089	0.924467	0.997749	Depleted
Piperidine	5945.63	0.0142227	0.216581	0.0656695	0.947641	0.997749	Enriched
Pisatin	2183.37	0.148498	0.367056	0.404564	0.685798	0.997749	Enriched
Pleuromutilin	69.5752	0.857674	1.20177	0.713678	0.475426	0.997749	Enriched
Pluviatolide	2065.26	-0.0398969	0.205275	-0.194359	0.845895	0.997749	Depleted
Podophyllotoxin	224.672	-0.72969	1.54099	-0.473519	0.635843	0.997749	Depleted
Podophyllotoxin (Podophyllum)	129857	0.327487	0.511721	0.639972	0.522191	0.997749	Enriched
Podophyllotoxone	2210.05	0.151301	0.241409	0.626742	0.530829	0.997749	Enriched
Pogostone	1283.89	-0.012143	0.265093	-0.0458065	0.963465	0.997749	Depleted
Poliumoside	14687.3	-0.0876851	0.210027	-0.417495	0.676317	0.997749	Depleted
Poloxalene	1111.55	0.229697	0.30447	0.754416	0.4506	0.997749	Enriched
Polygonolide	1620.79	-0.156016	0.479864	-0.325124	0.745087	0.997749	Depleted
Preferrugone	758.323	0.180379	0.27724	0.650625	0.515288	0.997749	Enriched
Pregnan-20-one, 17-(acetyloxy)-3-hydroxy-6-methyl-, (3b,5b,6a)-	683813	0.0241603	0.272314	0.0887219	0.929303	0.997749	Enriched
Pregnanediol	2880.01	0.231539	0.424273	0.545732	0.58525	0.997749	Enriched
Pregnanolone	2392.95	0.168555	0.388401	0.43397	0.66431	0.997749	Enriched
Premithramycin A1	3392.15	-0.295717	0.337806	-0.875406	0.381353	0.997749	Depleted
Premithramycin A2'	27982.1	0.38665	0.833889	0.463671	0.642883	0.997749	Enriched
Premithramycinone	36.2836	-0.871053	0.992595	-0.877551	0.380187	0.997749	Depleted
Primary fluorescent chlorophyll catabolite	109.107	0.43777	1.35926	0.322065	0.747403	0.997749	Enriched
Prim-O-glucosylcimifugin	912.557	-0.0931905	0.468053	-0.199103	0.842183	0.997749	Depleted
Proansamitocin	235.409	-0.0798487	1.54304	-0.0517478	0.95873	0.997749	Depleted
Procerin	4320.1	-0.510338	0.701464	-0.727533	0.4669	0.997749	Depleted
Prochlorperazine	14418.7	-0.0231041	0.212515	-0.108717	0.913427	0.997749	Depleted
Prodigiosin	4684.94	-0.143415	0.30356	-0.472444	0.63661	0.997749	Depleted
progesterone	19328.4	-0.145876	0.338162	-0.43138	0.666192	0.997749	Depleted
Prohydrojasmon (racemate)	1460.92	0.28975	0.36746	0.788522	0.430391	0.997749	Enriched
Propanoate	65.857	0.19871	0.657855	0.302057	0.762609	0.997749	Enriched
Propanoic acid, 2-hydroxy-3-[(4-hydroxy-1-naphthalenyl)oxy]-	144.042	0.581772	0.639247	0.91009	0.362775	0.997749	Enriched
Propoxycaine	1.29493	-3.82302	3.94124	-0.970004	0.332045	0.997749	Depleted
Propyl phenylacetate	5108.11	0.0391303	0.199023	0.196612	0.844131	0.997749	Enriched
Proscillaridin A	143787	0.0671679	0.179426	0.374349	0.708145	0.997749	Enriched
Prostaglandin A2	31.2678	-0.299492	0.840491	-0.35633	0.721593	0.997749	Depleted
Prostaglandin B2	3889.29	0.244547	0.313331	0.780475	0.435111	0.997749	Enriched
Prostaglandin D1 Alcohol	1699.9	0.0131067	0.175754	0.0745744	0.940553	0.997749	Enriched
Prostaglandin E2	151.333	0.50063	0.503583	0.994136	0.320157	0.997749	Enriched
Prostaglandin F2alpha	7168.87	0.0928613	0.249217	0.372612	0.709437	0.997749	Enriched
Prostaglandin J2	1243.16	0.165728	0.279234	0.593511	0.552839	0.997749	Enriched
Protoaphin aglucone	61751.6	0.0832052	0.417164	0.199454	0.841907	0.997749	Enriched
Protobassic acid	13792.8	0.173597	0.187852	0.924118	0.355425	0.997749	Enriched
Protochlorophyllide	397.053	-0.642952	0.765478	-0.839935	0.400945	0.997749	Depleted
Protodeoxyviolaceinic acid	1062.25	-0.183158	0.210709	-0.869248	0.384712	0.997749	Depleted
Protopine	7152.38	0.0828601	0.73585	0.112605	0.910344	0.997749	Enriched
Protoporphyrin	0.165213	-0.982462	4.08047	-0.240772	0.809732	0.997749	Depleted
Protosappanin B	3563.74	-0.465612	0.908644	-0.512425	0.608353	0.997749	Depleted
Prunasin	396.44	0.00569619	0.330887	0.0172149	0.986265	0.997749	Enriched
Prunetin	5557.06	0.133765	0.55312	0.241838	0.808906	0.997749	Enriched
Prunin	2508.46	0.118334	0.325823	0.363187	0.716466	0.997749	Enriched
Pseudaminic acid	538.945	-0.168661	0.401018	-0.420581	0.674061	0.997749	Depleted
Pseudobaptigenin	563.232	-0.381837	0.58397	-0.653864	0.513199	0.997749	Depleted
Pseudobaptigenin 7-O-laminaribioside	15580.1	-0.00937852	0.443961	-0.0211246	0.983146	0.997749	Depleted
Pseudoecgonyl-CoA	53503.4	0.0496098	0.44212	0.112209	0.910658	0.997749	Enriched
Pseudoginsenoside F11	787192	0.0604279	0.279234	0.216406	0.828671	0.997749	Enriched
Pseudoginsenoside RT5	8090.62	-0.180299	0.332332	-0.542527	0.587455	0.997749	Depleted
Pseudoionone	8845.34	-0.508342	1.00855	-0.504035	0.614237	0.997749	Depleted
Pseudolaric acid B-glucopyranoside	2026.09	0.0653528	0.42191	0.154897	0.876902	0.997749	Enriched
Pseudolaric Acid C	1516.67	-0.0244889	0.372448	-0.0657512	0.947576	0.997749	Depleted
Pseudopelletierine	846.03	-0.112098	1.24321	-0.0901682	0.928154	0.997749	Depleted
Psilocin	4.29714	-0.753017	1.3146	-0.57281	0.566773	0.997749	Depleted
Psilocybin	1630.11	0.150795	0.163111	0.924494	0.355229	0.997749	Enriched
Psoralen	361.68	-0.201642	0.283283	-0.711803	0.476586	0.997749	Depleted
Psoralenoside	12899.6	0.19051	0.633377	0.300785	0.763579	0.997749	Enriched
PSOROMIC ACID	963.368	-0.146733	0.370721	-0.395803	0.69225	0.997749	Depleted
Pterosin O	13402.9	-0.721974	1.01085	-0.714226	0.475088	0.997749	Depleted
Pubesenolide	472931	-0.128001	0.191584	-0.668119	0.504058	0.997749	Depleted
Puerarin 4'-methyl ether	1500.1	0.179511	0.244444	0.734364	0.462727	0.997749	Enriched
Pulcherrimin	342.133	-0.232492	0.537613	-0.432452	0.665413	0.997749	Depleted
Puromycin	810.15	-0.16409	1.76299	-0.0930748	0.925844	0.997749	Depleted
Purpurogallin	166.136	0.0361537	0.339042	0.106635	0.915078	0.997749	Enriched
Putaminoxin	697.37	0.0207272	0.492492	0.0420863	0.96643	0.997749	Enriched
Pyrethrosin	257.193	-0.0305322	0.907857	-0.0336311	0.973171	0.997749	Depleted
Pyridoxal	5.02037	0.738088	1.63208	0.452239	0.651097	0.997749	Enriched
Pyridoxal 5'-phosphate hydrate	473.813	0.0885266	0.591958	0.149549	0.881121	0.997749	Enriched
Pyridoxamine	57.4572	0.103963	0.414214	0.250989	0.801823	0.997749	Enriched
Pyridoxamine phosphate	2181.21	-0.012788	0.178421	-0.0716734	0.942862	0.997749	Depleted
Pyridoxine (Vitamin B6)	9536.35	0.220596	0.373493	0.59063	0.554768	0.997749	Enriched
Pyridoxine phosphate	1062.18	0.00198906	0.436055	0.00456149	0.99636	0.997749	Enriched
Pyrimidodiazepine	74.7811	-0.678751	1.1883	-0.571196	0.567867	0.997749	Depleted
Pyrocatechol	94.7187	0.223979	0.355555	0.629942	0.528733	0.997749	Enriched
Pyropheophorbide a	617.538	0.409358	0.828728	0.493959	0.621335	0.997749	Enriched
Pyrrolidine	1970.25	0.0702598	0.223321	0.314613	0.753055	0.997749	Enriched
Quercetagitrin	3510.57	-0.0618421	0.543986	-0.113683	0.909489	0.997749	Depleted
Queuine	532.824	-0.0720065	0.360066	-0.199981	0.841495	0.997749	Depleted
Raddeanin A	2330.83	-1.65351	2.40818	-0.686619	0.492323	0.997749	Depleted
Radicinin	110.776	0.0858419	1.59359	0.0538668	0.957041	0.997749	Enriched
Raspberry ketone glucoside	247.254	0.226134	0.318541	0.709907	0.477762	0.997749	Enriched
Raucaffricine	1210.62	-0.0076238	0.599849	-0.0127095	0.98986	0.997749	Depleted
Reserpine	0.502453	-2.45566	3.99509	-0.614668	0.538774	0.997749	Depleted
Resorcinolnaphthalein	1456.92	0.0395623	0.383724	0.103101	0.917883	0.997749	Enriched
Retinal	352.508	-0.30972	0.582677	-0.531547	0.595039	0.997749	Depleted
Retinoate	18.6475	0.0953566	0.819687	0.116333	0.907389	0.997749	Enriched
Retinol	14.1817	-0.218701	1.96267	-0.11143	0.911275	0.997749	Depleted
Rhapontin	1266.86	-0.0899399	0.290743	-0.309345	0.757059	0.997749	Depleted
Riboflavin	25.5304	0.94113	0.992311	0.948422	0.342915	0.997749	Enriched
Ribostamycin	224.899	1.06371	1.52106	0.699323	0.48435	0.997749	Enriched
Ricinine	16911.9	0.149777	0.23994	0.624224	0.53248	0.997749	Enriched
Ricinoleic Acid methyl ester	79178.3	0.12978	0.166143	0.781136	0.434722	0.997749	Enriched
Rifamycin	776.424	0.0773488	0.148775	0.519903	0.603131	0.997749	Enriched
Robustic acid	11869.1	-0.242665	0.262972	-0.922779	0.356122	0.997749	Depleted
Roseoflavin	29.1479	0.732763	0.84327	0.868955	0.384872	0.997749	Enriched
Rosifoliol	13539.8	0.202243	0.428016	0.472511	0.636562	0.997749	Enriched
ROSIRIDIN	1716.66	0.0182212	0.312618	0.0582859	0.953521	0.997749	Enriched
Rosmarinate	2295.28	-0.761976	0.976222	-0.780535	0.435076	0.997749	Depleted
Rosmarinic acid	2523.96	-0.162681	0.241441	-0.673791	0.500444	0.997749	Depleted
Rosolic Acid	1543.6	-0.143164	0.363749	-0.393578	0.693893	0.997749	Depleted
Rotenone	3824.98	-0.0303791	0.207271	-0.146567	0.883474	0.997749	Depleted
Rotundic acid	2316.33	0.221155	0.459212	0.481598	0.630092	0.997749	Enriched
Roxithromycin	37250	0.0796584	0.208566	0.381933	0.702511	0.997749	Enriched
Rubrophen	16107.2	-0.200589	0.2667	-0.752115	0.451982	0.997749	Depleted
Rumenic acid	325.29	-0.0834462	0.549637	-0.15182	0.879329	0.997749	Depleted
Salicylic acid	3824.77	-0.00993349	0.214884	-0.0462272	0.963129	0.997749	Depleted
Salidroside	580.3	-0.234316	0.932342	-0.25132	0.801567	0.997749	Depleted
Salsalate	111.259	-0.00583068	0.351808	-0.0165735	0.986777	0.997749	Depleted
Salsoline	83.5689	0.16434	0.595799	0.275832	0.782677	0.997749	Enriched
Salvianin	183704	-0.252007	1.02386	-0.246133	0.805579	0.997749	Depleted
Santene	169.81	0.155285	0.398744	0.389435	0.696955	0.997749	Enriched
Sarisan	37020.5	-0.0270359	0.167883	-0.16104	0.872062	0.997749	Depleted
Sarpagine	38.9218	0.224039	1.55233	0.144324	0.885245	0.997749	Enriched
Schisandrin	1472.33	-0.194114	0.653423	-0.297072	0.766412	0.997749	Depleted
Sclareol	313.084	-0.799691	1.56615	-0.51061	0.609624	0.997749	Depleted
Sclareol glycol	1301.55	0.0439318	0.319844	0.137354	0.890751	0.997749	Enriched
Scolymoside	3576.06	0.0516144	0.229305	0.225091	0.821908	0.997749	Enriched
Scopolin	3964.73	0.0127946	0.211243	0.0605681	0.951703	0.997749	Enriched
Scutellarin	63.4964	0.0747733	0.470966	0.158766	0.873853	0.997749	Enriched
Scutellarin methylester	2689.48	0.313765	0.418423	0.749876	0.45333	0.997749	Enriched
Scytalone	100.917	0.339029	0.349736	0.969385	0.332353	0.997749	Enriched
Sebacic acid	3558.48	0.106978	0.279695	0.382481	0.702105	0.997749	Enriched
Secalciferol	744.961	0.361462	0.624672	0.578642	0.56283	0.997749	Enriched
Secoisotetrandrine	60005.3	-0.14361	0.44047	-0.326038	0.744395	0.997749	Depleted
Secologanate	2332.88	-0.0704979	0.221579	-0.318162	0.750362	0.997749	Depleted
Secologanin	2233.42	-0.312467	0.340978	-0.916384	0.359466	0.997749	Depleted
Secoxyloganin	195.378	-0.860677	0.916892	-0.93869	0.34789	0.997749	Depleted
Secundifloran	79569.6	-0.0741553	0.360922	-0.205461	0.837212	0.997749	Depleted
Sedanolide	49.1621	-0.313017	0.814756	-0.384185	0.700841	0.997749	Depleted
Sedanonic acid	979.923	-0.0916374	0.452581	-0.202477	0.839544	0.997749	Depleted
Sedoheptulose	14.1506	0.268088	1.14387	0.234368	0.814699	0.997749	Enriched
Senecionine	25.0619	-0.238025	0.892407	-0.266722	0.789683	0.997749	Depleted
Sepiapterin	12500	-0.0144577	0.464024	-0.0311573	0.975144	0.997749	Depleted
Sesamolin	6760.82	-0.196704	0.314494	-0.625463	0.531667	0.997749	Depleted
Sesamoside	2776.54	0.21356	0.231377	0.922996	0.356009	0.997749	Enriched
S-Formylglutathione	2019.38	0.518267	0.756704	0.684901	0.493406	0.997749	Enriched
Shanzhiside	4812.08	0.110528	0.130925	0.84421	0.398552	0.997749	Enriched
Shikimic acid	1402.14	0.032132	0.230678	0.139293	0.889218	0.997749	Enriched
Shikonin	3.84553	1.90612	3.7976	0.501929	0.615718	0.997749	Enriched
Shogaol	179.494	-0.341902	0.450604	-0.758765	0.447993	0.997749	Depleted
Sibiricaxanthone B	2865.78	-1.73054	2.79571	-0.619	0.535917	0.997749	Depleted
Sibiricose A5	2686.31	-0.124827	0.285365	-0.43743	0.6618	0.997749	Depleted
Sibiricose A6	17688	0.108253	0.210528	0.514196	0.607115	0.997749	Enriched
Silydianin	176.45	-0.298641	0.676724	-0.441303	0.658993	0.997749	Depleted
Sinapic acid	14.1023	-0.646114	1.5468	-0.417711	0.676159	0.997749	Depleted
Sinapoyl aldehyde	88.4806	0.0650744	0.809658	0.0803726	0.935941	0.997749	Enriched
Sinapoyl malate	2818.98	-0.0358281	0.194621	-0.184092	0.853941	0.997749	Depleted
Sinapoylspermine	16032	-0.0870768	0.267941	-0.324986	0.745192	0.997749	Depleted
Sinapyl alcohol	933.386	-0.0736373	0.195736	-0.376207	0.706763	0.997749	Depleted
Sinapyl aldehyde	2077.2	0.0449619	0.297279	0.151245	0.879783	0.997749	Enriched
Sirohydrochlorin	3708.23	-0.478727	0.519883	-0.920837	0.357136	0.997749	Depleted
Sissotrin	2207.18	0.118301	0.238034	0.496993	0.619194	0.997749	Enriched
Skatole	1024.68	-0.113974	0.365812	-0.311565	0.755371	0.997749	Depleted
Skullcapflavone II	1212.88	0.0456276	0.179944	0.253566	0.799831	0.997749	Enriched
Slaframine	265.341	-0.357795	0.506567	-0.706312	0.479994	0.997749	Depleted
Sodium phenylpyruvate	7872.77	0.335605	0.347588	0.965524	0.334282	0.997749	Enriched
Sophoraflavone A	3139.64	0.078786	0.369977	0.212948	0.831367	0.997749	Enriched
Soyasaponin Bb	550972	0.537981	0.881774	0.610112	0.541788	0.997749	Enriched
Specnuezhenide	4984.01	0.158613	0.235408	0.673777	0.500453	0.997749	Enriched
Spheroidenone	1608.49	-0.267608	0.341987	-0.782509	0.433915	0.997749	Depleted
Sphinganine	22689.8	0.0382431	0.1808	0.211521	0.832481	0.997749	Enriched
Sphinganine 1-phosphate	1959.7	0.0980743	0.271735	0.36092	0.71816	0.997749	Enriched
Sphingosine	2132.08	-0.176574	0.227449	-0.776322	0.437559	0.997749	Depleted
Sphingosine 1-phosphate	350.799	0.341764	1.60608	0.212794	0.831488	0.997749	Enriched
Spinacetin 3-O-sulfate	3762.75	0.0481535	0.309314	0.155678	0.876286	0.997749	Enriched
S-Ribosyl-L-homocysteine	49.1795	0.0954358	0.521943	0.182847	0.854918	0.997749	Enriched
Stachyose	2084.3	-0.130833	0.347089	-0.376943	0.706216	0.997749	Depleted
Staphyloferrin B	2272.05	0.0618881	0.198923	0.311116	0.755712	0.997749	Enriched
Stearidonic acid	80708.9	-0.13148	0.353271	-0.372179	0.709759	0.997749	Depleted
Stearoyl-CoA	6985.21	0.0593564	0.252788	0.234807	0.814359	0.997749	Enriched
Stemmadenine	0.182327	0.941091	4.08047	0.230633	0.8176	0.997749	Enriched
Stevioside	18.6897	1.55557	1.68234	0.924648	0.355149	0.997749	Enriched
Stipitatate	106.007	0.461044	0.478355	0.963812	0.33514	0.997749	Enriched
Stizolobate	1379.52	-0.0344815	0.32245	-0.106936	0.91484	0.997749	Depleted
Streptomycin	0.627353	-0.0824967	4.00995	-0.020573	0.983586	0.997749	Depleted
Streptomycin 6-phosphate	2486.7	-0.0295488	0.263212	-0.112263	0.910615	0.997749	Depleted
Strictosidine aglycone	116.565	0.0817262	0.71773	0.113868	0.909343	0.997749	Enriched
Strigol	130.746	-0.317513	0.839559	-0.37819	0.705289	0.997749	Depleted
Strigolactone ABC-rings	2186.18	-0.842032	1.03873	-0.810633	0.417577	0.997749	Depleted
Suberylglycine	3654.03	-0.0693893	0.18799	-0.369112	0.712045	0.997749	Depleted
Succinate	2679.23	0.271718	0.411573	0.660195	0.509129	0.997749	Enriched
Succinic acid semialdehyde	24.7592	0.444644	0.911424	0.487856	0.625652	0.997749	Enriched
Sucrose	1.41117e+06	0.0751017	0.493994	0.15203	0.879164	0.997749	Enriched
Sucrose 6'-phosphate	1702.16	-0.156474	0.453705	-0.34488	0.730185	0.997749	Depleted
Sulfamerazine	2415.91	0.154446	0.266573	0.579376	0.562335	0.997749	Enriched
Sulfasalazine	130.634	-0.38075	0.600515	-0.634039	0.526055	0.997749	Depleted
Sulfate	49010.4	0.324123	0.728622	0.444843	0.656433	0.997749	Enriched
Sulfazecin	75.4547	-0.180873	0.668868	-0.270417	0.78684	0.997749	Depleted
Sulindac	22.8373	-0.40352	1.41856	-0.284458	0.77606	0.997749	Depleted
Suprofen	760.2	0.180719	0.27662	0.653311	0.513556	0.997749	Enriched
Swainsonine	1176.34	-0.17847	0.383221	-0.465709	0.641424	0.997749	Depleted
Sweroside	680.63	0.22745	0.363867	0.625091	0.531912	0.997749	Enriched
Swertiajaponin	60191	-0.10531	0.290374	-0.362671	0.716851	0.997749	Depleted
Swertiamarin	1938.26	0.237079	0.42393	0.559241	0.575997	0.997749	Enriched
Symplocoside	4734.97	0.216467	0.350139	0.618231	0.536423	0.997749	Enriched
Syringetin	1060.84	-0.0241649	0.231769	-0.104263	0.91696	0.997749	Depleted
Syringin	848.82	-1.11062	1.15181	-0.964236	0.334928	0.997749	Depleted
Taccalonolide A	122.87	0.690132	1.60051	0.431194	0.666327	0.997749	Enriched
Tacrolimus	29572.4	-0.133693	0.236324	-0.565718	0.571586	0.997749	Depleted
Tamoxifen	6405.23	0.235763	0.398811	0.591164	0.554411	0.997749	Enriched
Tangeritin	22299.7	0.11973	0.173729	0.689176	0.490713	0.997749	Enriched
Taurine	418.483	-0.522617	0.622585	-0.839431	0.401228	0.997749	Depleted
Taurocholate	8337.03	-0.232637	0.259721	-0.895719	0.370403	0.997749	Depleted
Taurolithocholic acid	149453	-0.0709383	0.194997	-0.363791	0.716014	0.997749	Depleted
TENIPOSIDE	766167	0.426954	1.10272	0.387183	0.698621	0.997749	Enriched
Tenuifoliside A	4198.16	0.0014166	0.314347	0.0045065	0.996404	0.997749	Enriched
Ternatin C5	12387.5	0.605569	0.972511	0.622686	0.533491	0.997749	Enriched
Terpendole C	37502.7	-0.0905508	0.157996	-0.573121	0.566563	0.997749	Depleted
Terpendole E	150725	0.0137716	0.194847	0.0706791	0.943653	0.997749	Enriched
Terpendole I	293.253	0.496954	0.917647	0.541553	0.588126	0.997749	Enriched
Terpentecin	934.794	-0.105968	0.298407	-0.355114	0.722504	0.997749	Depleted
Terpinyl Acetate	1349.06	-0.521412	0.679575	-0.767261	0.442926	0.997749	Depleted
Terrestrosin D	3239.46	-0.154419	0.262234	-0.588858	0.555957	0.997749	Depleted
Tetracosanoic acid	3115.89	0.160669	0.219384	0.732364	0.463947	0.997749	Enriched
Tetracycline	5429.04	-0.0125004	0.665694	-0.0187779	0.985018	0.997749	Depleted
Tetrahydrocurcumin	7.29978	1.8082	3.17679	0.569192	0.569226	0.997749	Enriched
Tetrahydrofolate	311.269	-1.45587	1.57912	-0.92195	0.356555	0.997749	Depleted
Tetrangulol	528.597	-0.0347707	0.424744	-0.0818628	0.934756	0.997749	Depleted
Thalianol	855.04	-0.454357	0.474405	-0.957741	0.338193	0.997749	Depleted
Thebaine	467.614	-0.0577082	0.728582	-0.0792062	0.936869	0.997749	Depleted
Thiamine acetic acid	1819.87	-0.389069	0.53472	-0.727612	0.466851	0.997749	Depleted
Thiamine aldehyde	153.784	0.295228	0.885385	0.333446	0.738797	0.997749	Enriched
Thienamycin	1213.93	-0.0426947	0.209048	-0.204234	0.83817	0.997749	Depleted
Thymidine	1439.18	-0.143713	0.196638	-0.730851	0.46487	0.997749	Depleted
Thymol methyl ether	547.526	-0.00553717	0.320075	-0.0172996	0.986198	0.997749	Depleted
Tobramycin	501.828	-0.208692	0.550708	-0.378953	0.704723	0.997749	Depleted
Toluene	190.687	0.1742	0.507268	0.343409	0.731291	0.997749	Enriched
Toosendanin	5029.88	-0.203215	0.274742	-0.739658	0.459507	0.997749	Depleted
Toringin	2495.21	-0.00393594	0.288227	-0.0136557	0.989105	0.997749	Depleted
Toxicarolisoflavone	3841.66	-0.106056	0.18834	-0.563108	0.573361	0.997749	Depleted
Tracheloside	16780	-0.0125745	0.381488	-0.0329617	0.973705	0.997749	Depleted
Trandolapril	7550.57	0.069638	0.561429	0.124037	0.901286	0.997749	Enriched
Tranilast	7259.55	0.147657	0.638877	0.23112	0.817221	0.997749	Enriched
Traumatic acid	4259.41	-0.0652365	0.24641	-0.264748	0.791204	0.997749	Depleted
Triamcinolone Diacetate	3444.12	-0.219176	0.27339	-0.801695	0.42273	0.997749	Depleted
Triethylamine	2255.91	-0.183038	0.310755	-0.589013	0.555853	0.997749	Depleted
Trifolirhizin	1354.79	0.335391	0.689685	0.486296	0.626757	0.997749	Enriched
Trigonelline	9071.15	-0.0392134	0.348744	-0.112442	0.910473	0.997749	Depleted
Trilobatin	2279.81	-0.281977	0.37906	-0.743885	0.456946	0.997749	Depleted
Trimetazidine	1451.25	0.0807135	0.214025	0.377121	0.706083	0.997749	Enriched
Trimethylolpropane trimethacrylate	138.04	0.499643	1.29882	0.38469	0.700467	0.997749	Enriched
Trioxilin B3	949.757	-0.512706	0.587087	-0.873305	0.382497	0.997749	Depleted
Triphenylsilanol	18968.7	0.0372047	0.228643	0.16272	0.870739	0.997749	Enriched
Triptolide	790.218	-0.0141511	0.485595	-0.0291419	0.976751	0.997749	Depleted
Tropic acid	5758.59	0.0753812	0.204867	0.367952	0.712909	0.997749	Enriched
Tropinone	17.9283	-0.906676	1.02902	-0.881109	0.378259	0.997749	Depleted
Tropolone	139.779	0.505227	1.01362	0.49844	0.618174	0.997749	Enriched
Tropone	164.831	0.326709	0.375866	0.869216	0.384729	0.997749	Enriched
Troxerutin	4265.94	0.105679	0.927038	0.113996	0.909241	0.997749	Enriched
Trypanothione disulfide	820.119	0.00933073	0.696716	0.0133925	0.989315	0.997749	Enriched
Tubulosine	3704.6	-0.119559	0.371726	-0.321632	0.747732	0.997749	Depleted
Tylosin	32148.7	0.357502	0.418443	0.854362	0.392904	0.997749	Enriched
Typhaneoside	605.219	-0.224656	0.247384	-0.908127	0.363811	0.997749	Depleted
Undecanoic gamma-lactone	14.3227	0.326636	1.6493	0.198045	0.84301	0.997749	Enriched
Undecaprenyl phosphate alpha-L-Ara4N	4054.38	-0.0845692	0.613891	-0.137759	0.890431	0.997749	Depleted
Undecylprodigiosin	3742.71	-0.135565	0.282581	-0.479737	0.631414	0.997749	Depleted
Uridine	14287.3	0.0462816	0.115702	0.400007	0.689152	0.997749	Enriched
Valienone	1871.93	-0.195932	0.208321	-0.940526	0.346948	0.997749	Depleted
Valproic acid	72.0914	0.13333	0.574923	0.23191	0.816608	0.997749	Enriched
Vanillylmandelic acid	5828.52	-0.32264	0.571976	-0.564079	0.5727	0.997749	Depleted
Vasicinol	596.51	0.14149	0.223246	0.633787	0.52622	0.997749	Enriched
Versiconal	520.51	-0.15007	0.73847	-0.203218	0.838965	0.997749	Depleted
Versiconal hemiacetal acetate	1447.39	-0.416288	0.928504	-0.448343	0.653906	0.997749	Depleted
Versiconol acetate	34.8432	-0.164684	1.15715	-0.142319	0.886828	0.997749	Depleted
Villinol	13875.1	0.216129	0.233065	0.927334	0.353753	0.997749	Enriched
Vincristine	102.521	0.235684	1.6369	0.143982	0.885515	0.997749	Enriched
Vindoline	2690.11	-0.142544	0.240152	-0.593555	0.55281	0.997749	Depleted
Violacein	15813.1	-0.134991	0.340399	-0.396566	0.691688	0.997749	Depleted
Wedelolactone	889.096	-0.0297338	0.232258	-0.128021	0.898133	0.997749	Depleted
Withaferin A	899.971	0.0874122	0.721918	0.121083	0.903625	0.997749	Enriched
Wogonoside	2212.47	0.0897011	0.55274	0.162284	0.871082	0.997749	Enriched
Wortmannin	3632.84	0.519027	0.537855	0.964994	0.334548	0.997749	Enriched
Wyerone epoxide	676.935	0.0264355	0.262861	0.100568	0.919893	0.997749	Enriched
Xanthohumol	1363.4	0.0524421	0.303224	0.172948	0.862692	0.997749	Enriched
Xanthosine 5'-phosphate	31017	0.122979	0.298923	0.411408	0.680774	0.997749	Enriched
Xanthoxic acid	1659.6	-0.756367	1.23295	-0.613463	0.539571	0.997749	Depleted
Xanthoxin	1460.88	-0.280262	0.671251	-0.417522	0.676296	0.997749	Depleted
Xanthurenic acid	4432.22	0.057236	0.283262	0.20206	0.83987	0.997749	Enriched
Xylobiose	722.414	-0.0116534	0.707963	-0.0164605	0.986867	0.997749	Depleted
Xylotetraose	12504.4	-0.208322	0.252785	-0.824104	0.40988	0.997749	Depleted
Yangonin	711.102	0.0548937	0.31687	0.173237	0.862465	0.997749	Enriched
Yersiniabactin	1804.06	0.00980432	0.201166	0.0487375	0.961129	0.997749	Enriched
yibeissine	5098.11	-0.102028	0.308136	-0.331114	0.740559	0.997749	Depleted
Yohimbine	81.1158	1.06477	1.28545	0.828321	0.407489	0.997749	Enriched
Zearalenone	1273.17	-0.206209	0.335149	-0.615277	0.538372	0.997749	Depleted
Zeatin	930.054	0.0750852	0.338119	0.222067	0.824261	0.997749	Enriched
Zeinoxanthin	92.6151	0.694454	1.22345	0.567619	0.570293	0.997749	Enriched
Zingerone	2813.94	0.00625049	0.301965	0.0206994	0.983485	0.997749	Enriched
Ziyuglycoside I	2078.36	0.076991	0.371666	0.207151	0.835892	0.997749	Enriched
Ziyuglycoside II	306.922	-0.0684362	0.342954	-0.199549	0.841833	0.997749	Depleted
Astragaloside III	11020.5	4.83859	2.76672	1.74886	NA	NA	Enriched
Benzylbutylphthalate	47.2129	21.247	3.9077	5.43721	NA	NA	Enriched
Bilirubin	0	NA	NA	NA	NA	NA	Enriched
Bufuralol	1014.06	-4.93045	3.72645	-1.3231	NA	NA	Depleted
Butorphanol	10905.4	2.44989	0.877815	2.79089	NA	NA	Enriched
Coumestrol	0	NA	NA	NA	NA	NA	Enriched
Creatine	0	NA	NA	NA	NA	NA	Enriched
Dicyclohexylcarbodiimide	0	NA	NA	NA	NA	NA	Enriched
Diflunisal	356.519	3.8902	1.42509	2.7298	NA	NA	Enriched
Dyphylline	234.361	-0.164845	3.44528	-0.0478466	NA	NA	Depleted
Echinenone	0	NA	NA	NA	NA	NA	Enriched
Edrophonium	0	NA	NA	NA	NA	NA	Enriched
Enkephalin L	0	NA	NA	NA	NA	NA	Enriched
Ergothioneine	1427.72	-3.29265	1.71218	-1.92307	NA	NA	Depleted
Euxanthone	105.355	0.183756	1.78224	0.103104	NA	NA	Enriched
Garcinone D	1312.32	1.09848	1.06165	1.0347	NA	NA	Enriched
Hastatoside	1965.8	-0.351409	1.59908	-0.219757	NA	NA	Depleted
Helenalin	23.7907	-22.1014	3.90865	-5.65449	NA	NA	Depleted
Homotrypanothione disulfide	0	NA	NA	NA	NA	NA	Enriched
Hydroxyphenyllactic acid	9199.32	-0.395444	3.047	-0.129781	NA	NA	Depleted
Hygromycin B	50025.6	1.34807	3.72496	0.361902	NA	NA	Enriched
Incensole oxide	0	NA	NA	NA	NA	NA	Enriched
Lycocernuine	11193.9	3.0755	1.6835	1.82685	NA	NA	Enriched
Mannitol	0	NA	NA	NA	NA	NA	Enriched
Marmesin	259.22	-25.3496	3.90694	-6.48835	NA	NA	Depleted
Mithramycin	20.8169	-21.9206	3.90892	-5.60784	NA	NA	Depleted
Mulberroside C	1558.44	6.75521	3.38788	1.99394	NA	NA	Enriched
Neobanol	3658.61	4.65205	2.143	2.17081	NA	NA	Enriched
Olmesartan	63.7275	-4.85543	1.61861	-2.99975	NA	NA	Depleted
Panatellin	10102.7	-1.94422	3.72499	-0.52194	NA	NA	Depleted
Pantetheine	0	NA	NA	NA	NA	NA	Enriched
Paromomycin	2540.16	2.56711	1.10003	2.33366	NA	NA	Enriched
Phenethylamine	0	NA	NA	NA	NA	NA	Enriched
Pristimerin	683.928	-0.0429919	1.12403	-0.0382479	NA	NA	Depleted
Proansamycin X	0	NA	NA	NA	NA	NA	Enriched
Pyridoxal phosphate	0	NA	NA	NA	NA	NA	Enriched
Quercitrin	35.7724	-2.25523	3.73405	-0.603962	NA	NA	Depleted
Retronecine	32.0558	-2.08428	1.68445	-1.23736	NA	NA	Depleted
Solavetivone	1550.62	-3.69374	2.45973	-1.50169	NA	NA	Depleted
Sterigmatocystin	2781.17	2.09833	0.881258	2.38106	NA	NA	Enriched
Tabtoxin	0	NA	NA	NA	NA	NA	Enriched
Teasterone	2833.73	2.75636	1.14952	2.39784	NA	NA	Enriched
Tebutam	1755.88	-2.53065	3.72517	-0.679339	NA	NA	Depleted
Tetradecanoic acid	189.227	0.357303	2.62075	0.136336	NA	NA	Enriched
Vibriobactin	0	NA	NA	NA	NA	NA	Enriched
ZM 336372	0	NA	NA	NA	NA	NA	Enriched
