# Supplementary material for: Sustained organic amendments utilization enhances ratoon crop growth and soil quality by enriching beneficial metabolites and suppressing pathogenic bacteria
Source: Front Plant Sci. 2023 Sep 18;14:1273546. doi: 10.3389/fpls.2023.1273546 (PMC10544933; doi:10.3389/fpls.2023.1273546)
Supplement: Supplementary file 9 [file Table_8.xlsx]

## Sheet: Sheet1
Table S8. Associations between essential root exudates and beneficial bacteria detected in the rhizosphere soil.
raw.r	raw.p	Root exudates	Bacteria	Abs	Corr
0.9	0	Linarin	Nitrospira	0.9	P
0.91	0	Abscisate	Bradyrhizobium	0.91	P
0.86	0	Abscisate	Stenotrophomonas	0.86	P
0.82	0.01	Atropaldehyde	Staphylococcus	0.82	P
0.82	0.01	Homoveratric acid	Staphylococcus	0.82	P
0.77	0.01	Zingerone	Staphylococcus	0.77	P
0.78	0.01	Salvigenin	Pseudomonas	0.78	P
0.78	0.01	Cadalene	Bacillus	0.78	P
0.82	0.01	Abscisic aldehyde	Stenotrophomonas	0.82	P
0.77	0.01	Valdiate	Ruminococcus	0.77	P
0.78	0.01	Cadalene	Flavobacterium	0.78	P
0.77	0.01	Alpinetin	Enterobacter	0.77	P
0.83	0.01	Pinocembrin	Enterobacter	0.83	P
0.75	0.02	Phenyllactic acid	Pseudomonas	0.75	P
0.73	0.02	Abscisic aldehyde	Bradyrhizobium	0.73	P
0.75	0.02	Nardosinone	Bacillus	0.75	P
0.75	0.02	Pubesenolide	Stenotrophomonas	0.75	P
0.76	0.02	Aspirin	Ruminococcus	0.76	P
0.75	0.02	Pogostone	Ruminococcus	0.75	P
0.75	0.02	Methylarbutin	Enterobacter	0.75	P
0.7	0.03	dioxybenzone	Staphylococcus	0.7	P
0.71	0.03	Phenylethyl alcohol	Bacillus	0.71	P
0.71	0.03	Mupirocin	Microbacterium	0.71	P
0.72	0.03	Hesperidin methylchalcone	Methylobacterium_Methylorubrum	0.72	P
0.72	0.03	Retinal	Methylobacterium_Methylorubrum	0.72	P
0.67	0.05	Abscisate	Enterococcus	0.67	P
0.66	0.05	Octylamine	Staphylococcus	0.66	P
0.67	0.05	Sebacic acid	Sphingomonas	0.67	P
0.67	0.05	Gluconolactone	Bradyrhizobium	0.67	P
0.66	0.05	Chlorogenic Acid	Streptomyces	0.66	P
0.67	0.05	Paclitaxel	Streptomyces	0.67	P
0.67	0.05	Salvigenin	Streptomyces	0.67	P
0.67	0.05	Nardosinone	Flavobacterium	0.67	P
0.67	0.05	Retinal	Flavobacterium	0.67	P
0.67	0.05	Abscisate	Enterobacter	0.67	P
-0.88	0	Alpinetin	Nitrospira	0.88	N
-0.87	0	Gentiopicroside	Sphingomonas	0.87	N
-0.95	0	Metanephrine	Sphingomonas	0.95	N
-0.88	0	Naringenin	Sphingomonas	0.88	N
-0.85	0	Nevirapine	Sphingomonas	0.85	N
-0.85	0	Linarin	Bradyrhizobium	0.85	N
-0.88	0	Apigenin	Bacillus	0.88	N
-0.85	0	Vaccarin	Bacillus	0.85	N
-0.85	0	Isopalmitic acid	Streptomyces	0.85	N
-0.85	0	Apigenin	Flavobacterium	0.85	N
-0.92	0	Vaccarin	Flavobacterium	0.92	N
-0.86	0	Linarin	Enterobacter	0.86	N
-0.82	0.01	Galangin	Staphylococcus	0.82	N
-0.78	0.01	Mupirocin	Staphylococcus	0.78	N
-0.78	0.01	Pimelate	Nitrospira	0.78	N
-0.8	0.01	Pinocembrin	Nitrospira	0.8	N
-0.83	0.01	Pelargonic acid	Streptomyces	0.83	N
-0.82	0.01	Spirilloxanthin	Streptomyces	0.82	N
-0.81	0.01	Benzaldehyde	Enterobacter	0.81	N
-0.76	0.02	Arabsin	Staphylococcus	0.76	N
-0.76	0.02	Ascorbyl stearate	Staphylococcus	0.76	N
-0.76	0.02	Sebacic acid	Klebsiella	0.76	N
-0.73	0.02	Luteolin	Rhodoplanes	0.73	N
-0.77	0.02	Pogostone	Bacillus	0.77	N
-0.75	0.02	Cannabigerolate	Streptomyces	0.75	N
-0.76	0.02	Gentiopicroside	Ruminococcus	0.76	N
-0.73	0.02	Hispolone	Ruminococcus	0.73	N
-0.75	0.02	Geranic acid	Flavobacterium	0.75	N
-0.76	0.02	Guaiacol	Enterobacter	0.76	N
-0.7	0.03	Pelargonic acid	Staphylococcus	0.7	N
-0.71	0.03	Linarin	Pseudomonas	0.71	N
-0.71	0.03	Methylarbutin	Nitrospira	0.71	N
-0.73	0.03	Phenylethyl alcohol	Nitrospira	0.73	N
-0.72	0.03	Isoetharine	Streptomyces	0.72	N
-0.72	0.03	Narcissin	Stenotrophomonas	0.72	N
-0.71	0.03	Glucoerucin	Microbacterium	0.71	N
-0.72	0.03	Guaiacol	Methylobacterium_Methylorubrum	0.72	N
-0.72	0.03	Jasmonic acid	Methylobacterium_Methylorubrum	0.72	N
-0.72	0.03	Labienoxime	Methylobacterium_Methylorubrum	0.72	N
-0.73	0.03	Rumenic acid	Methylobacterium_Methylorubrum	0.73	N
-0.73	0.03	Abscisate	Flavobacterium	0.73	N
-0.7	0.04	Kurarinone	Staphylococcus	0.7	N
-0.69	0.04	Pinolenic Acid	Staphylococcus	0.69	N
-0.68	0.04	Aspirin	Bacillus	0.68	N
-0.7	0.04	Neamine	Bacillus	0.7	N
-0.7	0.04	Kurarinone	Streptomyces	0.7	N
-0.67	0.05	Luteolin	Staphylococcus	0.67	N
-0.67	0.05	Erucic acid	Rhodoplanes	0.67	N
-0.67	0.05	Linarin	Stenotrophomonas	0.67	N
-0.66	0.05	Metanephrine	Ruminococcus	0.66	N
