# Supplementary material for: Sustained organic amendments utilization enhances ratoon crop growth and soil quality by enriching beneficial metabolites and suppressing pathogenic bacteria
Source: Front Plant Sci. 2023 Sep 18;14:1273546. doi: 10.3389/fpls.2023.1273546 (PMC10544933; doi:10.3389/fpls.2023.1273546)
Supplement: Supplementary file 10 [file Table_9.xlsx]

## Sheet: Sheet1
Table S9. Associations between essential root exudates and beneficial bacteria detected in the root tissue.
raw.r	raw.p	Root exudates	Bacteria	abs	corr
0.87	0	Abscisic acid	Sphingomonas	0.87	P
0.95	0	Cannabigerolate	Sphingomonas	0.95	P
0.8	0.01	Rutin	Enterococcus	0.8	P
0.8	0.01	Mesaconate	Sphingomonas	0.8	P
0.83	0.01	Pelargonic acid	Sphingomonas	0.83	P
0.76	0.02	Practolol	Pseudomonas	0.76	P
0.74	0.02	Naringenin	Nitrospira	0.74	P
0.73	0.02	Azelaic acid	Bradyrhizobium	0.73	P
0.73	0.02	Cannabigerolate	Bradyrhizobium	0.73	P
0.76	0.02	Cadalene	Frankia	0.76	P
0.74	0.02	Hispolone	Enterobacter	0.74	P
0.71	0.03	Vaccarin	Enterococcus	0.71	P
0.7	0.03	Perillic acid	Staphylococcus	0.7	P
0.71	0.03	Retinal	Rhodoplanes	0.71	P
0.72	0.03	Benzaldehyde	Bacillus	0.72	P
0.72	0.03	Chlorogenic Acid	Streptomyces	0.72	P
0.71	0.03	Sebacic acid	Serratia	0.71	P
0.73	0.03	Practolol	Ruminococcus	0.73	P
0.71	0.03	Stearidonic acid	Ruminococcus	0.71	P
0.71	0.03	Kurarinone	Rhodococcus	0.71	P
0.68	0.04	Strigol	Staphylococcus	0.68	P
0.68	0.04	Ascorbyl stearate	Pseudomonas	0.68	P
0.69	0.04	Rutin	Pseudomonas	0.69	P
0.68	0.04	Eriodictyol	Streptomyces	0.68	P
0.7	0.04	Stearidonic acid	Serratia	0.7	P
0.68	0.04	Ascorbyl stearate	Flavobacterium	0.68	P
0.68	0.05	Kaempferol 3-O-glucoside	Klebsiella	0.68	P
0.66	0.05	Metanephrine	Nitrospira	0.66	P
0.67	0.05	Isopalmitic acid	Bradyrhizobium	0.67	P
0.66	0.05	Rumenic acid	Serratia	0.66	P
0.67	0.05	Glucovanillin	Stenotrophomonas	0.67	P
0.67	0.05	Diethanolamine	Frankia	0.67	P
0.67	0.05	Kaempferol 3-O-glucoside	Ruminococcus	0.67	P
0.66	0.05	Gentiopicroside	Methylobacterium_Methylorubrum	0.66	P
0.66	0.05	Glycerone	Enterobacter	0.66	P
-0.85	0	Chlorogenic Acid	Bradyrhizobium	0.85	N
-0.9	0	Succinic acid semialdehyde	Stenotrophomonas	0.9	N
-0.86	0	Abscisate	Ruminococcus	0.86	N
-0.79	0.01	Alpinetin	Klebsiella	0.79	N
-0.82	0.01	Mesaconate	Pseudomonas	0.82	N
-0.83	0.01	Ethyl salicylate	Rhodoplanes	0.83	N
-0.79	0.01	Geranic acid	Sphingomonas	0.79	N
-0.78	0.01	Pubesenolide	Serratia	0.78	N
-0.78	0.01	Pogostone	Frankia	0.78	N
-0.82	0.01	Alpinetin	Ruminococcus	0.82	N
-0.75	0.02	Abscisic acid	Pseudomonas	0.75	N
-0.73	0.02	Morusin	Sphingomonas	0.73	N
-0.76	0.02	Phenylethyl alcohol	Serratia	0.76	N
-0.76	0.02	Styrene	Serratia	0.76	N
-0.75	0.02	Glycerone	Stenotrophomonas	0.75	N
-0.74	0.02	Hispolone	Stenotrophomonas	0.74	N
-0.74	0.02	Glucoerucin	Frankia	0.74	N
-0.74	0.02	Octylamine	Frankia	0.74	N
-0.74	0.02	Sucrose	Frankia	0.74	N
-0.74	0.02	Triethylamine	Frankia	0.74	N
-0.73	0.03	Apigenin	Enterococcus	0.73	N
-0.71	0.03	Galangin	Enterococcus	0.71	N
-0.71	0.03	Guaiacol	Enterococcus	0.71	N
-0.71	0.03	Linarin	Enterococcus	0.71	N
-0.73	0.03	Abscisate	Klebsiella	0.73	N
-0.73	0.03	Erucic acid	Nitrospira	0.73	N
-0.71	0.03	Styrene	Rhodoplanes	0.71	N
-0.72	0.03	Arabsin	Sphingomonas	0.72	N
-0.73	0.03	Nardosinone	Serratia	0.73	N
-0.72	0.03	Benzaldehyde	Frankia	0.72	N
-0.73	0.03	Protobassic acid	Rhodococcus	0.73	N
-0.69	0.04	Nevirapine	Klebsiella	0.69	N
-0.69	0.04	Rumenic acid	Pseudomonas	0.69	N
-0.7	0.04	Rosifoliol	Sphingomonas	0.7	N
-0.68	0.04	Crocin	Bradyrhizobium	0.68	N
-0.68	0.04	Azelaic acid	Streptomyces	0.68	N
-0.69	0.04	Vitexin	Ruminococcus	0.69	N
-0.69	0.04	Labienoxime	Methylobacterium_Methylorubrum	0.69	N
-0.7	0.04	Cadalene	Enterobacter	0.7	N
-0.66	0.05	Cyanin	Klebsiella	0.66	N
-0.68	0.05	Vitexin	Klebsiella	0.68	N
-0.66	0.05	Cannabigerolate	Pseudomonas	0.66	N
-0.66	0.05	Secologanate	Rhodoplanes	0.66	N
-0.67	0.05	Valdiate	Sphingomonas	0.67	N
-0.67	0.05	Neamine	Streptomyces	0.67	N
-0.67	0.05	Abscisate	Serratia	0.67	N
-0.66	0.05	Abscisic aldehyde	Serratia	0.66	N
-0.66	0.05	Guaiacol	Stenotrophomonas	0.66	N
-0.66	0.05	Phenyllactic acid	Frankia	0.66	N
