# Supplementary material for: Sustained organic amendments utilization enhances ratoon crop growth and soil quality by enriching beneficial metabolites and suppressing pathogenic bacteria
Source: Front Plant Sci. 2023 Sep 18;14:1273546. doi: 10.3389/fpls.2023.1273546 (PMC10544933; doi:10.3389/fpls.2023.1273546)
Supplement: Supplementary file 11 [file Table_10.xlsx]

## Sheet: Sheet1
Table S10. Associations between essential root exudates and soil physicochemical characteristics detected in the root tissue.
raw.r	raw.p	Root exudates	Soil prperties	Compartment
-0.85	0	Atropaldehyde	pH	Root tissue
-0.85	0	Zingerone	pH	Root tissue
0.85	0	Chavicol	OM	Root tissue
0.91	0	Zingerone	OM	Root tissue
0.85	0	Nevirapine	OM	Root tissue
0.89	0	Zingerone	TN	Root tissue
-0.97	0	Zingerone	TN	Root tissue
-0.88	0	Naringenin	TC	Root tissue
-0.9	0	Narcissin	NO3--N	Root tissue
0.85	0	Chrysoeriol	Cellulase	Root tissue
-0.82	0.01	Aspirin	pH	Root tissue
0.8	0.01	Zingerone	pH	Root tissue
0.8	0.01	Zingerone	AP	Root tissue
-0.81	0.01	Kaempferol 3-O-glucoside	OM	Root tissue
-0.78	0.01	Zingerone	OM	Root tissue
0.82	0.01	Mulberrin	AK	Root tissue
-0.8	0.01	cis-Jasmone	TC	Root tissue
-0.8	0.01	Metanephrine	TC	Root tissue
0.8	0.01	Zingerone	TC	Root tissue
0.78	0.01	Amygdalin	NO3--N	Root tissue
-0.83	0.01	Kaempferol 3-O-glucoside	NO3--N	Root tissue
-0.78	0.01	Zingerone	NO3--N	Root tissue
-0.82	0.01	Ethyl salicylate	Urease	Root tissue
0.83	0.01	Spirilloxanthin	Urease	Root tissue
-0.82	0.01	Ethyl nonanoate	Urease	Root tissue
-0.8	0.01	Aspirin	Phosphatas	Root tissue
0.76	0.02	Phenylpropanolamine	pH	Root tissue
0.73	0.02	Chlorogenic Acid	AP	Root tissue
-0.75	0.02	Kurarinone	AP	Root tissue
0.74	0.02	Abscisate	OM	Root tissue
0.76	0.02	Alpinetin	OM	Root tissue
0.75	0.02	Apigenin	OM	Root tissue
-0.75	0.02	Narcissin	OM	Root tissue
0.76	0.02	Zingerone	TN	Root tissue
0.77	0.02	Amygdalin	TC	Root tissue
0.77	0.02	dioxybenzone	TC	Root tissue
0.75	0.02	Erucic acid	TC	Root tissue
0.77	0.02	Glycerone	TC	Root tissue
-0.77	0.02	Sebacic acid	TC	Root tissue
0.73	0.02	Abscisate	NO3--N	Root tissue
0.73	0.02	Chavicol	NO3--N	Root tissue
0.73	0.02	Nardosinone	NO3--N	Root tissue
0.77	0.02	Nevirapine	NO3--N	Root tissue
0.75	0.02	Zingerone	NO3--N	Root tissue
-0.73	0.02	Kurarinone	Urease	Root tissue
-0.75	0.02	Pinolenic Acid	Cellulase	Root tissue
0.75	0.02	Zingerone	Cellulase	Root tissue
-0.73	0.02	Ethyl salicylate	Phosphatas	Root tissue
0.72	0.03	Zingerone	OM	Root tissue
0.71	0.03	Chavicol	TN	Root tissue
0.71	0.03	Nevirapine	TN	Root tissue
-0.73	0.03	Abscisic acid	AK	Root tissue
0.72	0.03	Mulberrin	TC	Root tissue
0.72	0.03	Pubesenolide	TC	Root tissue
-0.72	0.03	Spirilloxanthin	TC	Root tissue
-0.7	0.04	Isopalmitic acid	AP	Root tissue
0.68	0.04	Amygdalin	OM	Root tissue
0.69	0.04	Zingerone	OM	Root tissue
-0.68	0.04	Gluconolactone	OM	Root tissue
0.69	0.04	Phenyllactic acid	OM	Root tissue
-0.68	0.04	Zingerone	OM	Root tissue
0.68	0.04	Apigenin	TN	Root tissue
-0.69	0.04	Gluconolactone	TN	Root tissue
-0.69	0.04	Zingerone	TN	Root tissue
0.68	0.04	Erucic acid	AK	Root tissue
-0.69	0.04	Zingerone	AK	Root tissue
0.68	0.04	Rutin	AK	Root tissue
0.68	0.04	Mulberrin	NH₄+-N	Root tissue
0.7	0.04	Apigenin	NO3--N	Root tissue
0.7	0.04	Zingerone	NO3--N	Root tissue
-0.7	0.04	Eriodictyol	NO3--N	Root tissue
-0.68	0.04	Sebacic acid	NO3--N	Root tissue
0.68	0.04	Zingerone	NO3--N	Root tissue
0.68	0.04	cis-Jasmone	Urease	Root tissue
0.7	0.04	Homoveratric acid	Cellulase	Root tissue
0.69	0.04	Eriodictyol	β-Glucosidase	Root tissue
-0.69	0.04	Zingerone	β-Glucosidase	Root tissue
-0.68	0.04	Atropaldehyde	Phosphatas	Root tissue
-0.68	0.04	Zingerone	Phosphatas	Root tissue
-0.66	0.05	Homoveratric acid	pH	Root tissue
0.67	0.05	Zingerone	AP	Root tissue
-0.67	0.05	Zingerone	OM	Root tissue
0.67	0.05	Salidroside	TN	Root tissue
-0.67	0.05	Narcissin	TC	Root tissue
0.67	0.05	Salidroside	TC	Root tissue
-0.67	0.05	Zingerone	TC	Root tissue
-0.67	0.05	cis-Jasmone	NO3--N	Root tissue
0.67	0.05	Pubesenolide	NO3--N	Root tissue
0.67	0.05	Salidroside	NO3--N	Root tissue
-0.67	0.05	dioxybenzone	Urease	Root tissue
0.67	0.05	Naringenin	Urease	Root tissue
0.67	0.05	Zingerone	Cellulase	Root tissue
-0.67	0.05	Gluconolactone	Phosphatas	Root tissue
