# Supplementary material for: Sustained organic amendments utilization enhances ratoon crop growth and soil quality by enriching beneficial metabolites and suppressing pathogenic bacteria
Source: Front Plant Sci. 2023 Sep 18;14:1273546. doi: 10.3389/fpls.2023.1273546 (PMC10544933; doi:10.3389/fpls.2023.1273546)
Supplement: Supplementary file 12 [file Table_11.xlsx]

## Sheet: Sheet1
Table S11. Associations between essential root exudates and soil physicochemical characteristics detected in the rhizosphere soil.
raw.r	raw.p	Selected metabolites	Soil properties	Compartment
0.9	0	Glucovanillin	AP	Rhizosphere soil
0.87	0	Pelargonic acid	AK	Rhizosphere soil
0.87	0	Arabsin	TC	Rhizosphere soil
0.87	0	Ethyl nonanoate	TC	Rhizosphere soil
0.88	0	Zingerone	TC	Rhizosphere soil
0.86	0	Kurarinone	TC	Rhizosphere soil
0.87	0	Pelargonic acid	TC	Rhizosphere soil
0.88	0	Pinolenic Acid	TC	Rhizosphere soil
-0.88	0	Abscisic aldehyde	NH₄+-N	Rhizosphere soil
0.83	0.01	Sucrose	pH	Rhizosphere soil
-0.8	0.01	Narcissin	AP	Rhizosphere soil
0.77	0.01	Zingerone	AP	Rhizosphere soil
0.8	0.01	Ascorbyl stearate	TC	Rhizosphere soil
-0.78	0.01	Zingerone	NH₄+-N	Rhizosphere soil
-0.82	0.01	Rosifoliol	NH₄+-N	Rhizosphere soil
-0.8	0.01	Sucrose	NH₄+-N	Rhizosphere soil
0.8	0.01	Arabsin	NO3--N	Rhizosphere soil
0.82	0.01	Azelaic acid	Urease	Rhizosphere soil
0.8	0.01	Pubesenolide	Urease	Rhizosphere soil
0.78	0.01	Cannabigerolate	Cellulase	Rhizosphere soil
-0.8	0.01	Hesperidin methylchalcone	Phosphatas	Rhizosphere soil
0.73	0.02	Rosifoliol	pH	Rhizosphere soil
-0.73	0.02	Zingerone	AP	Rhizosphere soil
0.76	0.02	Isopalmitic acid	AK	Rhizosphere soil
0.73	0.02	Kurarinone	AK	Rhizosphere soil
0.74	0.02	Spirilloxanthin	AK	Rhizosphere soil
-0.77	0.02	Homoveratric acid	TC	Rhizosphere soil
0.75	0.02	Zingerone	TC	Rhizosphere soil
0.75	0.02	Spirilloxanthin	TC	Rhizosphere soil
0.77	0.02	Zingerone	NO3--N	Rhizosphere soil
0.77	0.02	Zingerone	NO3--N	Rhizosphere soil
0.77	0.02	Zingerone	NO3--N	Rhizosphere soil
0.73	0.02	Chrysoeriol	Urease	Rhizosphere soil
-0.73	0.02	Hesperidin methylchalcone	Urease	Rhizosphere soil
0.77	0.02	Practolol	Urease	Rhizosphere soil
0.72	0.03	Zingerone	pH	Rhizosphere soil
-0.71	0.03	Atropaldehyde	OM	Rhizosphere soil
-0.71	0.03	Zingerone	OM	Rhizosphere soil
0.71	0.03	Zingerone	OM	Rhizosphere soil
0.73	0.03	Zingerone	TN	Rhizosphere soil
0.71	0.03	Ethyl nonanoate	AK	Rhizosphere soil
0.71	0.03	Pinolenic Acid	AK	Rhizosphere soil
0.72	0.03	Zingerone	TC	Rhizosphere soil
0.72	0.03	Alpinetin	NO3--N	Rhizosphere soil
0.72	0.03	Ascorbyl stearate	NO3--N	Rhizosphere soil
0.72	0.03	Abscisic aldehyde	Urease	Rhizosphere soil
-0.72	0.03	Pinolenic Acid	Urease	Rhizosphere soil
-0.73	0.03	Chlorogenic Acid	Cellulase	Rhizosphere soil
0.73	0.03	Metanephrine	β-Glucosidase	Rhizosphere soil
0.68	0.04	Perillic acid	pH	Rhizosphere soil
0.68	0.04	Abscisic aldehyde	AP	Rhizosphere soil
-0.68	0.04	Homoveratric acid	OM	Rhizosphere soil
-0.69	0.04	Abscisic aldehyde	AK	Rhizosphere soil
-0.68	0.04	Azelaic acid	TC	Rhizosphere soil
0.7	0.04	Spirilloxanthin	NH₄+-N	Rhizosphere soil
-0.68	0.04	Betanin	Cellulase	Rhizosphere soil
0.68	0.04	Eriodictyol	Phosphatas	Rhizosphere soil
0.68	0.04	Sucrose	Phosphatas	Rhizosphere soil
0.7	0.04	Zingerone	Phosphatas	Rhizosphere soil
-0.7	0.04	Vitexin	Phosphatas	Rhizosphere soil
-0.67	0.05	Ethyl salicylate	TN	Rhizosphere soil
0.67	0.05	Zingerone	TC	Rhizosphere soil
-0.67	0.05	Rumenic acid	NH₄+-N	Rhizosphere soil
-0.67	0.05	Zingerone	NO3--N	Rhizosphere soil
-0.67	0.05	Paclitaxel	Cellulase	Rhizosphere soil
0.67	0.05	Gentiopicroside	β-Glucosidase	Rhizosphere soil
0.67	0.05	Rosifoliol	β-Glucosidase	Rhizosphere soil
